# Supplementary material for: The repressive role of Arabidopsis H2A.Z in transcriptional regulation depends on AtBMI1 activity
Source: Nat Commun. 2019 Jun 27;10:2828. doi: 10.1038/s41467-019-10773-1 (PMC6597585; doi:10.1038/s41467-019-10773-1)
Supplement: Supplementary file 5 — Supplementary Data 1 [file 41467_2019_10773_MOESM5_ESM.xlsx]

## Sheet: Suppl Data 1
Supplementary Data 1: H2A.Z enriched, H3K27me3 marked and H2AK121ub marked genes in WT seedlings
H2A.Z enriched genes in WT at 10 DAG (Wollmann et al., 2017)					H3K27me3 marked genes in WT at 7 DAG (Zhou, Romero-Campero et al., 2017)						H2AK121ub marked genes in WT at 7 DAG (Zhou, Romero-Campero et al., 2017)
22523					6843						14087
AT1G01040					AT1G01030						AT1G01305
AT1G02690					AT1G01040						AT1G01400
AT1G02840					AT1G01070						AT1G02490
AT1G03030					AT1G01073						AT1G02510
AT1G03070					AT1G01183						AT1G02540
AT1G03180					AT1G01190						AT1G02830
AT1G04430					AT1G01250						AT1G02965
AT1G04710					AT1G01280						AT1G03050
AT1G05140					AT1G01355						AT1G03103
AT1G05785					AT1G01410						AT1G04890
AT1G05930					AT1G01453						AT1G05136
AT1G06220					AT1G01470						AT1G05615
AT1G06225					AT1G01480						AT1G05920
AT1G06380					AT1G01580						AT1G05930
AT1G06750					AT1G01590						AT1G07340
AT1G07280					AT1G01670						AT1G07485
AT1G08190					AT1G01680						AT1G07540
AT1G08300					AT1G02040						AT1G07885
AT1G08920					AT1G02065						AT1G08790
AT1G09026					AT1G02070						AT1G10100
AT1G09050					AT1G02074						AT1G10717
AT1G09260					AT1G02190						AT1G11110
AT1G09490					AT1G02205						AT1G11810
AT1G09650					AT1G02310						AT1G12423
AT1G10030					AT1G02335						AT1G13755
AT1G10130					AT1G02340						AT1G15850
AT1G10270					AT1G02360						AT1G17545
AT1G10588					AT1G02390						AT1G17615
AT1G10657					AT1G02400						AT1G17744
AT1G10710					AT1G02405						AT1G18130
AT1G11090					AT1G02450						AT1G18510
AT1G11180					AT1G02460						AT1G18520
AT1G11450					AT1G02550						AT1G20290
AT1G11593					AT1G02580						AT1G20320
AT1G11600					AT1G02620						AT1G20730
AT1G11810					AT1G02681						AT1G21430
AT1G12270					AT1G02770						AT1G21620
AT1G12450					AT1G02790						AT1G21722
AT1G12672					AT1G02810						AT1G21950
AT1G12938					AT1G02813						AT1G22420
AT1G13400					AT1G02940						AT1G22720
AT1G13670					AT1G02950						AT1G23074
AT1G14100					AT1G02952						AT1G23270
AT1G14390					AT1G02980						AT1G27008
AT1G14500					AT1G03020						AT1G27135
AT1G14700					AT1G03022						AT1G27213
AT1G15180					AT1G03106						AT1G27710
AT1G15630					AT1G03180						AT1G30800
AT1G16150					AT1G03400						AT1G31270
AT1G16560					AT1G03445						AT1G31450
AT1G16950					AT1G03490						AT1G32300
AT1G17340					AT1G03710						AT1G32480
AT1G17500					AT1G03720						AT1G32763
AT1G17700					AT1G03790						AT1G34419
AT1G17800					AT1G03800						AT1G43600
AT1G18080					AT1G03810						AT1G43610
AT1G18580					AT1G03820						AT1G43780
AT1G19270					AT1G03840						AT1G43810
AT1G19470					AT1G03850						AT1G44990
AT1G19770					AT1G03880						AT1G45403
AT1G19800					AT1G03890						AT1G48750
AT1G20690					AT1G03982						AT1G49015
AT1G20967					AT1G04150						AT1G52180
AT1G21230					AT1G04180						AT1G52325
AT1G21340					AT1G04220						AT1G53010
AT1G21975					AT1G04230						AT1G53541
AT1G22040					AT1G04250						AT1G53705
AT1G22065					AT1G04330						AT1G54070
AT1G22190					AT1G04370						AT1G54230
AT1G22590					AT1G04445						AT1G54620
AT1G23030					AT1G04450						AT1G54640
AT1G23040					AT1G04457						AT1G57730
AT1G23100					AT1G04500						AT1G59630
AT1G23200					AT1G04560						AT1G60880
AT1G23720					AT1G04600						AT1G63960
AT1G23820					AT1G04625						AT1G65160
AT1G24265					AT1G04660						AT1G66610
AT1G24560					AT1G04670						AT1G67540
AT1G24706					AT1G05080						AT1G68526
AT1G24735					AT1G05140						AT1G68630
AT1G25054					AT1G05230						AT1G70209
AT1G25280					AT1G05260						AT1G70944
AT1G26130					AT1G05280						AT1G71235
AT1G26250					AT1G05290						AT1G72350
AT1G26460					AT1G05291						AT1G74220
AT1G26680					AT1G05300						AT1G75050
AT1G26830					AT1G05310						AT1G75530
AT1G26870					AT1G05370						AT1G76840
AT1G26940					AT1G05400						AT1G76954
AT1G26976					AT1G05420						AT1G76994
AT1G27270					AT1G05510						AT1G80470
AT1G27290					AT1G05550						AT1G80590
AT1G27320					AT1G05577						AT2G01920
AT1G27760					AT1G05580						AT2G02890
AT1G28090					AT1G05650						AT2G03300
AT1G28250					AT1G05660						AT2G05370
AT1G28327					AT1G05800						AT2G09970
AT1G28450					AT1G06080						AT2G16594
AT1G28460					AT1G06090						AT2G17160
AT1G28815					AT1G06100						AT2G17170
AT1G28760					AT1G06120						AT2G17556
AT1G29100					AT1G06135						AT2G17723
AT1G29200					AT1G06137						AT2G18270
AT1G29270					AT1G06225						AT2G18420
AT1G29290					AT1G06280						AT2G18721
AT1G29480					AT1G06320						AT2G19700
AT1G29550					AT1G06330						AT2G20597
AT1G29790					AT1G06340						AT2G21680
AT1G30110					AT1G06350						AT2G23040
AT1G30320					AT1G06360						AT2G24410
AT1G30440					AT1G06620						AT2G25169
AT1G30620					AT1G06680						AT2G27270
AT1G30795					AT1G06800						AT2G27410
AT1G30825					AT1G06810						AT2G27780
AT1G31170					AT1G06980						AT2G28725
AT1G31220					AT1G06990						AT2G29150
AT1G31670					AT1G07000						AT2G29452
AT1G31780					AT1G07090						AT2G29770
AT1G31850					AT1G07175						AT2G30430
AT1G31950					AT1G07280						AT2G31018
AT1G31990					AT1G07430						AT2G31345
AT1G32050					AT1G07590						AT2G31850
AT1G32280					AT1G07600						AT2G31957
AT1G32540					AT1G07640						AT2G32310
AT1G32670					AT1G07645						AT2G33030
AT1G32700					AT1G07680						AT2G33090
AT1G32730					AT1G07720						AT2G33190
AT1G33020					AT1G07728						AT2G33300
AT1G33170					AT1G07850						AT2G33690
AT1G33220					AT1G07900						AT2G33705
AT1G33670					AT1G07985						AT2G34270
AT1G33710					AT1G08065						AT2G35615
AT1G33920					AT1G08080						AT2G36550
AT1G33925					AT1G08090						AT2G37780
AT1G34245					AT1G08100						AT2G38365
AT1G34470					AT1G08135						AT2G38646
AT1G34520					AT1G08140						AT2G40925
AT1G34790					AT1G08150						AT2G41082
AT1G34910					AT1G08160						AT2G42000
AT1G35140					AT1G08170						AT2G42460
AT1G35190					AT1G08290						AT2G43371
AT1G35230					AT1G08320						AT2G43386
AT1G35365					AT1G08430						AT2G43730
AT1G35420					AT1G08440						AT2G43890
AT1G35460					AT1G08465						AT2G44130
AT1G35467					AT1G08670						AT2G44890
AT1G35500					AT1G08860						AT2G46960
AT1G35515					AT1G08990						AT2G46995
AT1G35620					AT1G09026						AT2G47150
AT1G36160					AT1G09030						AT3G01030
AT1G36280					AT1G09090						AT3G01185
AT1G38950					AT1G09176						AT3G01331
AT1G42470					AT1G09240						AT3G01572
AT1G42980					AT1G09350						AT3G02100
AT1G43005					AT1G09360						AT3G02810
AT1G43680					AT1G09380						AT3G04150
AT1G43850					AT1G09480						AT3G04250
AT1G44010					AT1G09483						AT3G04735
AT1G44318					AT1G09486						AT3G04854
AT1G44414					AT1G09500						AT3G04903
AT1G44750					AT1G09510						AT3G06280
AT1G44900					AT1G09550						AT3G07450
AT1G44940					AT1G09790						AT3G07710
AT1G45976					AT1G09890						AT3G08560
AT1G46840					AT1G09930						AT3G09340
AT1G47270					AT1G09932						AT3G09530
AT1G47317					AT1G09935						AT3G09590
AT1G47330					AT1G09960						AT3G10526
AT1G47400					AT1G10010						AT3G10974
AT1G47410					AT1G10220						AT3G11380
AT1G47485					AT1G10250						AT3G11405
AT1G47490					AT1G10260						AT3G12545
AT1G47530					AT1G10270						AT3G12660
AT1G47560					AT1G10380						AT3G12835
AT1G47570					AT1G10385						AT3G12840
AT1G47710					AT1G10400						AT3G13594
AT1G47770					AT1G10480						AT3G13686
AT1G47786					AT1G10560						AT3G14030
AT1G48330					AT1G10585						AT3G14970
AT1G48350					AT1G10586						AT3G15251
AT1G48800					AT1G10588						AT3G15359
AT1G48880					AT1G10620						AT3G16117
AT1G49190					AT1G10657						AT3G16851
AT1G49330					AT1G10680						AT3G17370
AT1G49380					AT1G10682						AT3G18120
AT1G49560					AT1G10747						AT3G18590
AT1G49570					AT1G10750						AT3G19140
AT1G49580					AT1G10880						AT3G19560
AT1G50560					AT1G11080						AT3G21120
AT1G50730					AT1G11150						AT3G23165
AT1G50930					AT1G11190						AT3G23320
AT1G51172					AT1G11210						AT3G23460
AT1G51690					AT1G11220						AT3G23770
AT1G52155					AT1G11230						AT3G24093
AT1G52618					AT1G11250						AT3G24850
AT1G53190					AT1G11370						AT3G26511
AT1G53300					AT1G11450						AT3G26855
AT1G53870					AT1G11460						AT3G27415
AT1G53890					AT1G11470						AT3G28216
AT1G54440					AT1G11510						AT3G29020
AT1G54680					AT1G11520						AT3G29195
AT1G55040					AT1G11572						AT3G29305
AT1G55070					AT1G11580						AT3G29380
AT1G55840					AT1G11600						AT3G43250
AT1G55928					AT1G11608						AT3G44784
AT1G56000					AT1G11610						AT3G44785
AT1G56170					AT1G11655						AT3G44950
AT1G56418					AT1G11670						AT3G45790
AT1G56500					AT1G11740						AT3G45950
AT1G56620					AT1G11765						AT3G46770
AT1G56690					AT1G11770						AT3G47440
AT1G57565					AT1G11850						AT3G49051
AT1G57613					AT1G11915						AT3G51590
AT1G57720					AT1G11920						AT3G52320
AT1G58090					AT1G11925						AT3G52330
AT1G58420					AT1G12010						AT3G53305
AT1G58520					AT1G12030						AT3G54550
AT1G59530					AT1G12040						AT3G54570
AT1G59620					AT1G12064						AT3G54802
AT1G59750					AT1G12070						AT3G56560
AT1G59820					AT1G12080						AT3G57370
AT1G59980					AT1G12090						AT3G57690
AT1G60190					AT1G12100						AT3G57900
AT1G60410					AT1G12110						AT3G57958
AT1G60530					AT1G12130						AT3G57960
AT1G60900					AT1G12160						AT3G58230
AT1G61120					AT1G12170						AT3G58740
AT1G61190					AT1G12180						AT3G58950
AT1G61230					AT1G12190						AT3G60020
AT1G61600					AT1G12200						AT3G60060
AT1G62010					AT1G12260						AT3G60760
AT1G62020					AT1G12490						AT3G60961
AT1G62040					AT1G12540						AT3G61117
AT1G62220					AT1G12560						AT3G61571
AT1G62270					AT1G12570						AT3G61678
AT1G62370					AT1G12630						AT3G62528
AT1G62380					AT1G12660						AT3G62988
AT1G62500					AT1G12663						AT3G63233
AT1G62560					AT1G12665						AT4G03370
AT1G63140					AT1G12667						AT4G05030
AT1G63420					AT1G12669						AT4G05230
AT1G63500					AT1G12672						AT4G05250
AT1G63930					AT1G12740						AT4G05310
AT1G64340					AT1G12805						AT4G05370
AT1G64490					AT1G12855						AT4G11490
AT1G64570					AT1G12950						AT4G12190
AT1G64625					AT1G12960						AT4G14225
AT1G65360					AT1G12980						AT4G14301
AT1G65390					AT1G13070						AT4G14805
AT1G65484					AT1G13130						AT4G15250
AT1G65500					AT1G13200						AT4G17200
AT1G65620					AT1G13280						AT4G17565
AT1G66245					AT1G13290						AT4G18090
AT1G66390					AT1G13300						AT4G18790
AT1G66720					AT1G13370						AT4G19480
AT1G66730					AT1G13400						AT4G20790
AT1G66930					AT1G13420						AT4G24300
AT1G67070					AT1G13430						AT4G25433
AT1G67210					AT1G13590						AT4G26030
AT1G67560					AT1G13600						AT4G26483
AT1G67620					AT1G13605						AT4G27110
AT1G67720					AT1G13607						AT4G27670
AT1G67900					AT1G13608						AT4G28564
AT1G68510					AT1G13609						AT4G28620
AT1G68670					AT1G13610						AT4G30074
AT1G69040					AT1G13620						AT4G30300
AT1G69160					AT1G13670						AT4G30380
AT1G69260					AT1G13680						AT4G31280
AT1G69370					AT1G13710						AT4G31960
AT1G69420					AT1G13840						AT4G32208
AT1G70270					AT1G14040						AT4G32924
AT1G70330					AT1G14100						AT4G33320
AT1G70430					AT1G14110						AT4G34300
AT1G70590					AT1G14120						AT4G35610
AT1G70790					AT1G14220						AT4G36100
AT1G70950					AT1G14240						AT4G37360
AT1G71010					AT1G14250						AT4G38401
AT1G71820					AT1G14540						AT4G38781
AT1G71880					AT1G14549						AT4G38820
AT1G71930					AT1G14550						AT5G01680
AT1G72630					AT1G14580						AT5G01734
AT1G72700					AT1G14600						AT5G01849
AT1G73630					AT1G14630						AT5G02730
AT1G73710					AT1G14700						AT5G03750
AT1G73720					AT1G14730						AT5G03920
AT1G73965					AT1G14755						AT5G04640
AT1G74430					AT1G14760						AT5G06170
AT1G74458					AT1G14780						AT5G09610
AT1G74510					AT1G14860						AT5G09711
AT1G74550					AT1G14870						AT5G10500
AT1G74680					AT1G14880						AT5G11370
AT1G74750					AT1G14890						AT5G11416
AT1G75490					AT1G14930						AT5G13350
AT1G75840					AT1G14940						AT5G13620
AT1G76680					AT1G14950						AT5G14560
AT1G76705					AT1G14960						AT5G14602
AT1G76728					AT1G15010						AT5G16023
AT1G76780					AT1G15320						AT5G16430
AT1G76820					AT1G15330						AT5G18748
AT1G76910					AT1G15360						AT5G18870
AT1G76994					AT1G15380						AT5G20440
AT1G77080					AT1G15385						AT5G24370
AT1G77450					AT1G15470						AT5G25600
AT1G77610					AT1G15540						AT5G27050
AT1G77720					AT1G15550						AT5G27090
AT1G78090					AT1G15560						AT5G27140
AT1G78100					AT1G15590						AT5G27510
AT1G78960					AT1G15600						AT5G28410
AT1G79060					AT1G15610						AT5G32460
AT1G79340					AT1G15620						AT5G34780
AT1G80810					AT1G15630						AT5G35631
AT2G01960					AT1G15680						AT5G35715
AT2G02440					AT1G15820						AT5G37760
AT2G02498					AT1G15840						AT5G38130
AT2G02640					AT1G16390						AT5G38490
AT2G03030					AT1G16400						AT5G38500
AT2G03480					AT1G16410						AT5G38580
AT2G03500					AT1G16530						AT5G38620
AT2G03710					AT1G16760						AT5G38740
AT2G03810					AT1G16905						AT5G39581
AT2G03955					AT1G16910						AT5G39810
AT2G04020					AT1G16930						AT5G41200
AT2G04300					AT1G16940						AT5G43000
AT2G05140					AT1G16950						AT5G48700
AT2G05170					AT1G16980						AT5G48750
AT2G05440					AT1G17000						AT5G51250
AT2G05530					AT1G17010						AT5G52480
AT2G05760					AT1G17060						AT5G52901
AT2G06983					AT1G17150						AT5G53040
AT2G06990					AT1G17190						AT5G53690
AT2G07140					AT1G17200						AT5G54070
AT2G07280					AT1G17300						AT5G55320
AT2G07681					AT1G17310						AT5G55980
AT2G07689					AT1G17340						AT5G56110
AT2G07713					AT1G17345						AT5G56770
AT2G07741					AT1G17420						AT5G56820
AT2G07981					AT1G17700						AT5G57535
AT2G11890					AT1G17710						AT5G57747
AT2G12280					AT1G17770						AT5G58180
AT2G13810					AT1G17950						AT5G58782
AT2G13900					AT1G17960						AT5G60740
AT2G14247					AT1G18050						AT5G61320
AT2G14500					AT1G18100						AT5G61495
AT2G14846					AT1G18120						AT5G62065
AT2G15130					AT1G18140						AT5G62970
AT2G15170					AT1G18191						AT5G63720
AT2G15260					AT1G18200						AT5G66340
AT2G15340					AT1G18210						AT5G66607
AT2G15480					AT1G18230						AT5G67040
AT2G15590					AT1G18280						AT1G60500
AT2G15900					AT1G18290						AT3G52600
AT2G16130					AT1G18350						AT3G18810
AT2G16700					AT1G18400						AT3G02270
AT2G16750					AT1G18570						AT1G18310
AT2G16910					AT1G18710						AT1G72460
AT2G16950					AT1G18760						AT4G28000
AT2G16990					AT1G18770						AT5G16020
AT2G17043					AT1G18780						AT5G58080
AT2G17525					AT1G18790						AT4G20080
AT2G18030					AT1G18810						AT3G06560
AT2G18328					AT1G18835						AT2G33420
AT2G18390					AT1G18860						AT4G28811
AT2G18500					AT1G18960						AT1G78160
AT2G18740					AT1G18970						AT4G16080
AT2G18770					AT1G19030						AT3G18180
AT2G19360					AT1G19060						AT5G44330
AT2G19790					AT1G19160						AT2G27650
AT2G19850					AT1G19230						AT3G59030
AT2G19880					AT1G19250						AT2G45580
AT2G20370					AT1G19320						AT5G13940
AT2G20680					AT1G19415						AT1G68960
AT2G21010					AT1G19420						AT2G16450
AT2G21050					AT1G19460						AT4G17210
AT2G21190					AT1G19500						AT5G46540
AT2G21400					AT1G19510						AT1G19470
AT2G21470					AT1G19560						AT1G30473
AT2G21580					AT1G19610						AT4G22100
AT2G21650					AT1G19620						AT5G15060
AT2G21680					AT1G19630						AT4G37840
AT2G21790					AT1G19640						AT4G16050
AT2G22030					AT1G19670						AT1G16290
AT2G22125					AT1G19780						AT3G45670
AT2G22155					AT1G19790						AT1G20925
AT2G22360					AT1G19830						AT3G10430
AT2G22520					AT1G19850						AT1G79400
AT2G22790					AT1G19890						AT5G54450
AT2G22805					AT1G19900						AT4G27790
AT2G22807					AT1G19910						AT1G02250
AT2G22860					AT1G19930						AT2G33010
AT2G22970					AT1G19960						AT4G20900
AT2G22990					AT1G20070						AT4G08550
AT2G23148					AT1G20080						AT5G39750
AT2G23420					AT1G20130						AT5G55440
AT2G23460					AT1G20132						AT4G36490
AT2G23890					AT1G20135						AT1G11560
AT2G24090					AT1G20180						AT4G28580
AT2G24220					AT1G20340						AT3G05610
AT2G24280					AT1G20375						AT5G40940
AT2G24350					AT1G20380						AT1G50680
AT2G24520					AT1G20500						AT5G44690
AT2G24670					AT1G20540						AT1G67290
AT2G24693					AT1G20640						AT4G38590
AT2G24960					AT1G20657						AT5G14980
AT2G24990					AT1G20735						AT5G06520
AT2G25060					AT1G20740						AT1G78400
AT2G25190					AT1G20790						AT1G63870
AT2G25410					AT1G20795						AT3G60100
AT2G25770					AT1G20800						AT1G27080
AT2G25930					AT1G20823						AT2G38690
AT2G25950					AT1G20860						AT4G28815
AT2G26020					AT1G20900						AT4G10440
AT2G26200					AT1G20940						AT2G34555
AT2G26230					AT1G20990						AT2G24370
AT2G26300					AT1G21110						AT4G33370
AT2G26510					AT1G21120						AT1G03670
AT2G26520					AT1G21140						AT5G55020
AT2G26640					AT1G21286						AT1G06970
AT2G26780					AT1G21290						AT2G36920
AT2G26830					AT1G21300						AT3G26160
AT2G26920					AT1G21310						AT3G57100
AT2G27320					AT1G21320						AT5G27130
AT2G27550					AT1G21326						AT2G04190
AT2G27940					AT1G21327						AT4G14080
AT2G28070					AT1G21330						AT1G32180
AT2G28210					AT1G21360						AT3G03726
AT2G28250					AT1G21470						AT1G80660
AT2G28290					AT1G21475						AT3G49540
AT2G28340					AT1G21490						AT5G10090
AT2G28355					AT1G21525						AT5G06905
AT2G28507					AT1G21530						AT5G07571
AT2G28540					AT1G21540						AT2G24840
AT2G28840					AT1G21550						AT3G11860
AT2G29020					AT1G21850						AT2G40116
AT2G29210					AT1G21860						AT4G34440
AT2G30130					AT1G21864						AT1G51780
AT2G30430					AT1G21890						AT5G35900
AT2G30730					AT1G21910						AT3G25960
AT2G30950					AT1G21940						AT3G55930
AT2G31081					AT1G21960						AT3G55810
AT2G31160					AT1G21970						AT1G04580
AT2G31350					AT1G21973						AT3G09620
AT2G31370					AT1G21980						AT4G34940
AT2G31660					AT1G21990						AT4G19470
AT2G31820					AT1G22000						AT3G55870
AT2G31862					AT1G22010						AT3G07620
AT2G32270					AT1G22015						AT2G45550
AT2G32275					AT1G22065						AT1G01980
AT2G32310					AT1G22090						AT4G10010
AT2G32560					AT1G22110						AT3G56920
AT2G33720					AT1G22120						AT5G51420
AT2G34260					AT1G22130						AT5G58050
AT2G34660					AT1G22150						AT5G44360
AT2G35615					AT1G22210						AT1G63340
AT2G35860					AT1G22220						AT3G02645
AT2G36420					AT1G22250						AT2G31420
AT2G36610					AT1G22340						AT1G30455
AT2G36724					AT1G22350						AT3G04660
AT2G36830					AT1G22360						AT5G04500
AT2G36960					AT1G22380						AT4G01470
AT2G37030					AT1G22400						AT1G22240
AT2G37060					AT1G22440						AT2G25600
AT2G37390					AT1G22480						AT3G17010
AT2G37470					AT1G22490						AT5G57810
AT2G37930					AT1G22500						AT5G18510
AT2G38320					AT1G22600						AT4G26930
AT2G38330					AT1G22680						AT4G28670
AT2G39010					AT1G22710						AT3G58480
AT2G39190					AT1G22760						AT4G27920
AT2G39690					AT1G22900						AT3G48620
AT2G40435					AT1G22910						AT1G73050
AT2G41280					AT1G22990						AT1G01310
AT2G41330					AT1G23000						AT5G47470
AT2G41380					AT1G23037						AT5G35090
AT2G41400					AT1G23040						AT1G13760
AT2G41451					AT1G23070						AT5G22545
AT2G41640					AT1G23100						AT1G06920
AT2G42370					AT1G23120						AT5G52000
AT2G42890					AT1G23130						AT2G47340
AT2G43150					AT1G23147						AT3G16555
AT2G43250					AT1G23160						AT1G27820
AT2G43310					AT1G23200						AT2G24130
AT2G43386					AT1G23201						AT5G41090
AT2G43890					AT1G23205						AT5G15500
AT2G43930					AT1G23240						AT3G66656
AT2G44810					AT1G23250						AT2G46360
AT2G44925					AT1G23300						AT4G21895
AT2G45000					AT1G23320						AT5G15250
AT2G45030					AT1G23340						AT3G62640
AT2G45080					AT1G23350						AT4G23310
AT2G45240					AT1G23380						AT4G26380
AT2G45250					AT1G23410						AT3G17720
AT2G45403					AT1G23420						AT5G66150
AT2G45720					AT1G23520						AT3G19595
AT2G45790					AT1G23560						AT1G04645
AT2G46260					AT1G23570						AT5G63900
AT2G46710					AT1G23580						AT1G26140
AT2G46735					AT1G23590						AT5G37460
AT2G47310					AT1G23600						AT2G30985
AT2G47590					AT1G23610						AT4G31630
AT2G47610					AT1G23620						AT1G30560
AT3G01150					AT1G23640						AT5G46380
AT3G01320					AT1G23650						AT2G32470
AT3G01480					AT1G23660						AT5G50070
AT3G02280					AT1G23670						AT5G64720
AT3G02680					AT1G23680						AT3G61510
AT3G02910					AT1G23690						AT2G17860
AT3G03510					AT1G23720						AT4G00350
AT3G03860					AT1G23724						AT4G34470
AT3G04110					AT1G23730						AT1G23700
AT3G04450					AT1G23760						AT5G08730
AT3G04490					AT1G23770						AT3G20190
AT3G04920					AT1G23810						AT2G17010
AT3G05155					AT1G23910						AT4G31660
AT3G06330					AT1G23965						AT1G60090
AT3G06500					AT1G24000						AT5G64210
AT3G06760					AT1G24010						AT3G13227
AT3G06950					AT1G24020						AT1G06925
AT3G07080					AT1G24060						AT3G21660
AT3G07770					AT1G24068						AT4G31690
AT3G07880					AT1G24070						AT4G12220
AT3G08890					AT1G24110						AT3G14950
AT3G09290					AT1G24140						AT3G21320
AT3G09600					AT1G24145						AT1G50770
AT3G09975					AT1G24147						AT3G10560
AT3G10110					AT1G24148						AT5G54990
AT3G10610					AT1G24256						AT3G62850
AT3G11480					AT1G24260						AT2G15130
AT3G11890					AT1G24265						AT3G03400
AT3G11980					AT1G24400						AT4G01535
AT3G12860					AT1G24470						AT2G41240
AT3G12915					AT1G24480						AT1G67855
AT3G12990					AT1G24485						AT2G27630
AT3G13320					AT1G24520						AT1G74480
AT3G13340					AT1G24540						AT3G24600
AT3G13432					AT1G24577						AT3G59740
AT3G13510					AT1G24590						AT4G10250
AT3G13740					AT1G24620						AT5G49200
AT3G13830					AT1G24650						AT1G55790
AT3G13898					AT1G24733						AT5G40680
AT3G14390					AT1G25230						AT1G11040
AT3G14395					AT1G25240						AT2G33720
AT3G14830					AT1G25250						AT5G21030
AT3G14840					AT1G25270						AT5G54550
AT3G15060					AT1G25280						AT4G23320
AT3G15730					AT1G25300						AT5G62780
AT3G15870					AT1G25310						AT5G22470
AT3G15909					AT1G25330						AT4G04480
AT3G16680					AT1G25340						AT5G41030
AT3G17100					AT1G25400						AT3G02430
AT3G17205					AT1G25410						AT3G13820
AT3G17300					AT1G25422						AT5G05282
AT3G17430					AT1G25425						AT5G09700
AT3G17720					AT1G25450						AT4G03290
AT3G17890					AT1G25510						AT4G04540
AT3G18040					AT1G25530						AT5G13600
AT3G18050					AT1G25988						AT3G09450
AT3G18170					AT1G26200						AT5G46660
AT3G18350					AT1G26250						AT1G77932
AT3G18518					AT1G26310						AT3G06545
AT3G18840					AT1G26320						AT5G27060
AT3G19290					AT1G26350						AT5G64590
AT3G19570					AT1G26355						AT4G26460
AT3G19870					AT1G26380						AT3G61730
AT3G20040					AT1G26390						AT1G26790
AT3G20080					AT1G26400						AT1G66420
AT3G20090					AT1G26410						AT1G05880
AT3G20362					AT1G26420						AT3G61035
AT3G20410					AT1G26510						AT1G72980
AT3G20720					AT1G26515						AT4G18540
AT3G20840					AT1G26600						AT1G48940
AT3G20940					AT1G26700						AT2G21450
AT3G20980					AT1G26710						AT1G33220
AT3G21900					AT1G26720						AT2G33020
AT3G21970					AT1G26773						AT2G34230
AT3G21990					AT1G26780						AT1G51530
AT3G22290					AT1G26795						AT3G02125
AT3G22345					AT1G26796						AT3G63350
AT3G22400					AT1G26797						AT1G05085
AT3G22420					AT1G26798						AT2G46375
AT3G22940					AT1G26799						AT2G31550
AT3G22960					AT1G26820						AT5G42410
AT3G22970					AT1G26870						AT2G23190
AT3G23040					AT1G26945						AT4G11480
AT3G23140					AT1G26970						AT2G03130
AT3G23310					AT1G26973						AT3G63020
AT3G23530					AT1G27020						AT4G31640
AT3G23840					AT1G27030						AT5G46770
AT3G23920					AT1G27040						AT5G04400
AT3G24225					AT1G27220						AT5G09910
AT3G24490					AT1G27461						AT2G45610
AT3G24750					AT1G27490						AT3G50030
AT3G24860					AT1G27550						AT4G23280
AT3G24929					AT1G27560						AT1G74130
AT3G25220					AT1G27580						AT2G30560
AT3G25690					AT1G27610						AT4G28005
AT3G25820					AT1G27620						AT2G44590
AT3G25830					AT1G27660						AT5G42325
AT3G26490					AT1G27670						AT3G48010
AT3G26600					AT1G27671						AT5G11080
AT3G26780					AT1G27740						AT3G01870
AT3G26800					AT1G27860						AT1G50820
AT3G27025					AT1G27870						AT1G49900
AT3G27160					AT1G27990						AT2G33230
AT3G27280					AT1G28000						AT2G33100
AT3G27325					AT1G28020						AT4G31680
AT3G27329					AT1G28030						AT5G63070
AT3G27400					AT1G28040						AT1G61440
AT3G27540					AT1G28070						AT5G11412
AT3G27999					AT1G28080						AT1G61290
AT3G28140					AT1G28130						AT5G53240
AT3G28291					AT1G28160						AT3G13850
AT3G28320					AT1G28170						AT5G04010
AT3G28690					AT1G28230						AT4G03470
AT3G28700					AT1G28270						AT4G23160
AT3G28850					AT1G28290						AT2G33280
AT3G28917					AT1G28300						AT5G41280
AT3G29255					AT1G28304						AT3G05260
AT3G29430					AT1G28305						AT3G25716
AT3G29770					AT1G28306						AT4G35660
AT3G29780					AT1G28307						AT1G24250
AT3G30430					AT1G28310						AT2G20470
AT3G30725					AT1G28360						AT4G01340
AT3G31051					AT1G28375						AT5G60140
AT3G42150					AT1G28390						AT1G66170
AT3G42770					AT1G28400						AT5G27020
AT3G42880					AT1G28430						AT3G05770
AT3G43120					AT1G28447						AT5G14900
AT3G43210					AT1G28450						AT3G14140
AT3G43230					AT1G28460						AT2G31335
AT3G43420					AT1G28470						AT3G14380
AT3G43520					AT1G28480						AT4G36950
AT3G43710					AT1G28500						AT4G04710
AT3G44006					AT1G28510						AT4G37022
AT3G44170					AT1G28590						AT2G31985
AT3G44210					AT1G28591						AT5G42120
AT3G44730					AT1G28630						AT1G09157
AT3G44760					AT1G28640						AT2G01280
AT3G44800					AT1G28650						AT4G01820
AT3G44805					AT1G28695						AT1G11990
AT3G44970					AT1G28700						AT5G05490
AT3G44980					AT1G29000						AT1G65130
AT3G45000					AT1G29010						AT1G78390
AT3G45100					AT1G29050						AT5G59390
AT3G45140					AT1G29080						AT4G25200
AT3G45248					AT1G29090						AT3G01311
AT3G45252					AT1G29100						AT1G07690
AT3G45640					AT1G29110						AT5G09930
AT3G46200					AT1G29140						AT3G55780
AT3G46480					AT1G29160						AT5G43755
AT3G46840					AT1G29179						AT2G45940
AT3G46870					AT1G29195						AT5G04630
AT3G47210					AT1G29200						AT1G79780
AT3G47520					AT1G29280						AT3G26742
AT3G47610					AT1G29290						AT5G28960
AT3G47820					AT1G29550						AT5G60350
AT3G48205					AT1G29660						AT5G42230
AT3G48208					AT1G29670						AT3G14710
AT3G48380					AT1G29860						AT1G12340
AT3G49110					AT1G29870						AT4G18450
AT3G49220					AT1G29910						AT4G21902
AT3G49550					AT1G29920						AT3G48770
AT3G49820					AT1G29930						AT3G07920
AT3G49950					AT1G30040						AT5G65130
AT3G50300					AT1G30080						AT4G26330
AT3G51080					AT1G30100						AT5G48400
AT3G51110					AT1G30135						AT5G37250
AT3G51171					AT1G30140						AT1G50760
AT3G51180					AT1G30150						AT1G16770
AT3G51370					AT1G30160						AT3G50940
AT3G51636					AT1G30170						AT1G14686
AT3G52080					AT1G30180						AT4G38092
AT3G52200					AT1G30190						AT5G15430
AT3G52570					AT1G30250						AT3G28060
AT3G52850					AT1G30340						AT5G39520
AT3G52890					AT1G30350						AT5G03710
AT3G52960					AT1G30650						AT5G54150
AT3G53065					AT1G30660						AT4G28460
AT3G53550					AT1G30700						AT5G48890
AT3G53600					AT1G30710						AT3G03620
AT3G53970					AT1G30720						AT2G24285
AT3G54840					AT1G30730						AT1G77790
AT3G55000					AT1G30740						AT1G48400
AT3G55030					AT1G30760						AT1G18830
AT3G55260					AT1G30780						AT3G12160
AT3G55270					AT1G30790						AT4G25580
AT3G55310					AT1G30795						AT3G60966
AT3G55380					AT1G30814						AT3G01630
AT3G55590					AT1G30840						AT1G52415
AT3G55600					AT1G30845						AT4G33870
AT3G55677					AT1G30920						AT1G53260
AT3G56220					AT1G30921						AT1G18410
AT3G56630					AT1G30925						AT3G20140
AT3G57250					AT1G30930						AT4G03175
AT3G57320					AT1G30935						AT1G45616
AT3G57340					AT1G30940						AT5G05220
AT3G57600					AT1G30945						AT3G46300
AT3G58020					AT1G30950						AT1G04380
AT3G58030					AT1G30990						AT2G18540
AT3G59190					AT1G31000						AT2G44195
AT3G59450					AT1G31040						AT3G19090
AT3G59455					AT1G31050						AT2G33796
AT3G59610					AT1G31090						AT1G10980
AT3G59650					AT1G31140						AT4G30880
AT3G59790					AT1G31163						AT5G24355
AT3G60330					AT1G31166						AT5G67310
AT3G60400					AT1G31170						AT1G65110
AT3G60500					AT1G31173						AT1G32960
AT3G60590					AT1G31245						AT4G01023
AT3G60620					AT1G31250						AT1G61160
AT3G60690					AT1G31260						AT1G05330
AT3G60870					AT1G31290						AT1G13230
AT3G60960					AT1G31310						AT3G50610
AT3G60970					AT1G31330						AT1G34315
AT3G61480					AT1G31355						AT3G05720
AT3G62530					AT1G31510						AT3G12220
AT3G62990					AT1G31520						AT1G52430
AT3G63088					AT1G31530						AT1G32910
AT4G00080					AT1G31540						AT1G14420
AT4G00160					AT1G31580						AT1G01150
AT4G00230					AT1G31620						AT5G51990
AT4G00440					AT1G31630						AT2G45570
AT4G00450					AT1G31670						AT2G02061
AT4G00580					AT1G31690						AT2G07000
AT4G00660					AT1G31710						AT1G11690
AT4G00755					AT1G31720						AT5G62080
AT4G00780					AT1G31772						AT5G59670
AT4G00970					AT1G31780						AT5G62730
AT4G00990					AT1G31885						AT1G06030
AT4G01060					AT1G31983						AT5G41780
AT4G01270					AT1G31990						AT3G23010
AT4G01430					AT1G32020						AT5G47670
AT4G01510					AT1G32030						AT3G59190
AT4G01516					AT1G32049						AT1G17810
AT4G01535					AT1G32100						AT5G66660
AT4G01660					AT1G32140						AT3G08810
AT4G01895					AT1G32170						AT1G48660
AT4G02010					AT1G32172						AT1G27890
AT4G02020					AT1G32240						AT4G20160
AT4G02190					AT1G32270						AT1G66600
AT4G02250					AT1G32280						AT1G07500
AT4G02580					AT1G32350						AT3G10185
AT4G02880					AT1G32420						AT5G49340
AT4G02970					AT1G32430						AT5G03435
AT4G03010					AT1G32450						AT1G69540
AT4G03040					AT1G32560						AT4G29450
AT4G03320					AT1G32660						AT5G51330
AT4G03930					AT1G32710						AT4G24600
AT4G03945					AT1G32713						AT5G66780
AT4G04350					AT1G32770						AT3G56660
AT4G04860					AT1G32780						AT1G61610
AT4G04930					AT1G32850						AT5G06820
AT4G05090					AT1G32975						AT1G02230
AT4G05320					AT1G32980						AT5G25470
AT4G05612					AT1G33020						AT4G24260
AT4G06534					AT1G33080						AT5G26950
AT4G07965					AT1G33090						AT4G20920
AT4G08390					AT1G33100						AT1G10710
AT4G08395					AT1G33102						AT2G38490
AT4G08450					AT1G33280						AT5G05390
AT4G08455					AT1G33320						AT3G18360
AT4G08580					AT1G33440						AT5G60180
AT4G08960					AT1G33510						AT3G28560
AT4G09000					AT1G33530						AT4G24860
AT4G09150					AT1G33540						AT4G12735
AT4G09270					AT1G33550						AT3G18570
AT4G09462					AT1G33610						AT1G62490
AT4G09570					AT1G33670						AT2G04038
AT4G09820					AT1G33709						AT1G75600
AT4G09880					AT1G33710						AT4G15248
AT4G10120					AT1G33720						AT1G55980
AT4G10160					AT1G33730						AT5G18320
AT4G10170					AT1G33740						AT1G71690
AT4G10310					AT1G33743						AT1G68845
AT4G10595					AT1G33750						AT5G55350
AT4G10720					AT1G33760						AT3G53600
AT4G11110					AT1G33811						AT4G05497
AT4G11160					AT1G33817						AT3G54310
AT4G11310					AT1G33820						AT4G32080
AT4G11330					AT1G33830						AT2G03520
AT4G11393					AT1G33835						AT3G05790
AT4G11400					AT1G33840						AT4G39340
AT4G11720					AT1G33850						AT3G57210
AT4G11876					AT1G33860						AT5G45850
AT4G12130					AT1G33870						AT1G55770
AT4G12280					AT1G33880						AT5G37490
AT4G12560					AT1G33890						AT1G51538
AT4G12690					AT1G33900						AT1G43000
AT4G12800					AT1G33910						AT5G47850
AT4G12950					AT1G33920						AT5G65165
AT4G13110					AT1G33925						AT2G42150
AT4G13130					AT1G33930						AT3G27416
AT4G13263					AT1G33940						AT3G14640
AT4G13440					AT1G33960						AT2G29430
AT4G13580					AT1G34046						AT4G16162
AT4G13615					AT1G34047						AT1G06148
AT4G14000					AT1G34050						AT5G16850
AT4G14615					AT1G34140						AT1G02030
AT4G14640					AT1G34330						AT4G14180
AT4G14690					AT1G34460						AT5G05530
AT4G14760					AT1G34470						AT5G16960
AT4G14780					AT1G34480						AT1G05490
AT4G15130					AT1G34510						AT5G66670
AT4G15180					AT1G34520						AT4G28280
AT4G15380					AT1G34540						AT2G33000
AT4G15440					AT1G34545						AT4G18500
AT4G15540					AT1G34575						AT2G48150
AT4G15660					AT1G34580						AT4G37140
AT4G15690					AT1G34650						AT5G20430
AT4G15710					AT1G34670						AT1G79130
AT4G15733					AT1G34790						AT5G53710
AT4G15910					AT1G35140						AT4G35210
AT4G16008					AT1G35170						AT5G23270
AT4G16310					AT1G35183						AT1G63370
AT4G16380					AT1G35186						AT5G01225
AT4G16390					AT1G35210						AT2G32670
AT4G17500					AT1G35230						AT4G31520
AT4G17790					AT1G35250						AT2G27180
AT4G17810					AT1G35255						AT1G15150
AT4G17830					AT1G35260						AT2G34240
AT4G18660					AT1G35270						AT4G17160
AT4G18680					AT1G35290						AT1G79900
AT4G18980					AT1G35300						AT3G49830
AT4G19590					AT1G35310						AT2G17845
AT4G19950					AT1G35320						AT2G36540
AT4G19960					AT1G35330						AT1G61230
AT4G19970					AT1G35360						AT2G35075
AT4G20520					AT1G35365						AT1G06020
AT4G20720					AT1G35440						AT4G17920
AT4G20740					AT1G35450						AT5G55360
AT4G20940					AT1G35465						AT4G02650
AT4G21000					AT1G35490						AT1G02630
AT4G21050					AT1G35545						AT4G19095
AT4G21600					AT1G35550						AT1G01520
AT4G21610					AT1G35570						AT2G28670
AT4G21690					AT1G35630						AT5G58610
AT4G21740					AT1G35690						AT3G16020
AT4G21790					AT1G35730						AT1G49640
AT4G21970					AT1G35750						AT5G53700
AT4G22030					AT1G35830						AT1G11490
AT4G22050					AT1G35880						AT5G18710
AT4G22217					AT1G35890						AT4G01970
AT4G23440					AT1G35910						AT1G04570
AT4G23570					AT1G36060						AT3G54490
AT4G24050					AT1G36150						AT1G27045
AT4G24550					AT1G37140						AT3G13210
AT4G26330					AT1G42560						AT2G22460
AT4G26700					AT1G42980						AT2G33240
AT4G27900					AT1G43005						AT3G06100
AT4G28300					AT1G43010						AT1G72620
AT4G28540					AT1G43020						AT4G07408
AT4G28760					AT1G43140						AT3G17690
AT4G28930					AT1G43145						AT3G59730
AT4G29020					AT1G43640						AT3G27620
AT4G29090					AT1G43650						AT4G24150
AT4G29120					AT1G43790						AT5G66710
AT4G29550					AT1G43800						AT3G06090
AT4G30160					AT1G43886						AT5G11140
AT4G30530					AT1G44050						AT2G48121
AT4G30825					AT1G44080						AT1G51960
AT4G30880					AT1G44090						AT5G41380
AT4G30990					AT1G44150						AT1G26890
AT4G31010					AT1G44180						AT2G44578
AT4G31196					AT1G44191						AT4G14280
AT4G31350					AT1G44224						AT4G25000
AT4G31390					AT1G44286						AT5G56700
AT4G31410					AT1G44318						AT5G48410
AT4G31490					AT1G44350						AT4G30120
AT4G31570					AT1G44382						AT1G50830
AT4G31870					AT1G44478						AT5G60220
AT4G31970					AT1G44542						AT2G40200
AT4G32551					AT1G44740						AT2G02380
AT4G32717					AT1G44750						AT3G18840
AT4G32990					AT1G44800						AT4G24410
AT4G33890					AT1G44830						AT1G03170
AT4G34110					AT1G44900						AT1G76770
AT4G34450					AT1G44940						AT5G58630
AT4G34550					AT1G44941						AT1G61390
AT4G35870					AT1G45100						AT3G52310
AT4G35900					AT1G45145						AT1G15520
AT4G35970					AT1G45201						AT5G22530
AT4G36560					AT1G46120						AT5G46915
AT4G36570					AT1G46192						AT3G26235
AT4G36750					AT1G46264						AT3G22100
AT4G37440					AT1G46408						AT5G63390
AT4G37690					AT1G46480						AT4G03940
AT4G37820					AT1G46552						AT1G24270
AT4G38310					AT1G46840						AT1G04880
AT4G38330					AT1G46912						AT1G30050
AT4G38860					AT1G47300						AT3G16130
AT4G39400					AT1G47317						AT2G46455
AT4G39420					AT1G47320						AT4G38140
AT4G39700					AT1G47350						AT5G21080
AT4G39860					AT1G47370						AT1G55050
AT4G40070					AT1G47389						AT4G35680
AT5G01490					AT1G47390						AT1G80745
AT5G02040					AT1G47395						AT3G53840
AT5G02250					AT1G47400						AT5G14870
AT5G02710					AT1G47405						AT1G12940
AT5G02730					AT1G47410						AT2G32680
AT5G02880					AT1G47430						AT5G38310
AT5G02900					AT1G47435						AT2G23110
AT5G02920					AT1G47480						AT5G59170
AT5G03120					AT1G47485						AT4G33970
AT5G03320					AT1G47510						AT1G17240
AT5G04120					AT1G47530						AT5G07572
AT5G04240					AT1G47540						AT1G09180
AT5G04370					AT1G47560						AT2G18640
AT5G04885					AT1G47590						AT2G27300
AT5G04930					AT1G47600						AT5G13320
AT5G05050					AT1G47603						AT2G18180
AT5G05270					AT1G47606						AT4G40020
AT5G05657					AT1G47610						AT1G52650
AT5G05970					AT1G47705						AT1G19550
AT5G06170					AT1G47730						AT5G66740
AT5G06810					AT1G47780						AT3G61450
AT5G07170					AT1G47783						AT3G25060
AT5G07320					AT1G47786						AT1G23540
AT5G07690					AT1G47790						AT3G07150
AT5G07940					AT1G47800						AT5G57260
AT5G09870					AT1G47810						AT2G24010
AT5G09920					AT1G47813						AT2G40350
AT5G10460					AT1G47860						AT5G48090
AT5G10660					AT1G47885						AT5G38565
AT5G10780					AT1G47980						AT4G22620
AT5G11010					AT1G47990						AT2G22905
AT5G11750					AT1G48000						AT2G38152
AT5G12180					AT1G48070						AT4G36820
AT5G12850					AT1G48130						AT4G31760
AT5G13490					AT1G48190						AT5G53660
AT5G13660					AT1G48280						AT1G63570
AT5G13820					AT1G48325						AT3G46760
AT5G14070					AT1G48340						AT1G32570
AT5G14230					AT1G48500						AT3G24340
AT5G14430					AT1G48510						AT3G04050
AT5G14650					AT1G48530						AT4G16160
AT5G15310					AT1G48590						AT2G31920
AT5G15600					AT1G48690						AT4G15480
AT5G15660					AT1G48698						AT1G23210
AT5G15830					AT1G48730						AT5G55370
AT5G16640					AT1G48742						AT2G47110
AT5G17280					AT1G48800						AT5G48710
AT5G17440					AT1G48810						AT3G05820
AT5G17570					AT1G48820						AT2G46840
AT5G17890					AT1G48910						AT1G52920
AT5G17920					AT1G48980						AT1G07550
AT5G18160					AT1G48990						AT4G28140
AT5G18210					AT1G49005						AT1G33030
AT5G18780					AT1G49030						AT5G20420
AT5G18840					AT1G49100						AT4G27980
AT5G19050					AT1G49110						AT4G28560
AT5G19170					AT1G49120						AT5G03270
AT5G19180					AT1G49190						AT1G68765
AT5G19390					AT1G49220						AT5G07650
AT5G19540					AT1G49250						AT3G10150
AT5G21070					AT1G49260						AT3G14225
AT5G21990					AT1G49270						AT1G10540
AT5G22420					AT1G49290						AT2G20880
AT5G22640					AT1G49310						AT3G15740
AT5G22794					AT1G49320						AT1G74550
AT5G23020					AT1G49330						AT3G25510
AT5G23070					AT1G49370						AT4G33905
AT5G23320					AT1G49430						AT1G30220
AT5G23670					AT1G49450						AT1G16705
AT5G23989					AT1G49460						AT2G02930
AT5G24610					AT1G49470						AT4G36700
AT5G24670					AT1G49570						AT3G48790
AT5G24680					AT1G49770						AT3G28650
AT5G24860					AT1G49800						AT5G52930
AT5G24920					AT1G49860						AT3G47090
AT5G25050					AT1G49930						AT4G03460
AT5G25160					AT1G49960						AT5G47170
AT5G25210					AT1G50050						AT4G14700
AT5G25280					AT1G50090						AT1G24580
AT5G25380					AT1G50130						AT1G77730
AT5G25410					AT1G50210						AT3G12060
AT5G25430					AT1G50220						AT2G37900
AT5G25490					AT1G50310						AT2G17890
AT5G25500					AT1G50470						AT5G52340
AT5G25630					AT1G50650						AT2G37000
AT5G25980					AT1G50690						AT4G28405
AT5G26180					AT1G50691						AT5G14380
AT5G26280					AT1G50720						AT4G31615
AT5G26300					AT1G50870						AT3G57110
AT5G26594					AT1G50880						AT4G28170
AT5G26717					AT1G50930						AT5G24640
AT5G26730					AT1G50960						AT3G18485
AT5G26800					AT1G50980						AT4G37690
AT5G27050					AT1G50990						AT5G65980
AT5G27240					AT1G51000						AT2G36660
AT5G27320					AT1G51010						AT1G09080
AT5G27360					AT1G51020						AT5G59760
AT5G27730					AT1G51030						AT3G09790
AT5G27889					AT1G51035						AT3G01840
AT5G27970					AT1G51040						AT3G53690
AT5G28350					AT1G51050						AT5G01320
AT5G28410					AT1G51150						AT1G52343
AT5G28463					AT1G51175						AT1G29230
AT5G28470					AT1G51190						AT3G63360
AT5G29613					AT1G51200						AT2G42005
AT5G33320					AT1G51210						AT3G13090
AT5G33355					AT1G51220						AT1G26680
AT5G34882					AT1G51230						AT4G19050
AT5G35090					AT1G51240						AT1G26590
AT5G35320					AT1G51250						AT2G32660
AT5G35410					AT1G51260						AT1G16420
AT5G35430					AT1G51270						AT1G57630
AT5G35450					AT1G51290						AT3G60160
AT5G35580					AT1G51300						AT4G29550
AT5G35715					AT1G51320						AT3G63095
AT5G35840					AT1G51330						AT5G45810
AT5G35917					AT1G51355						AT1G20530
AT5G35940					AT1G51450						AT3G08870
AT5G35980					AT1G51460						AT3G56550
AT5G37020					AT1G51470						AT3G06520
AT5G37070					AT1G51480						AT3G56890
AT5G37140					AT1G51490						AT3G21620
AT5G37200					AT1G51500						AT5G57567
AT5G37490					AT1G51805						AT5G51850
AT5G37530					AT1G51810						AT1G53950
AT5G38050					AT1G51820						AT4G30430
AT5G38120					AT1G51823						AT3G05650
AT5G38190					AT1G51830						AT3G16380
AT5G38197					AT1G51840						AT3G54510
AT5G38378					AT1G51850						AT2G22600
AT5G38396					AT1G51860						AT3G07120
AT5G38700					AT1G51870						AT4G11470
AT5G38750					AT1G51880						AT1G22810
AT5G38780					AT1G51890						AT4G34400
AT5G38910					AT1G51900						AT4G35590
AT5G38940					AT1G51910						AT1G23110
AT5G39500					AT1G51913						AT1G77010
AT5G39630					AT1G51915						AT3G11773
AT5G39670					AT1G51920						AT2G39240
AT5G39720					AT1G51930						AT2G35950
AT5G39750					AT1G51990						AT1G20680
AT5G39830					AT1G52000						AT1G19750
AT5G40280					AT1G52040						AT1G12610
AT5G40440					AT1G52050						AT2G47780
AT5G40460					AT1G52060						AT2G17210
AT5G40490					AT1G52070						AT3G16210
AT5G40810					AT1G52100						AT3G19040
AT5G40910					AT1G52110						AT2G31250
AT5G41500					AT1G52120						AT5G37750
AT5G41510					AT1G52130						AT4G23230
AT5G41761					AT1G52140						AT1G06310
AT5G41900					AT1G52150						AT4G38780
AT5G41908					AT1G52190						AT3G29300
AT5G42090					AT1G52191						AT1G64020
AT5G42150					AT1G52210						AT1G20120
AT5G42240					AT1G52211						AT1G60190
AT5G42260					AT1G52400						AT2G34238
AT5G42450					AT1G52410						AT5G01060
AT5G42950					AT1G52440						AT5G01760
AT5G43066					AT1G52460						AT5G49190
AT5G43160					AT1G52470						AT4G16540
AT5G43175					AT1G52490						AT3G61090
AT5G43620					AT1G52680						AT5G39220
AT5G43935					AT1G52690						AT4G27850
AT5G44060					AT1G52695						AT1G16150
AT5G44170					AT1G52696						AT2G20870
AT5G44210					AT1G52700						AT5G26930
AT5G44470					AT1G52800						AT5G13230
AT5G44480					AT1G52810						AT4G00695
AT5G44565					AT1G52827						AT5G09950
AT5G44570					AT1G52830						AT5G25910
AT5G44780					AT1G52840						AT1G22460
AT5G45510					AT1G52890						AT4G32990
AT5G45730					AT1G52900						AT4G09170
AT5G46400					AT1G52990						AT3G23240
AT5G46510					AT1G53020						AT1G71420
AT5G46590					AT1G53023						AT2G21770
AT5G46850					AT1G53080						AT5G62490
AT5G46880					AT1G53130						AT3G46170
AT5G47020					AT1G53140						AT1G70450
AT5G47150					AT1G53160						AT4G39403
AT5G47230					AT1G53163						AT3G13640
AT5G48010					AT1G53325						AT5G03020
AT5G48340					AT1G53340						AT5G58280
AT5G48543					AT1G53350						AT5G53870
AT5G48605					AT1G53360						AT5G42040
AT5G48800					AT1G53366						AT3G02410
AT5G48960					AT1G53370						AT5G40210
AT5G49060					AT1G53540						AT1G74870
AT5G49130					AT1G53610						AT4G02660
AT5G49530					AT1G53620						AT5G45540
AT5G49650					AT1G53625						AT1G61950
AT5G49760					AT1G53630						AT4G09080
AT5G49780					AT1G53633						AT5G18340
AT5G49810					AT1G53635						AT5G09430
AT5G50115					AT1G53640						AT4G28700
AT5G50160					AT1G53660						AT2G25130
AT5G50180					AT1G53683						AT5G12020
AT5G50200					AT1G53687						AT2G29460
AT5G50310					AT1G53690						AT3G47580
AT5G50710					AT1G53700						AT5G44700
AT5G51380					AT1G53820						AT2G39230
AT5G51680					AT1G53830						AT5G67050
AT5G51730					AT1G53970						AT4G36791
AT5G52070					AT1G53980						AT3G03910
AT5G52420					AT1G53990						AT3G63060
AT5G52580					AT1G54000						AT2G46950
AT5G52670					AT1G54010						AT5G59660
AT5G52740					AT1G54020						AT2G37880
AT5G52930					AT1G54035						AT1G11112
AT5G53120					AT1G54040						AT1G02575
AT5G53140					AT1G54200						AT5G60260
AT5G53200					AT1G54300						AT1G51670
AT5G53430					AT1G54330						AT4G20040
AT5G53620					AT1G54400						AT1G19210
AT5G53720					AT1G54450						AT3G51410
AT5G53760					AT1G54470						AT4G14390
AT5G53960					AT1G54530						AT5G54060
AT5G54225					AT1G54540						AT1G61410
AT5G54290					AT1G54550						AT4G23140
AT5G54370					AT1G54560						AT5G20810
AT5G54820					AT1G54575						AT5G61940
AT5G55132					AT1G54660						AT2G05180
AT5G55190					AT1G54860						AT1G13800
AT5G55260					AT1G54870						AT3G11000
AT5G55660					AT1G54880						AT5G64450
AT5G55856					AT1G54890						AT1G04920
AT5G55900					AT1G54930						AT1G77405
AT5G56340					AT1G54940						AT1G69485
AT5G56510					AT1G54950						AT1G05450
AT5G56560					AT1G54955						AT2G21510
AT5G57200					AT1G54970						AT2G44390
AT5G57800					AT1G54980						AT5G07390
AT5G58820					AT1G55010						AT5G39820
AT5G58940					AT1G55030						AT3G15050
AT5G58960					AT1G55035						AT3G15170
AT5G59830					AT1G55110						AT5G05350
AT5G60410					AT1G55220						AT3G29140
AT5G60680					AT1G55221						AT1G67370
AT5G60690					AT1G55230						AT5G54190
AT5G60820					AT1G55240						AT1G74150
AT5G60860					AT1G55260						AT2G35200
AT5G60980					AT1G55380						AT3G01580
AT5G61710					AT1G55390						AT3G17280
AT5G62040					AT1G55410						AT3G26480
AT5G62100					AT1G55420						AT1G17030
AT5G62420					AT1G55430						AT3G47840
AT5G62980					AT1G55440						AT1G29600
AT5G63140					AT1G55546						AT2G33760
AT5G63930					AT1G55560						AT1G20065
AT5G64450					AT1G55570						AT2G45350
AT5G64520					AT1G55580						AT4G21550
AT5G64690					AT1G55591						AT2G20030
AT5G65050					AT1G55600						AT3G61660
AT5G65060					AT1G55640						AT3G50420
AT5G65950					AT1G55650						AT1G52560
AT5G66052					AT1G55660						AT4G19560
AT5G66240					AT1G55670						AT4G25380
ATMG00410					AT1G55700						AT3G05327
AT1G01010					AT1G55720						AT5G55950
AT1G01030					AT1G55928						AT1G74630
AT1G01060					AT1G56020						AT5G12030
AT1G01070					AT1G56030						AT2G27389
AT1G01080					AT1G56040						AT2G44880
AT1G01090					AT1G56100						AT1G27940
AT1G01110					AT1G56150						AT3G05660
AT1G01120					AT1G56160						AT4G25160
AT1G01130					AT1G56165						AT3G48240
AT1G01140					AT1G56240						AT3G56980
AT1G01150					AT1G56242						AT1G20310
AT1G01160					AT1G56250						AT5G54148
AT1G01180					AT1G56270						AT5G61490
AT1G01190					AT1G56360						AT4G11690
AT1G01200					AT1G56380						AT4G37235
AT1G01210					AT1G56385						AT2G24310
AT1G01220					AT1G56390						AT2G18969
AT1G01225					AT1G56400						AT3G47100
AT1G01230					AT1G56410						AT4G26890
AT1G01250					AT1G56415						AT5G02570
AT1G01280					AT1G56430						AT4G29710
AT1G01290					AT1G56470						AT3G11640
AT1G01300					AT1G56480						AT4G27250
AT1G01305					AT1G56490						AT2G46850
AT1G01310					AT1G56510						AT2G43440
AT1G01320					AT1G56520						AT1G60740
AT1G01340					AT1G56530						AT5G53200
AT1G01355					AT1G56540						AT1G33612
AT1G01360					AT1G56550						AT3G46230
AT1G01370					AT1G56553						AT5G49110
AT1G01390					AT1G56555						AT5G59060
AT1G01400					AT1G56600						AT5G42840
AT1G01410					AT1G56620						AT4G23030
AT1G01420					AT1G56630						AT4G13000
AT1G01430					AT1G56650						AT4G11910
AT1G01453					AT1G56680						AT3G06160
AT1G01460					AT1G56710						AT1G51440
AT1G01470					AT1G56730						AT2G24800
AT1G01480					AT1G57565						AT4G25540
AT1G01500					AT1G57570						AT3G51340
AT1G01510					AT1G57580						AT5G23770
AT1G01520					AT1G57650						AT3G25880
AT1G01530					AT1G57670						AT4G31070
AT1G01540					AT1G57690						AT1G05100
AT1G01560					AT1G57740						AT1G03990
AT1G01570					AT1G57750						AT4G02482
AT1G01580					AT1G57800						AT3G59580
AT1G01590					AT1G57810						AT5G09710
AT1G01600					AT1G57830						AT4G19191
AT1G01610					AT1G57835						AT5G01070
AT1G01620					AT1G57840						AT3G09040
AT1G01630					AT1G57850						AT3G43580
AT1G01640					AT1G58007						AT2G34330
AT1G01650					AT1G58010						AT5G67090
AT1G01660					AT1G58037						AT1G10790
AT1G01680					AT1G58050						AT5G48670
AT1G01690					AT1G58090						AT3G45870
AT1G01695					AT1G58225						AT1G07620
AT1G01700					AT1G58260						AT5G15840
AT1G01710					AT1G58270						AT4G11230
AT1G01730					AT1G58300						AT4G33170
AT1G01740					AT1G58310						AT5G57123
AT1G01770					AT1G58320						AT1G55550
AT1G01760					AT1G58330						AT1G24130
AT1G01780					AT1G58340						AT3G61300
AT1G01790					AT1G58360						AT4G39790
AT1G01800					AT1G58400						AT1G54095
AT1G01810					AT1G58410						AT2G27420
AT1G01830					AT1G58450						AT5G43230
AT1G01840					AT1G58460						AT2G26750
AT1G01860					AT1G59453						AT2G34940
AT1G01880					AT1G59500						AT2G22070
AT1G01900					AT1G59530						AT5G03550
AT1G01910					AT1G59535						AT5G23700
AT1G01920					AT1G59670						AT1G43980
AT1G01930					AT1G59675						AT5G47460
AT1G01940					AT1G59680						AT1G02670
AT1G01950					AT1G59690						AT1G69430
AT1G01960					AT1G59700						AT2G24030
AT1G01980					AT1G59722						AT4G38830
AT1G01990					AT1G59725						AT3G58150
AT1G02000					AT1G59730						AT4G36450
AT1G02010					AT1G59740						AT1G30860
AT1G02020					AT1G59780						AT4G16640
AT1G02030					AT1G59790						AT2G37670
AT1G02040					AT1G59800						AT2G16870
AT1G02060					AT1G59810						AT3G19500
AT1G02065					AT1G59950						AT5G46220
AT1G02070					AT1G60040						AT3G46650
AT1G02074					AT1G60050						AT5G17590
AT1G02080					AT1G60060						AT5G65510
AT1G02090					AT1G60072						AT5G14890
AT1G02110					AT1G60073						AT1G29020
AT1G02120					AT1G60075						AT5G62310
AT1G02130					AT1G60095						AT1G13520
AT1G02140					AT1G60110						AT1G60030
AT1G02145					AT1G60120						AT1G78440
AT1G02150					AT1G60130						AT3G61880
AT1G02160					AT1G60180						AT1G56120
AT1G02190					AT1G60240						AT3G24310
AT1G02205					AT1G60250						AT2G18470
AT1G02220					AT1G60300						AT2G13570
AT1G02230					AT1G60310						AT3G06630
AT1G02250					AT1G60320						AT5G61400
AT1G02260					AT1G60330						AT2G33130
AT1G02270					AT1G60340						AT4G35190
AT1G02280					AT1G60350						AT2G26150
AT1G02290					AT1G60360						AT1G15580
AT1G02300					AT1G60370						AT2G35550
AT1G02310					AT1G60380						AT1G53542
AT1G02335					AT1G60390						AT4G00305
AT1G02340					AT1G60400						AT1G74420
AT1G02350					AT1G60410						AT5G06540
AT1G02360					AT1G60450						AT5G51920
AT1G02370					AT1G60470						AT1G53860
AT1G02380					AT1G60480						AT4G22760
AT1G02390					AT1G60570						AT1G04840
AT1G02400					AT1G60580						AT1G01810
AT1G02405					AT1G60783						AT5G03640
AT1G02420					AT1G60815						AT4G25480
AT1G02440					AT1G60830						AT5G39090
AT1G02450					AT1G60950						AT3G28150
AT1G02460					AT1G60980						AT4G12740
AT1G02475					AT1G60983						AT4G25420
AT1G02490					AT1G60985						AT5G57550
AT1G02510					AT1G60986						AT4G37230
AT1G02520					AT1G61070						AT1G68930
AT1G02530					AT1G61080						AT5G21050
AT1G02540					AT1G61090						AT4G14819
AT1G02550					AT1G61093						AT1G03010
AT1G02570					AT1G61095						AT1G73860
AT1G02575					AT1G61097						AT3G08660
AT1G02580					AT1G61105						AT1G67856
AT1G02590					AT1G61110						AT3G02330
AT1G02620					AT1G61120						AT3G21080
AT1G02630					AT1G61130						AT2G45800
AT1G02640					AT1G61270						AT4G35200
AT1G02650					AT1G61320						AT2G45040
AT1G02670					AT1G61330						AT2G35140
AT1G02700					AT1G61520						AT1G15190
AT1G02710					AT1G61540						AT1G14260
AT1G02720					AT1G61563						AT2G36590
AT1G02730					AT1G61566						AT5G57920
AT1G02740					AT1G61590						AT4G01080
AT1G02770					AT1G61630						AT1G48870
AT1G02790					AT1G61650						AT2G28650
AT1G02800					AT1G61660						AT4G15215
AT1G02810					AT1G61680						AT3G06830
AT1G02813					AT1G61688						AT1G07795
AT1G02816					AT1G61700						AT1G52030
AT1G02820					AT1G61710						AT5G59590
AT1G02830					AT1G61720						AT1G26500
AT1G02850					AT1G61750						AT2G23060
AT1G02860					AT1G61760						AT5G51270
AT1G02870					AT1G61800						AT1G06923
AT1G02880					AT1G61810						AT3G09330
AT1G02890					AT1G61820						AT1G79890
AT1G02900					AT1G61830						AT3G54870
AT1G02910					AT1G61840						AT4G38010
AT1G02920					AT1G61920						AT3G03700
AT1G02930					AT1G62010						AT3G13590
AT1G02940					AT1G62030						AT1G01560
AT1G02950					AT1G62035						AT3G59200
AT1G02965					AT1G62060						AT3G07290
AT1G02970					AT1G62070						AT3G49142
AT1G02980					AT1G62075						AT1G62190
AT1G02990					AT1G62090						AT4G03965
AT1G03000					AT1G62160						AT1G76820
AT1G03010					AT1G62210						AT2G22820
AT1G03020					AT1G62214						AT1G44414
AT1G03022					AT1G62220						AT2G35345
AT1G03040					AT1G62225						AT1G26530
AT1G03050					AT1G62230						AT5G06510
AT1G03055					AT1G62262						AT3G26170
AT1G03060					AT1G62270						AT1G34420
AT1G03080					AT1G62300						AT5G23480
AT1G03090					AT1G62333						AT2G42510
AT1G03100					AT1G62340						AT1G05530
AT1G03103					AT1G62360						AT4G23070
AT1G03106					AT1G62410						AT2G47480
AT1G03110					AT1G62420						AT2G35600
AT1G03120					AT1G62421						AT2G19910
AT1G03130					AT1G62440						AT3G04960
AT1G03140					AT1G62450						AT4G11950
AT1G03150					AT1G62500						AT5G67020
AT1G03160					AT1G62510						AT5G65600
AT1G03170					AT1G62540						AT1G56690
AT1G03190					AT1G62560						AT3G09060
AT1G03200					AT1G62570						AT1G73700
AT1G03210					AT1G62630						AT1G05540
AT1G03220					AT1G62660						AT3G16300
AT1G03230					AT1G62695						AT1G75360
AT1G03260					AT1G62700						AT5G01550
AT1G03270					AT1G62710						AT3G03650
AT1G03290					AT1G62760						AT1G09170
AT1G03300					AT1G62770						AT1G66050
AT1G03310					AT1G62940						AT2G29410
AT1G03320					AT1G62978						AT5G05900
AT1G03340					AT1G62980						AT1G25460
AT1G03350					AT1G62981						AT3G19184
AT1G03360					AT1G62990						AT1G72870
AT1G03365					AT1G63005						AT1G07160
AT1G03370					AT1G63030						AT1G52855
AT1G03380					AT1G63040						AT1G52770
AT1G03390					AT1G63055						AT1G14470
AT1G03400					AT1G63057						AT1G63820
AT1G03410					AT1G63060						AT1G79180
AT1G03440					AT1G63070						AT2G20540
AT1G03445					AT1G63105						AT3G10320
AT1G03457					AT1G63140						AT5G64490
AT1G03470					AT1G63190						AT5G55090
AT1G03475					AT1G63200						AT5G16860
AT1G03490					AT1G63205						AT4G16610
AT1G03510					AT1G63206						AT5G49370
AT1G03530					AT1G63245						AT1G27170
AT1G03540					AT1G63295						AT5G47250
AT1G03560					AT1G63350						AT3G12240
AT1G03590					AT1G63410						AT1G34180
AT1G03600					AT1G63420						AT1G77880
AT1G03610					AT1G63450						AT4G11990
AT1G03620					AT1G63560						AT1G08070
AT1G03630					AT1G63590						AT1G73160
AT1G03650					AT1G63600						AT4G34880
AT1G03660					AT1G63650						AT1G55290
AT1G03670					AT1G63710						AT5G45730
AT1G03680					AT1G63910						AT5G64750
AT1G03687					AT1G63920						AT5G57010
AT1G03700					AT1G64000						AT4G03292
AT1G03710					AT1G64030						AT3G50200
AT1G03720					AT1G64035						AT4G34510
AT1G03750					AT1G64060						AT1G17750
AT1G03760					AT1G64070						AT1G49830
AT1G03770					AT1G64160						AT1G09680
AT1G03780					AT1G64235						AT1G15460
AT1G03790					AT1G64240						AT3G53360
AT1G03800					AT1G64255						AT2G41342
AT1G03820					AT1G64290						AT1G33770
AT1G03830					AT1G64295						AT1G55365
AT1G03840					AT1G64340						AT2G22290
AT1G03850					AT1G64370						AT3G50120
AT1G03860					AT1G64385						AT2G32940
AT1G03870					AT1G64405						AT2G03380
AT1G03880					AT1G64480						AT3G50230
AT1G03890					AT1G64585						AT5G59940
AT1G03900					AT1G64590						AT5G03130
AT1G03905					AT1G64618						AT5G23930
AT1G03910					AT1G64620						AT1G75260
AT1G03920					AT1G64625						AT3G28310
AT1G03930					AT1G64660						AT5G61800
AT1G03940					AT1G64700						AT5G58680
AT1G03950					AT1G64780						AT1G15640
AT1G03960					AT1G64800						AT3G48830
AT1G03980					AT1G64870						AT5G03210
AT1G03990					AT1G64900						AT5G48175
AT1G04010					AT1G64910						AT1G16480
AT1G04020					AT1G64920						AT4G00690
AT1G04030					AT1G64930						AT2G18970
AT1G04040					AT1G64940						AT1G30850
AT1G04050					AT1G65050						AT2G26310
AT1G04070					AT1G65060						AT3G04181
AT1G04080					AT1G65150						AT1G11710
AT1G04090					AT1G65180						AT2G04860
AT1G04100					AT1G65190						AT4G14970
AT1G04110					AT1G65200						AT3G04420
AT1G04120					AT1G65210						AT3G21150
AT1G04130					AT1G65300						AT2G06200
AT1G04150					AT1G65310						AT5G67550
AT1G04160					AT1G65330						AT2G45900
AT1G04171					AT1G65340						AT4G28790
AT1G04180					AT1G65342						AT5G19060
AT1G04200					AT1G65352						AT1G70430
AT1G04210					AT1G65360						AT2G29263
AT1G04220					AT1G65365						AT5G02140
AT1G04240					AT1G65370						AT3G04300
AT1G04250					AT1G65385						AT5G44490
AT1G04260					AT1G65390						AT1G26360
AT1G04280					AT1G65450						AT4G25800
AT1G04290					AT1G65480						AT5G51160
AT1G04300					AT1G65481						AT5G45310
AT1G04310					AT1G65483						AT4G05170
AT1G04330					AT1G65484						AT4G26120
AT1G04350					AT1G65486						AT1G14750
AT1G04360					AT1G65490						AT5G66631
AT1G04370					AT1G65500						AT2G22140
AT1G04380					AT1G65570						AT4G16807
AT1G04390					AT1G65620						AT5G07400
AT1G04420					AT1G65630						AT2G25460
AT1G04445					AT1G65640						AT1G76720
AT1G04450					AT1G65642						AT1G73360
AT1G04470					AT1G65670						AT3G05630
AT1G04490					AT1G65680						AT1G27110
AT1G04500					AT1G65681						AT1G51520
AT1G04510					AT1G65690						AT5G04390
AT1G04520					AT1G65730						AT3G58430
AT1G04530					AT1G65740						AT3G03350
AT1G04540					AT1G65750						AT1G01060
AT1G04560					AT1G65760						AT4G13650
AT1G04570					AT1G65770						AT5G01660
AT1G04580					AT1G65780						AT2G15630
AT1G04600					AT1G65790						AT5G55590
AT1G04610					AT1G65850						AT3G22690
AT1G04625					AT1G65860						AT1G01660
AT1G04630					AT1G65870						AT3G02010
AT1G04635					AT1G65875						AT4G27290
AT1G04645					AT1G65880						AT4G31620
AT1G04650					AT1G65890						AT4G22758
AT1G04660					AT1G65907						AT1G77410
AT1G04670					AT1G65910						AT3G61900
AT1G04680					AT1G65985						AT3G08820
AT1G04684					AT1G65990						AT1G74290
AT1G04690					AT1G66000						AT5G27110
AT1G04700					AT1G66010						AT4G22980
AT1G04730					AT1G66020						AT4G39952
AT1G04760					AT1G66030						AT1G62870
AT1G04778					AT1G66040						AT4G18375
AT1G04780					AT1G66045						AT5G01300
AT1G04790					AT1G66060						AT1G62320
AT1G04800					AT1G66090						AT1G53330
AT1G04810					AT1G66100						AT5G15900
AT1G04820					AT1G66110						AT5G55340
AT1G04830					AT1G66120						AT2G47770
AT1G04840					AT1G66140						AT5G20870
AT1G04850					AT1G66190						AT5G56310
AT1G04860					AT1G66210						AT1G69610
AT1G04870					AT1G66220						AT1G19200
AT1G04880					AT1G66235						AT1G73165
AT1G04890					AT1G66245						AT3G57640
AT1G04900					AT1G66270						AT5G46520
AT1G04910					AT1G66280						AT2G25680
AT1G04920					AT1G66290						AT1G33350
AT1G04930					AT1G66300						AT2G26420
AT1G04940					AT1G66310						AT2G44700
AT1G04945					AT1G66320						AT1G17630
AT1G04950					AT1G66360						AT2G40720
AT1G04960					AT1G66370						AT3G11460
AT1G04970					AT1G66380						AT2G18780
AT1G04980					AT1G66390						AT4G36230
AT1G04985					AT1G66400						AT3G60040
AT1G04990					AT1G66440						AT3G51325
AT1G05000					AT1G66450						AT3G63050
AT1G05010					AT1G66470						AT5G61950
AT1G05020					AT1G66475						AT3G57720
AT1G05030					AT1G66480						AT5G66940
AT1G05040					AT1G66490						AT4G16400
AT1G05055					AT1G66570						AT3G53200
AT1G05060					AT1G66630						AT2G28460
AT1G05070					AT1G66640						AT4G19460
AT1G05080					AT1G66690						AT2G29620
AT1G05085					AT1G66700						AT4G20060
AT1G05090					AT1G66710						AT5G67080
AT1G05100					AT1G66720						AT2G17140
AT1G05120					AT1G66725						AT1G63730
AT1G05150					AT1G66770						AT3G62780
AT1G05170					AT1G66780						AT5G59680
AT1G05180					AT1G66783						AT4G36270
AT1G05190					AT1G66790						AT5G20045
AT1G05200					AT1G66795						AT2G24692
AT1G05210					AT1G66800						AT2G21800
AT1G05205					AT1G66850						AT1G01390
AT1G05220					AT1G66852						AT1G05990
AT1G05230					AT1G66855						AT3G27630
AT1G05240					AT1G66860						AT5G64060
AT1G05250					AT1G66870						AT4G34930
AT1G05260					AT1G66880						AT5G13210
AT1G05270					AT1G66950						AT3G57200
AT1G05280					AT1G66960						AT1G05770
AT1G05290					AT1G67000						AT4G34420
AT1G05291					AT1G67025						AT2G29950
AT1G05300					AT1G67030						AT5G65030
AT1G05310					AT1G67090						AT5G08391
AT1G05320					AT1G67100						AT2G23970
AT1G05330					AT1G67105						AT1G11362
AT1G05350					AT1G67110						AT1G11160
AT1G05360					AT1G67130						AT5G66630
AT1G05370					AT1G67148						AT1G25360
AT1G05380					AT1G67150						AT1G06520
AT1G05385					AT1G67160						AT4G18501
AT1G05400					AT1G67195						AT3G58590
AT1G05410					AT1G67200						AT3G55820
AT1G05420					AT1G67260						AT1G80970
AT1G05430					AT1G67265						AT1G73910
AT1G05440					AT1G67270						AT5G38340
AT1G05450					AT1G67328						AT5G02170
AT1G05460					AT1G67330						AT5G04150
AT1G05470					AT1G67390						AT2G37320
AT1G05490					AT1G67430						AT1G11730
AT1G05500					AT1G67450						AT2G36750
AT1G05510					AT1G67455						AT5G56160
AT1G05520					AT1G67710						AT3G57380
AT1G05530					AT1G67740						AT1G71910
AT1G05540					AT1G67750						AT5G64710
AT1G05550					AT1G67760						AT2G44800
AT1G05560					AT1G67770						AT3G07960
AT1G05570					AT1G67775						AT5G57570
AT1G05577					AT1G67810						AT3G04040
AT1G05580					AT1G67860						AT4G15430
AT1G05600					AT1G67865						AT1G65250
AT1G05610					AT1G67870						AT5G45720
AT1G05615					AT1G67875						AT1G05690
AT1G05630					AT1G68040						AT5G43980
AT1G05640					AT1G68050						AT1G06490
AT1G05650					AT1G68130						AT1G18940
AT1G05660					AT1G68150						AT5G56880
AT1G05670					AT1G68170						AT3G49740
AT1G05675					AT1G68180						AT1G03540
AT1G05680					AT1G68210						AT1G09155
AT1G05700					AT1G68240						AT3G17600
AT1G05730					AT1G68250						AT3G58200
AT1G05720					AT1G68270						AT4G01335
AT1G05750					AT1G68280						AT1G08165
AT1G05770					AT1G68320						AT4G16620
AT1G05780					AT1G68350						AT1G15165
AT1G05790					AT1G68360						AT5G01420
AT1G05800					AT1G68380						AT1G54840
AT1G05810					AT1G68390						AT5G55650
AT1G05820					AT1G68450						AT4G30090
AT1G05830					AT1G68460						AT5G18404
AT1G05835					AT1G68470						AT4G38560
AT1G05840					AT1G68480						AT2G37925
AT1G05860					AT1G68500						AT4G37340
AT1G05870					AT1G68510						AT5G63300
AT1G05880					AT1G68520						AT5G62370
AT1G05890					AT1G68530						AT5G23800
AT1G05894					AT1G68540						AT1G24330
AT1G05900					AT1G68568						AT3G07425
AT1G05910					AT1G68570						AT1G03510
AT1G05920					AT1G68600						AT1G47578
AT1G05940					AT1G68610						AT1G27180
AT1G05950					AT1G68620						AT4G21760
AT1G05960					AT1G68750						AT4G37810
AT1G05970					AT1G68795						AT3G06220
AT1G05990					AT1G68800						AT5G64667
AT1G06000					AT1G68810						AT2G40130
AT1G06020					AT1G68825						AT3G44690
AT1G06030					AT1G68850						AT5G22520
AT1G06050					AT1G68875						AT5G27630
AT1G06060					AT1G69080						AT1G03120
AT1G06070					AT1G69090						AT1G07390
AT1G06080					AT1G69100						AT3G50280
AT1G06090					AT1G69110						AT3G55200
AT1G06100					AT1G69120						AT3G10880
AT1G06110					AT1G69140						AT1G73190
AT1G06120					AT1G69150						AT1G06930
AT1G06135					AT1G69180						AT3G62590
AT1G06137					AT1G69190						AT1G05700
AT1G06140					AT1G69240						AT3G62500
AT1G06150					AT1G69310						AT3G53450
AT1G06149					AT1G69320						AT2G30400
AT1G06148					AT1G69470						AT4G18840
AT1G06160					AT1G69480						AT5G25450
AT1G06170					AT1G69560						AT3G55090
AT1G06180					AT1G69600						AT3G05140
AT1G06190					AT1G69630						AT1G29420
AT1G06200					AT1G69650						AT5G62230
AT1G06230					AT1G69660						AT2G24700
AT1G06240					AT1G69690						AT2G47520
AT1G06270					AT1G69790						AT1G76620
AT1G06280					AT1G69792						AT3G05390
AT1G06290					AT1G69795						AT1G13635
AT1G06310					AT1G69810						AT5G24390
AT1G06320					AT1G69860						AT1G02700
AT1G06330					AT1G69870						AT1G10520
AT1G06340					AT1G69880						AT5G06760
AT1G06350					AT1G69890						AT5G66620
AT1G06360					AT1G69920						AT1G77765
AT1G06400					AT1G69930						AT1G72950
AT1G06420					AT1G69970						AT4G38530
AT1G06440					AT1G69981						AT3G01570
AT1G06450					AT1G70020						AT5G19870
AT1G06460					AT1G70030						AT3G05480
AT1G06470					AT1G70040						AT1G66810
AT1G06475					AT1G70080						AT4G14170
AT1G06490					AT1G70170						AT4G21380
AT1G06515					AT1G70250						AT3G55720
AT1G06510					AT1G70260						AT3G23930
AT1G06520					AT1G70270						AT5G49680
AT1G06530					AT1G70380						AT4G22900
AT1G06550					AT1G70390						AT1G48100
AT1G06560					AT1G70440						AT2G42800
AT1G06570					AT1G70500						AT3G20898
AT1G06580					AT1G70510						AT1G06440
AT1G06590					AT1G70540						AT3G03341
AT1G06620					AT1G70560						AT3G05620
AT1G06630					AT1G70640						AT1G04610
AT1G06640					AT1G70670						AT5G66960
AT1G06645					AT1G70680						AT4G30250
AT1G06650					AT1G70690						AT1G23465
AT1G06660					AT1G70720						AT3G57920
AT1G06670					AT1G70830						AT3G12540
AT1G06680					AT1G70840						AT4G10910
AT1G06690					AT1G70850						AT4G26580
AT1G06700					AT1G70860						AT4G14820
AT1G06710					AT1G70870						AT4G14090
AT1G06720					AT1G70880						AT1G01840
AT1G06730					AT1G70885						AT2G36270
AT1G06760					AT1G70890						AT2G47820
AT1G06770					AT1G70895						AT5G25880
AT1G06780					AT1G70910						AT1G09950
AT1G06790					AT1G70920						AT1G07490
AT1G06800					AT1G70950						AT1G16440
AT1G06810					AT1G70970						AT5G02200
AT1G06830					AT1G70990						AT2G34980
AT1G06820					AT1G71000						AT4G37900
AT1G06840					AT1G71002						AT5G04700
AT1G06850					AT1G71050						AT4G25350
AT1G06870					AT1G71160						AT5G27680
AT1G06890					AT1G71290						AT1G72220
AT1G06910					AT1G71380						AT1G16515
AT1G06900					AT1G71390						AT1G01570
AT1G06920					AT1G71470						AT3G60580
AT1G06925					AT1G71520						AT1G50270
AT1G06923					AT1G71680						AT1G73340
AT1G06930					AT1G71691						AT1G30515
AT1G06950					AT1G71692						AT5G18370
AT1G06970					AT1G71695						AT2G18450
AT1G06980					AT1G71770						AT5G55830
AT1G06990					AT1G71880						AT3G04690
AT1G07010					AT1G71890						AT1G71490
AT1G07020					AT1G71930						AT3G14170
AT1G07030					AT1G71960						AT5G19580
AT1G07040					AT1G71980						AT4G19650
AT1G07050					AT1G72000						AT3G47950
AT1G07060					AT1G72080						AT1G04778
AT1G07070					AT1G72100						AT4G05220
AT1G07080					AT1G72110						AT1G74810
AT1G07090					AT1G72125						AT1G59860
AT1G07110					AT1G72140						AT4G02170
AT1G07120					AT1G72200						AT3G61250
AT1G07130					AT1G72210						AT5G61370
AT1G07135					AT1G72230						AT5G24280
AT1G07140					AT1G72290						AT2G46940
AT1G07150					AT1G72490						AT5G37440
AT1G07160					AT1G72520						AT3G14730
AT1G07180					AT1G72570						AT5G58360
AT1G07190					AT1G72580						AT4G14380
AT1G07200					AT1G72590						AT1G02520
AT1G07210					AT1G72800						AT3G50190
AT1G07220					AT1G72860						AT5G11590
AT1G07230					AT1G73000						AT5G42760
AT1G07250					AT1G73010						AT2G33380
AT1G07260					AT1G73120						AT2G34180
AT1G07270					AT1G73220						AT5G02430
AT1G07290					AT1G73260						AT5G46115
AT1G07310					AT1G73270						AT2G32510
AT1G07320					AT1G73280						AT5G07720
AT1G07330					AT1G73325						AT2G45120
AT1G07340					AT1G73330						AT1G10460
AT1G07360					AT1G73410						AT1G64380
AT1G07370					AT1G73510						AT4G27480
AT1G07390					AT1G73560						AT3G55515
AT1G07400					AT1G73590						AT1G63020
AT1G07410					AT1G73610						AT1G09540
AT1G07430					AT1G73620						AT5G57500
AT1G07440					AT1G73805						AT3G53310
AT1G07450					AT1G73810						AT3G22450
AT1G07460					AT1G73830						AT1G48580
AT1G07470					AT1G73850						AT3G09240
AT1G07473					AT1G73870						AT2G22200
AT1G07480					AT1G73965						AT5G42370
AT1G07476					AT1G74000						AT5G11440
AT1G07490					AT1G74010						AT4G24450
AT1G07485					AT1G74080						AT4G26830
AT1G07500					AT1G74110						AT3G56470
AT1G07510					AT1G74140						AT3G02840
AT1G07520					AT1G74500						AT3G02030
AT1G07540					AT1G74510						AT1G04540
AT1G07550					AT1G74620						AT1G26540
AT1G07560					AT1G74650						AT1G64110
AT1G07570					AT1G74660						AT3G16890
AT1G07590					AT1G74820						AT3G18630
AT1G07600					AT1G74990						AT1G35710
AT1G07615					AT1G75040						AT3G50310
AT1G07620					AT1G75160						AT1G27880
AT1G07630					AT1G75250						AT1G22830
AT1G07640					AT1G75388						AT5G05630
AT1G07650					AT1G75390						AT1G11300
AT1G07645					AT1G75394						AT4G21480
AT1G07660					AT1G75450						AT5G04660
AT1G07670					AT1G75470						AT1G68110
AT1G07680					AT1G75490						AT2G19650
AT1G07690					AT1G75500						AT1G62620
AT1G07700					AT1G75520						AT1G03920
AT1G07705					AT1G75590						AT3G02850
AT1G07710					AT1G75620						AT5G10570
AT1G07720					AT1G75700						AT5G54470
AT1G07725					AT1G75710						AT5G47510
AT1G07745					AT1G75717						AT5G52020
AT1G07740					AT1G75720						AT4G02750
AT1G07747					AT1G75750						AT5G13150
AT1G07750					AT1G75790						AT1G10000
AT1G07780					AT1G75830						AT4G38390
AT1G07790					AT1G75870						AT5G37670
AT1G07795					AT1G75880						AT1G67070
AT1G07810					AT1G75890						AT3G47830
AT1G07820					AT1G75891						AT5G10720
AT1G07830					AT1G75900						AT4G35640
AT1G07860					AT1G75910						AT3G25020
AT1G07870					AT1G75920						AT4G02360
AT1G07850					AT1G75930						AT2G15760
AT1G07880					AT1G75940						AT3G61950
AT1G07885					AT1G76110						AT5G12920
AT1G07900					AT1G76135						AT5G05810
AT1G07910					AT1G76210						AT2G37210
AT1G07950					AT1G76220						AT1G10530
AT1G07960					AT1G76230						AT2G20720
AT1G07970					AT1G76240						AT1G68640
AT1G07980					AT1G76250						AT4G32200
AT1G07985					AT1G76290						AT1G58160
AT1G07990					AT1G76410						AT5G07280
AT1G08005					AT1G76420						AT1G31880
AT1G08000					AT1G76430						AT1G26730
AT1G08030					AT1G76490						AT1G16640
AT1G08035					AT1G76500						AT1G63580
AT1G08050					AT1G76610						AT1G15900
AT1G08060					AT1G76800						AT1G19490
AT1G08065					AT1G76830						AT5G16170
AT1G08070					AT1G76910						AT3G14360
AT1G08080					AT1G76930						AT1G02350
AT1G08090					AT1G76965						AT1G14490
AT1G08100					AT1G77100						AT1G62130
AT1G08110					AT1G77110						AT5G61430
AT1G08120					AT1G77145						AT2G26480
AT1G08125					AT1G77150						AT1G53790
AT1G08130					AT1G77160						AT4G37295
AT1G08135					AT1G77200						AT1G63930
AT1G08140					AT1G77520						AT2G34920
AT1G08150					AT1G77610						AT1G59640
AT1G08160					AT1G77640						AT3G02990
AT1G08170					AT1G77650						AT3G03450
AT1G08180					AT1G77655						AT3G16980
AT1G08200					AT1G77690						AT5G10040
AT1G08210					AT1G77700						AT5G08600
AT1G08220					AT1G77780						AT4G30700
AT1G08230					AT1G77950						AT5G14110
AT1G08250					AT1G77990						AT3G50850
AT1G08260					AT1G77992						AT1G74360
AT1G08270					AT1G78030						AT4G31110
AT1G08280					AT1G78090						AT4G18830
AT1G08290					AT1G78170						AT3G03580
AT1G08315					AT1G78320						AT3G51380
AT1G08320					AT1G78330						AT5G11780
AT1G08340					AT1G78450						AT5G18810
AT1G08350					AT1G78460						AT1G02800
AT1G08380					AT1G78470						AT3G26830
AT1G08390					AT1G78476						AT3G18020
AT1G08400					AT1G78490						AT1G11125
AT1G08410					AT1G78500						AT5G10410
AT1G08420					AT1G78640						AT3G19620
AT1G08430					AT1G78710						AT1G48560
AT1G08440					AT1G78720						AT2G46440
AT1G08450					AT1G78740						AT1G09040
AT1G08460					AT1G78750						AT5G39030
AT1G08465					AT1G78760						AT1G05220
AT1G08470					AT1G78770						AT2G21820
AT1G08480					AT1G78815						AT4G21500
AT1G08490					AT1G78820						AT1G23060
AT1G08500					AT1G78840						AT3G23330
AT1G08520					AT1G78860						AT5G52630
AT1G08530					AT1G78950						AT5G42280
AT1G08540					AT1G78955						AT3G54270
AT1G08560					AT1G78960						AT2G26520
AT1G08580					AT1G78970						AT3G10290
AT1G08590					AT1G78980						AT3G58820
AT1G08600					AT1G79160						AT1G62950
AT1G08610					AT1G79170						AT1G69440
AT1G08630					AT1G79250						AT2G35340
AT1G08640					AT1G79360						AT1G05640
AT1G08650					AT1G79370						AT5G26790
AT1G08660					AT1G79420						AT2G35730
AT1G08670					AT1G79430						AT2G39370
AT1G08680					AT1G79450						AT1G02570
AT1G08695					AT1G79480						AT2G35030
AT1G08700					AT1G79580						AT4G11140
AT1G08710					AT1G79680						AT5G08360
AT1G08720					AT1G79760						AT2G46660
AT1G08730					AT1G79770						AT3G18950
AT1G08750					AT1G79800						AT1G13040
AT1G08760					AT1G79840						AT1G30010
AT1G08770					AT1G79860						AT1G19190
AT1G08780					AT1G80090						AT3G16650
AT1G08790					AT1G80100						AT5G44230
AT1G08810					AT1G80110						AT1G29640
AT1G08820					AT1G80130						AT1G67035
AT1G08830					AT1G80133						AT3G01990
AT1G08845					AT1G80140						AT2G30820
AT1G08840					AT1G80160						AT4G34410
AT1G08860					AT1G80220						AT4G13750
AT1G08880					AT1G80240						AT1G74890
AT1G08900					AT1G80330						AT5G59490
AT1G08910					AT1G80340						AT5G59020
AT1G08930					AT1G80350						AT4G19645
AT1G08940					AT1G80390						AT5G06940
AT1G08960					AT1G80450						AT3G14440
AT1G08980					AT1G80540						AT2G37870
AT1G08990					AT1G80580						AT5G43690
AT1G09000					AT1G80730						AT1G24090
AT1G09010					AT1G80740						AT2G17830
AT1G09020					AT1G80760						AT2G41190
AT1G09030					AT1G80820						AT1G77310
AT1G09040					AT1G80840						AT1G03340
AT1G09080					AT1G80865						AT1G18750
AT1G09090					AT1G80990						AT1G10040
AT1G09100					AT2G01008						AT1G17920
AT1G09130					AT2G01010						AT4G29920
AT1G09140					AT2G01020						AT1G02650
AT1G09150					AT2G01240						AT1G09812
AT1G09155					AT2G01340						AT3G25250
AT1G09157					AT2G01430						AT1G55610
AT1G09170					AT2G01500						AT3G09730
AT1G09176					AT2G01520						AT3G04380
AT1G09180					AT2G01530						AT2G19400
AT1G09190					AT2G01610						AT3G23020
AT1G09195					AT2G01660						AT5G61350
AT1G09200					AT2G01770						AT5G14770
AT1G09210					AT2G01780						AT1G72120
AT1G09220					AT2G01800						AT3G02000
AT1G09230					AT2G01810						AT5G55680
AT1G09240					AT2G01890						AT1G05680
AT1G09250					AT2G01900						AT4G27460
AT1G09270					AT2G01940						AT3G16490
AT1G09280					AT2G01960						AT4G10390
AT1G09300					AT2G01990						AT4G07960
AT1G09290					AT2G02000						AT4G02420
AT1G09320					AT2G02010						AT3G63370
AT1G09330					AT2G02060						AT3G07900
AT1G09340					AT2G02070						AT4G14050
AT1G09350					AT2G02080						AT4G12450
AT1G09360					AT2G02120						AT3G10200
AT1G09370					AT2G02130						AT5G06470
AT1G09380					AT2G02135						AT1G51090
AT1G09390					AT2G02140						AT5G11100
AT1G09400					AT2G02250						AT5G47530
AT1G09410					AT2G02270						AT2G46380
AT1G09420					AT2G02300						AT2G34010
AT1G09430					AT2G02310						AT5G42655
AT1G09440					AT2G02320						AT2G38070
AT1G09450					AT2G02330						AT4G11370
AT1G09460					AT2G02340						AT2G45480
AT1G09470					AT2G02450						AT5G14470
AT1G09480					AT2G02540						AT2G29260
AT1G09483					AT2G02610						AT1G73690
AT1G09500					AT2G02620						AT5G40060
AT1G09510					AT2G02630						AT5G07810
AT1G09520					AT2G02640						AT3G08800
AT1G09530					AT2G02650						AT5G57190
AT1G09540					AT2G02660						AT4G22790
AT1G09550					AT2G02670						AT1G38131
AT1G09560					AT2G02680						AT2G47750
AT1G09575					AT2G02690						AT3G19470
AT1G09580					AT2G02700						AT4G03330
AT1G09600					AT2G02770						AT3G14570
AT1G09620					AT2G02990						AT5G44820
AT1G09625					AT2G03000						AT2G34340
AT1G09630					AT2G03010						AT1G79310
AT1G09660					AT2G03020						AT2G43840
AT1G09665					AT2G03030						AT2G43480
AT1G09680					AT2G03040						AT1G71140
AT1G09700					AT2G03160						AT3G27330
AT1G09710					AT2G03170						AT3G56730
AT1G09720					AT2G03180						AT4G39600
AT1G09740					AT2G03190						AT5G09540
AT1G09750					AT2G03250						AT4G21230
AT1G09760					AT2G03260						AT4G21120
AT1G09780					AT2G03290						AT2G39560
AT1G09790					AT2G03291						AT1G03270
AT1G09794					AT2G03320						AT3G25882
AT1G09795					AT2G03330						AT5G41610
AT1G09800					AT2G03360						AT1G01200
AT1G09810					AT2G03370						AT4G02280
AT1G09812					AT2G03500						AT5G06310
AT1G09815					AT2G03560						AT4G14860
AT1G09820					AT2G03710						AT1G11420
AT1G09830					AT2G03740						AT3G62280
AT1G09840					AT2G03830						AT3G57600
AT1G09850					AT2G03840						AT5G40030
AT1G09860					AT2G03850						AT3G49370
AT1G09870					AT2G03900						AT4G33925
AT1G09880					AT2G03910						AT3G26230
AT1G09890					AT2G03955						AT5G05330
AT1G09900					AT2G03960						AT1G31790
AT1G09910					AT2G03970						AT3G47530
AT1G09930					AT2G03972						AT4G25490
AT1G09932					AT2G04020						AT4G38300
AT1G09935					AT2G04025						AT2G41905
AT1G09950					AT2G04030						AT5G42830
AT1G09960					AT2G04032						AT5G55900
AT1G09970					AT2G04045						AT5G50930
AT1G09995					AT2G04046						AT4G38050
AT1G10000					AT2G04047						AT3G17130
AT1G10010					AT2G04050						AT4G32950
AT1G10020					AT2G04100						AT1G61930
AT1G10040					AT2G04110						AT5G18010
AT1G10050					AT2G04150						AT5G40840
AT1G10060					AT2G04160						AT5G04780
AT1G10070					AT2G04170						AT1G23550
AT1G10090					AT2G04220						AT4G39580
AT1G10095					AT2G04300						AT3G61360
AT1G10100					AT2G04420						AT3G01070
AT1G10110					AT2G04480						AT5G67160
AT1G10120					AT2G04495						AT2G17270
AT1G10140					AT2G04500						AT5G19100
AT1G10150					AT2G04570						AT3G15720
AT1G10180					AT2G04680						AT1G75110
AT1G10200					AT2G04795						AT3G15990
AT1G10210					AT2G04800						AT1G43910
AT1G10220					AT2G04810						AT2G39435
AT1G10230					AT2G04820						AT5G25140
AT1G10250					AT2G04830						AT1G16850
AT1G10280					AT2G04840						AT1G59720
AT1G10290					AT2G04920						AT4G27660
AT1G10300					AT2G04930						AT1G74490
AT1G10310					AT2G05070						AT3G26960
AT1G10320					AT2G05100						AT4G36830
AT1G10330					AT2G05133						AT2G33060
AT1G10340					AT2G05140						AT4G01910
AT1G10350					AT2G05380						AT1G67820
AT1G10360					AT2G05400						AT1G50590
AT1G10370					AT2G05410						AT4G14850
AT1G10380					AT2G05420						AT5G19020
AT1G10385					AT2G05430						AT3G53170
AT1G10390					AT2G05435						AT3G25590
AT1G10400					AT2G05440						AT5G05130
AT1G10410					AT2G05441						AT1G52565
AT1G10417					AT2G05500						AT3G52770
AT1G10430					AT2G05510						AT1G49160
AT1G10450					AT2G05520						AT3G05190
AT1G10455					AT2G05530						AT4G27400
AT1G10460					AT2G05540						AT3G60110
AT1G10470					AT2G05580						AT5G10370
AT1G10480					AT2G05850						AT1G58190
AT1G10490					AT2G06520						AT5G62820
AT1G10510					AT2G07042						AT3G55150
AT1G10520					AT2G07130						AT3G21780
AT1G10522					AT2G09800						AT4G12000
AT1G10530					AT2G10450						AT5G54690
AT1G10540					AT2G10940						AT4G11900
AT1G10550					AT2G11810						AT2G20770
AT1G10560					AT2G12190						AT5G02190
AT1G10570					AT2G12646						AT5G46720
AT1G10580					AT2G13550						AT3G16120
AT1G10585					AT2G13623						AT1G67420
AT1G10586					AT2G13630						AT2G43390
AT1G10600					AT2G13640						AT5G04000
AT1G10620					AT2G13680						AT4G28020
[truncated: 20,526 more rows]
