# Supplementary material for: The repressive role of Arabidopsis H2A.Z in transcriptional regulation depends on AtBMI1 activity
Source: Nat Commun. 2019 Jun 27;10:2828. doi: 10.1038/s41467-019-10773-1 (PMC6597585; doi:10.1038/s41467-019-10773-1)
Supplement: Supplementary file 6 — Supplementary Data 2 [file 41467_2019_10773_MOESM6_ESM.xlsx]

## Sheet: Suppl Data 2
Supplementary Data 2: Misregulated genes in hta9hta11, atbmi1a/b weak, hta9hta11/FLAG-HTA9_N and hta9hta11/FLAG-HTA9_RR compared to WT at 7 DAG
Upregulated genes in hta9hta11 vs WT at 7 DAG (FC2)				Downregulated genes in hta9hta11 vs WT at 7 DAG (FC2)					Upregulated genes in atbmi1a/b weak vs WT at 7 DAG (FC2)				Downregulated genes in atbmi1a/b weak vs WT at 7 DAG (FC2)					Upregulated genes in hta9hta11/FLAG-HTA9_N vs WT at 7 DAG (FC2)				Downregulated genes in hta9hta11/FLAG-HTA9_N vs WT at 7 DAG (FC2)					Upregulated genes in hta9hta11/FLAG-HTA9_RR vs WT at 7 DAG (FC2)				Downregulated genes in hta9hta11/FLAG-HTA9_RR vs WT at 7 DAG (FC2)
1473				1702					2633				1452					1610				1565					2044				1072
AT1G01030				AT1G01240					AT1G01020				AT1G01240					AT1G01010				AT1G01240					AT1G01010				AT1G01500
AT1G01046				AT1G01500					AT1G01030				AT1G01500					AT1G01030				AT1G01300					AT1G01030				AT1G02160
AT1G01060				AT1G01820					AT1G01060				AT1G02300					AT1G01060				AT1G01500					AT1G01046				AT1G02300
AT1G01070				AT1G02160					AT1G01070				AT1G02570					AT1G01120				AT1G02160					AT1G01060				AT1G02660
AT1G01120				AT1G02260					AT1G01150				AT1G02640					AT1G01310				AT1G02300					AT1G01070				AT1G02710
AT1G01250				AT1G02270					AT1G01210				AT1G02660					AT1G01380				AT1G02640					AT1G01250				AT1G03220
AT1G01310				AT1G02300					AT1G01310				AT1G03020					AT1G01390				AT1G02660					AT1G01310				AT1G03230
AT1G01355				AT1G02390					AT1G01355				AT1G03130					AT1G01420				AT1G02810					AT1G01355				AT1G03610
AT1G01380				AT1G02400					AT1G01380				AT1G03220					AT1G01480				AT1G02900					AT1G01380				AT1G03620
AT1G01390				AT1G02660					AT1G01390				AT1G03230					AT1G01490				AT1G03090					AT1G01390				AT1G03730
AT1G01520				AT1G02710					AT1G01420				AT1G03610					AT1G01520				AT1G03220					AT1G01480				AT1G03740
AT1G01830				AT1G03020					AT1G01490				AT1G03740					AT1G01680				AT1G03230					AT1G01490				AT1G03820
AT1G02470				AT1G03090					AT1G01520				AT1G03850					AT1G01830				AT1G03580					AT1G01520				AT1G05135
AT1G02580				AT1G03220					AT1G01670				AT1G04110					AT1G02010				AT1G03730					AT1G01560				AT1G05300
AT1G02770				AT1G03230					AT1G01680				AT1G04400					AT1G02220				AT1G03740					AT1G01680				AT1G05575
AT1G02813				AT1G03610					AT1G01810				AT1G05135					AT1G02230				AT1G03840					AT1G01830				AT1G05805
AT1G02820				AT1G03730					AT1G01830				AT1G05240					AT1G02340				AT1G03850					AT1G02040				AT1G06160
AT1G02850				AT1G03740					AT1G02010				AT1G05250					AT1G02440				AT1G04310					AT1G02220				AT1G06460
AT1G02940				AT1G03820					AT1G02040				AT1G05300					AT1G02450				AT1G05020					AT1G02230				AT1G07130
AT1G03106				AT1G03960					AT1G02190				AT1G05675					AT1G02470				AT1G05135					AT1G02310				AT1G07135
AT1G03495				AT1G03970					AT1G02220				AT1G05805					AT1G02520				AT1G05300					AT1G02440				AT1G07280
AT1G03502				AT1G04110					AT1G02390				AT1G05810					AT1G02580				AT1G05575					AT1G02450				AT1G07310
AT1G03506				AT1G05135					AT1G02450				AT1G05990					AT1G02770				AT1G05805					AT1G02470				AT1G07420
AT1G03790				AT1G05210					AT1G02470				AT1G06460					AT1G02820				AT1G05970					AT1G02520				AT1G07440
AT1G03800				AT1G05240					AT1G02580				AT1G07130					AT1G02850				AT1G06160					AT1G02580				AT1G08550
AT1G03880				AT1G05250					AT1G02770				AT1G07135					AT1G02920				AT1G06460					AT1G02700				AT1G08830
AT1G03890				AT1G05300					AT1G02800				AT1G07160					AT1G02930				AT1G06930					AT1G02770				AT1G08890
AT1G03935				AT1G05575					AT1G02813				AT1G07240					AT1G02940				AT1G07020					AT1G02813				AT1G08930
AT1G03940				AT1G05675					AT1G02820				AT1G07310					AT1G03055				AT1G07130					AT1G02820				AT1G08980
AT1G03990				AT1G05805					AT1G02850				AT1G07725					AT1G03106				AT1G07135					AT1G02850				AT1G09070
AT1G04220				AT1G05970					AT1G02940				AT1G08090					AT1G03506				AT1G07280					AT1G02920				AT1G09240
AT1G04520				AT1G06330					AT1G03055				AT1G08315					AT1G03790				AT1G07310					AT1G02930				AT1G09750
AT1G04550				AT1G06460					AT1G03106				AT1G08340					AT1G03800				AT1G07420					AT1G02940				AT1G10090
AT1G04560				AT1G07000					AT1G03170				AT1G08380					AT1G03930				AT1G08550					AT1G03106				AT1G10200
AT1G04570				AT1G07130					AT1G03240				AT1G08550					AT1G03935				AT1G08630					AT1G03170				AT1G10300
AT1G04660				AT1G07135					AT1G03502				AT1G08890					AT1G03990				AT1G08830					AT1G03502				AT1G10560
AT1G04880				AT1G07160					AT1G03506				AT1G08920					AT1G04380				AT1G08890					AT1G03506				AT1G10760
AT1G05061				AT1G07280					AT1G03770				AT1G08930					AT1G04490				AT1G08900					AT1G03660				AT1G10770
AT1G05330				AT1G07310					AT1G03800				AT1G08980					AT1G04500				AT1G08930					AT1G03790				AT1G10990
AT1G05490				AT1G07420					AT1G03880				AT1G09240					AT1G04520				AT1G08980					AT1G03800				AT1G11170
AT1G05540				AT1G07440					AT1G03890				AT1G09380					AT1G04530				AT1G09070					AT1G03935				AT1G11180
AT1G05680				AT1G07520					AT1G03905				AT1G09750					AT1G04550				AT1G09240					AT1G03990				AT1G11210
AT1G05690				AT1G07890					AT1G03935				AT1G10000					AT1G04570				AT1G09500					AT1G04220				AT1G11500
AT1G05950				AT1G08090					AT1G03980				AT1G10060					AT1G04580				AT1G09530					AT1G04380				AT1G11530
AT1G06000				AT1G08315					AT1G04150				AT1G10090					AT1G04880				AT1G09750					AT1G04490				AT1G11540
AT1G06020				AT1G08350					AT1G04330				AT1G10140					AT1G05170				AT1G10070					AT1G04500				AT1G12010
AT1G06030				AT1G08550					AT1G04350				AT1G10480					AT1G05330				AT1G10090					AT1G04550				AT1G12050
AT1G06250				AT1G08830					AT1G04490				AT1G10690					AT1G05540				AT1G10140					AT1G04560				AT1G12090
AT1G06340				AT1G08890					AT1G04520				AT1G10760					AT1G05560				AT1G10200					AT1G04570				AT1G12520
AT1G06430				AT1G08900					AT1G04550				AT1G10770					AT1G05562				AT1G10210					AT1G04580				AT1G12710
AT1G07010				AT1G08930					AT1G04560				AT1G11190					AT1G05680				AT1G10300					AT1G04660				AT1G12730
AT1G07180				AT1G08980					AT1G04580				AT1G11210					AT1G05690				AT1G10560					AT1G04880				AT1G12845
AT1G07390				AT1G09070					AT1G04660				AT1G11260					AT1G05870				AT1G10760					AT1G05060				AT1G13210
AT1G07450				AT1G09240					AT1G04880				AT1G11350					AT1G05894				AT1G10770					AT1G05061				AT1G13250
AT1G07485				AT1G09490					AT1G04900				AT1G11500					AT1G05900				AT1G10990					AT1G05330				AT1G13260
AT1G07490				AT1G09580					AT1G04945				AT1G12040					AT1G06000				AT1G11170					AT1G05400				AT1G13300
AT1G07500				AT1G09750					AT1G05000				AT1G12090					AT1G06040				AT1G11210					AT1G05510				AT1G13670
AT1G07570				AT1G09795					AT1G05061				AT1G12220					AT1G06100				AT1G11270					AT1G05540				AT1G13700
AT1G07610				AT1G09910					AT1G05170				AT1G12450					AT1G06180				AT1G11500					AT1G05680				AT1G13930
AT1G07690				AT1G09950					AT1G05330				AT1G12560					AT1G06250				AT1G11540					AT1G05690				AT1G13990
AT1G07790				AT1G09970					AT1G05400				AT1G12710					AT1G06340				AT1G12010					AT1G05894				AT1G14250
AT1G07985				AT1G10090					AT1G05510				AT1G12845					AT1G06430				AT1G12030					AT1G06000				AT1G15125
AT1G08165				AT1G10095					AT1G05540				AT1G13110					AT1G06570				AT1G12050					AT1G06020				AT1G15175
AT1G08230				AT1G10200					AT1G05690				AT1G13210					AT1G07010				AT1G12090					AT1G06030				AT1G15530
AT1G08580				AT1G10560					AT1G05710				AT1G13245					AT1G07160				AT1G12160					AT1G06040				AT1G15670
AT1G08610				AT1G10760					AT1G05870				AT1G13250					AT1G07180				AT1G12450					AT1G06100				AT1G15800
AT1G09180				AT1G10770					AT1G05900				AT1G13260					AT1G07200				AT1G12520					AT1G06250				AT1G16110
AT1G09350				AT1G10970					AT1G06020				AT1G13300					AT1G07390				AT1G12710					AT1G06330				AT1G16530
AT1G09400				AT1G11050					AT1G06040				AT1G13540					AT1G07473				AT1G12730					AT1G06340				AT1G17147
AT1G09420				AT1G11170					AT1G06180				AT1G13700					AT1G07485				AT1G12845					AT1G06430				AT1G17455
AT1G10155				AT1G11180					AT1G06250				AT1G13920					AT1G07490				AT1G13000					AT1G07010				AT1G17460
AT1G10370				AT1G11210					AT1G06340				AT1G13930					AT1G07500				AT1G13210					AT1G07160				AT1G17665
AT1G10540				AT1G11360					AT1G06430				AT1G14185					AT1G07570				AT1G13250					AT1G07180				AT1G17970
AT1G10585				AT1G11530					AT1G06475				AT1G14640					AT1G07620				AT1G13260					AT1G07390				AT1G18265
AT1G10640				AT1G12010					AT1G06540				AT1G15125					AT1G07690				AT1G13300					AT1G07485				AT1G18360
AT1G10740				AT1G12050					AT1G07010				AT1G15530					AT1G07700				AT1G13700					AT1G07490				AT1G18470
AT1G11070				AT1G12090					AT1G07180				AT1G15550					AT1G07720				AT1G13930					AT1G07500				AT1G18570
AT1G11112				AT1G12400					AT1G07390				AT1G15670					AT1G07900				AT1G13990					AT1G07570				AT1G19270
AT1G11710				AT1G12450					AT1G07450				AT1G15890					AT1G07985				AT1G14250					AT1G07620				AT1G19300
AT1G11735				AT1G12710					AT1G07485				AT1G16110					AT1G08165				AT1G14360					AT1G07645				AT1G19310
AT1G11820				AT1G12845					AT1G07490				AT1G16130					AT1G08230				AT1G14480					AT1G07690				AT1G19320
AT1G12020				AT1G12990					AT1G07500				AT1G17030					AT1G08250				AT1G14630					AT1G07900				AT1G19370
AT1G12064				AT1G13000					AT1G07570				AT1G17147					AT1G08570				AT1G14685					AT1G07985				AT1G19380
AT1G12070				AT1G13210					AT1G07600				AT1G17665					AT1G08810				AT1G14960					AT1G08050				AT1G19420
AT1G12130				AT1G13260					AT1G07620				AT1G17970					AT1G09180				AT1G15125					AT1G08165				AT1G19770
AT1G12370				AT1G13300					AT1G07645				AT1G18150					AT1G10155				AT1G15175					AT1G08230				AT1G20010
AT1G12670				AT1G13390					AT1G07690				AT1G18390					AT1G10370				AT1G15480					AT1G08580				AT1G20020
AT1G12672				AT1G13620					AT1G07700				AT1G18470					AT1G10540				AT1G15530					AT1G09157				AT1G20030
AT1G12900				AT1G13670					AT1G07750				AT1G18570					AT1G10585				AT1G15550					AT1G09180				AT1G20510
AT1G13080				AT1G13700					AT1G07790				AT1G18870					AT1G10640				AT1G15670					AT1G09350				AT1G20620
AT1G13230				AT1G13930					AT1G07870				AT1G19300					AT1G10650				AT1G15800					AT1G09400				AT1G20630
AT1G13370				AT1G13990					AT1G07900				AT1G19310					AT1G10740				AT1G16110					AT1G09486				AT1G20840
AT1G13400				AT1G14360					AT1G07985				AT1G19320					AT1G11040				AT1G16130					AT1G09560				AT1G21110
AT1G13430				AT1G14370					AT1G08165				AT1G19370					AT1G11112				AT1G16910					AT1G09790				AT1G21130
AT1G13540				AT1G14480					AT1G08230				AT1G19530					AT1G11572				AT1G17145					AT1G09860				AT1G21310
AT1G13609				AT1G14720					AT1G08290				AT1G19740					AT1G12020				AT1G17147					AT1G09932				AT1G21320
AT1G13610				AT1G14960					AT1G08360				AT1G19770					AT1G12064				AT1G17420					AT1G09960				AT1G21326
AT1G13650				AT1G15125					AT1G08570				AT1G20010					AT1G12370				AT1G17455					AT1G10040				AT1G21530
AT1G14182				AT1G15175					AT1G08580				AT1G20020					AT1G12460				AT1G17460					AT1G10155				AT1G21600
AT1G14280				AT1G15215					AT1G09180				AT1G20030					AT1G12670				AT1G17665					AT1G10220				AT1G21670
AT1G14420				AT1G15480					AT1G09420				AT1G20390					AT1G13080				AT1G17970					AT1G10370				AT1G21680
AT1G14760				AT1G15530					AT1G09421				AT1G20400					AT1G13230				AT1G17990					AT1G10385				AT1G21910
AT1G14930				AT1G15670					AT1G09480				AT1G20620					AT1G13310				AT1G18020					AT1G10540				AT1G22030
AT1G15150				AT1G15800					AT1G09486				AT1G20630					AT1G13370				AT1G18265					AT1G10585				AT1G22070
AT1G15250				AT1G15885					AT1G09500				AT1G20840					AT1G13480				AT1G18360					AT1G10640				AT1G22370
AT1G15260				AT1G15900					AT1G09790				AT1G21100					AT1G13520				AT1G18470					AT1G10650				AT1G22490
AT1G15290				AT1G16110					AT1G09794				AT1G21130					AT1G13540				AT1G18570					AT1G10740				AT1G22570
AT1G15300				AT1G16130					AT1G09812				AT1G21550					AT1G13550				AT1G18870					AT1G11040				AT1G22770
AT1G15330				AT1G16530					AT1G09932				AT1G21670					AT1G13600				AT1G19020					AT1G11112				AT1G24145
AT1G15415				AT1G17145					AT1G09960				AT1G21680					AT1G13609				AT1G19180					AT1G11265				AT1G24147
AT1G15580				AT1G17147					AT1G09995				AT1G21730					AT1G13610				AT1G19270					AT1G11300				AT1G24530
AT1G15840				AT1G17380					AT1G10155				AT1G21830					AT1G14280				AT1G19300					AT1G11572				AT1G24540
AT1G16090				AT1G17455					AT1G10370				AT1G22070					AT1G14345				AT1G19310					AT1G11710				AT1G25275
AT1G16260				AT1G17665					AT1G10520				AT1G22330					AT1G14540				AT1G19320					AT1G11735				AT1G25320
AT1G16320				AT1G17970					AT1G10540				AT1G22360					AT1G14550				AT1G19370					AT1G12020				AT1G26130
AT1G16500				AT1G18150					AT1G10585				AT1G22370					AT1G14930				AT1G19380					AT1G12064				AT1G26150
AT1G16515				AT1G18265					AT1G10640				AT1G22490					AT1G15260				AT1G19420					AT1G12070				AT1G26250
AT1G16635				AT1G18300					AT1G10650				AT1G22500					AT1G15290				AT1G19660					AT1G12130				AT1G26800
AT1G16730				AT1G18360					AT1G10660				AT1G22530					AT1G15415				AT1G19770					AT1G12320				AT1G27630
AT1G16770				AT1G18390					AT1G10680				AT1G22540					AT1G15520				AT1G20010					AT1G12370				AT1G27730
AT1G17020				AT1G18470					AT1G10682				AT1G22570					AT1G15760				AT1G20020					AT1G12670				AT1G28050
AT1G17050				AT1G18570					AT1G10980				AT1G22740					AT1G15840				AT1G20030					AT1G12672				AT1G28070
AT1G17170				AT1G18680					AT1G11040				AT1G22770					AT1G16090				AT1G20510					AT1G12890				AT1G28150
AT1G17810				AT1G18740					AT1G11080				AT1G22890					AT1G16150				AT1G20620					AT1G12900				AT1G28290
AT1G17870				AT1G19020					AT1G11112				AT1G23390					AT1G16260				AT1G20630					AT1G13080				AT1G28330
AT1G17960				AT1G19180					AT1G11420				AT1G23460					AT1G16320				AT1G20840					AT1G13230				AT1G28370
AT1G18075				AT1G19250					AT1G11572				AT1G23720					AT1G16515				AT1G21100					AT1G13310				AT1G28610
AT1G18100				AT1G19270					AT1G11690				AT1G23830					AT1G16730				AT1G21110					AT1G13340				AT1G28850
AT1G18280				AT1G19300					AT1G11700				AT1G23840					AT1G16770				AT1G21120					AT1G13370				AT1G29390
AT1G18610				AT1G19310					AT1G11710				AT1G23870					AT1G17020				AT1G21130					AT1G13400				AT1G29395
AT1G18710				AT1G19370					AT1G11780				AT1G24400					AT1G17050				AT1G21140					AT1G13430				AT1G29670
AT1G18735				AT1G19380					AT1G12013				AT1G24540					AT1G17100				AT1G21220					AT1G13480				AT1G29690
AT1G18750				AT1G19660					AT1G12064				AT1G25275					AT1G17170				AT1G21270					AT1G13500				AT1G30840
AT1G18810				AT1G19740					AT1G12070				AT1G25320					AT1G17180				AT1G21310					AT1G13520				AT1G31850
AT1G18850				AT1G19770					AT1G12370				AT1G25422					AT1G17360				AT1G21320					AT1G13530				AT1G32640
AT1G19050				AT1G20010					AT1G12400				AT1G26130					AT1G17610				AT1G21326					AT1G13540				AT1G32760
AT1G19470				AT1G20020					AT1G12550				AT1G26150					AT1G17810				AT1G21530					AT1G13550				AT1G32920
AT1G19490				AT1G20030					AT1G12610				AT1G26620					AT1G17830				AT1G21670					AT1G13600				AT1G33590
AT1G19640				AT1G20440					AT1G12650				AT1G26800					AT1G17870				AT1G21680					AT1G13609				AT1G33600
AT1G19750				AT1G20510					AT1G12670				AT1G26920					AT1G17960				AT1G21830					AT1G13610				AT1G33610
AT1G19830				AT1G20610					AT1G12672				AT1G27020					AT1G18610				AT1G22030					AT1G14260				AT1G33760
AT1G19920				AT1G20620					AT1G13145				AT1G27090					AT1G18710				AT1G22070					AT1G14280				AT1G33930
AT1G19940				AT1G20630					AT1G13230				AT1G27130					AT1G18735				AT1G22110					AT1G14420				AT1G33970
AT1G20015				AT1G20693					AT1G13310				AT1G27190					AT1G18750				AT1G22220					AT1G14540				AT1G35140
AT1G20470				AT1G20696					AT1G13370				AT1G27630					AT1G18810				AT1G22250					AT1G14550				AT1G35210
AT1G20690				AT1G20840					AT1G13520				AT1G27670					AT1G18830				AT1G22360					AT1G14760				AT1G35350
AT1G22600				AT1G21100					AT1G13600				AT1G28050					AT1G19140				AT1G22370					AT1G14860				AT1G35420
AT1G22680				AT1G21110					AT1G13609				AT1G28230					AT1G19250				AT1G22490					AT1G14930				AT1G35610
AT1G23201				AT1G21120					AT1G13610				AT1G28260					AT1G19490				AT1G22570					AT1G15260				AT1G35830
AT1G24580				AT1G21130					AT1G13950				AT1G28330					AT1G19640				AT1G22770					AT1G15290				AT1G36060
AT1G24735				AT1G21140					AT1G14250				AT1G29280					AT1G19670				AT1G23050					AT1G15300				AT1G43620
AT1G25260				AT1G21310					AT1G14345				AT1G29290					AT1G19700				AT1G23052					AT1G15330				AT1G43670
AT1G26500				AT1G21326					AT1G14540				AT1G29380					AT1G19830				AT1G23060					AT1G15415				AT1G44780
AT1G26540				AT1G21670					AT1G14550				AT1G29390					AT1G19920				AT1G23390					AT1G15460				AT1G45163
AT1G26560				AT1G21680					AT1G14760				AT1G29395					AT1G20070				AT1G23400					AT1G15520				AT1G46480
AT1G26770				AT1G21750					AT1G14930				AT1G29490					AT1G20180				AT1G23965					AT1G15580				AT1G47710
AT1G26790				AT1G21910					AT1G15002				AT1G29670					AT1G20470				AT1G24145					AT1G15840				AT1G49130
AT1G27050				AT1G22030					AT1G15040				AT1G29910					AT1G21410				AT1G24147					AT1G16090				AT1G49210
AT1G27370				AT1G22070					AT1G15150				AT1G29930					AT1G21460				AT1G24290					AT1G16120				AT1G49220
AT1G27461				AT1G22110					AT1G15200				AT1G30200					AT1G22240				AT1G24420					AT1G16150				AT1G49230
AT1G27760				AT1G22280					AT1G15290				AT1G30330					AT1G22810				AT1G24540					AT1G16160				AT1G49650
AT1G28170				AT1G22370					AT1G15300				AT1G30360					AT1G23205				AT1G25275					AT1G16260				AT1G49720
AT1G28830				AT1G22510					AT1G15330				AT1G30870					AT1G23310				AT1G25320					AT1G16320				AT1G49790
AT1G28940				AT1G22540					AT1G15460				AT1G30990					AT1G23550				AT1G25422					AT1G16500				AT1G49860
AT1G28950				AT1G22570					AT1G15760				AT1G31173					AT1G23730				AT1G25550					AT1G16515				AT1G50740
AT1G28980				AT1G22770					AT1G15772				AT1G31290					AT1G24580				AT1G26130					AT1G16730				AT1G51610
AT1G28990				AT1G22810					AT1G15790				AT1G31330					AT1G26380				AT1G26150					AT1G16770				AT1G51940
AT1G29110				AT1G22890					AT1G15840				AT1G32090					AT1G26390				AT1G26250					AT1G16850				AT1G52140
AT1G29418				AT1G23050					AT1G15860				AT1G32360					AT1G26410				AT1G26440					AT1G17020				AT1G52200
AT1G29430				AT1G23052					AT1G16040				AT1G33090					AT1G26420				AT1G26450					AT1G17050				AT1G52710
AT1G29440				AT1G23130					AT1G16090				AT1G33475					AT1G26515				AT1G26620					AT1G17100				AT1G52720
AT1G29465				AT1G23390					AT1G16300				AT1G33590					AT1G26560				AT1G26800					AT1G17170				AT1G53110
AT1G29500				AT1G23710					AT1G16320				AT1G33610					AT1G26770				AT1G26920					AT1G17180				AT1G53320
AT1G29510				AT1G23830					AT1G16420				AT1G33770					AT1G26790				AT1G27030					AT1G17310				AT1G53330
AT1G29660				AT1G24120					AT1G16490				AT1G33970					AT1G27360				AT1G27040					AT1G17810				AT1G53430
AT1G29720				AT1G24140					AT1G16500				AT1G34260					AT1G27370				AT1G27210					AT1G17830				AT1G53440
AT1G29965				AT1G24145					AT1G16515				AT1G34300					AT1G27461				AT1G27630					AT1G17870				AT1G53450
AT1G30160				AT1G24147					AT1G16590				AT1G34340					AT1G27760				AT1G27730					AT1G17960				AT1G53801
AT1G30220				AT1G24148					AT1G16635				AT1G34480					AT1G27940				AT1G27770					AT1G18100				AT1G53870
AT1G30240				AT1G24240					AT1G16640				AT1G35350					AT1G28480				AT1G28050					AT1G18410				AT1G53885
AT1G30530				AT1G24530					AT1G16705				AT1G35830					AT1G28560				AT1G28070					AT1G18610				AT1G53890
AT1G31173				AT1G24793					AT1G16730				AT1G36070					AT1G28830				AT1G28150					AT1G18710				AT1G53903
AT1G31835				AT1G25275					AT1G16770				AT1G36940					AT1G28920				AT1G28190					AT1G18735				AT1G54217
AT1G31900				AT1G25320					AT1G16830				AT1G43620					AT1G29110				AT1G28230					AT1G18750				AT1G54410
AT1G31970				AT1G25400					AT1G16916				AT1G43790					AT1G29170				AT1G28260					AT1G18810				AT1G54510
AT1G32172				AT1G25422					AT1G17020				AT1G45145					AT1G29430				AT1G28290					AT1G18830				AT1G55450
AT1G32375				AT1G26130					AT1G17050				AT1G45163					AT1G29640				AT1G28330					AT1G18850				AT1G55510
AT1G32385				AT1G26150					AT1G17090				AT1G45234					AT1G29660				AT1G28370					AT1G19050				AT1G56220
AT1G32520				AT1G26380					AT1G17100				AT1G47271					AT1G29720				AT1G28730					AT1G19140				AT1G56240
AT1G32560				AT1G26420					AT1G17170				AT1G47610					AT1G30100				AT1G29025					AT1G19250				AT1G56250
AT1G32583				AT1G26440					AT1G17380				AT1G47655					AT1G30160				AT1G29390					AT1G19470				AT1G56300
AT1G32740				AT1G26620					AT1G17400				AT1G48500					AT1G30190				AT1G29395					AT1G19490				AT1G56680
AT1G32900				AT1G26665					AT1G17560				AT1G48640					AT1G30240				AT1G29670					AT1G19640				AT1G57590
AT1G32960				AT1G26800					AT1G17710				AT1G48930					AT1G30530				AT1G29690					AT1G19750				AT1G57990
AT1G33030				AT1G26920					AT1G17750				AT1G49130					AT1G30660				AT1G30200					AT1G19830				AT1G58200
AT1G33102				AT1G27020					AT1G17810				AT1G49210					AT1G31350				AT1G30760					AT1G19920				AT1G58330
AT1G33110				AT1G27100					AT1G17830				AT1G49220					AT1G31440				AT1G30840					AT1G20180				AT1G59870
AT1G33260				AT1G27630					AT1G17960				AT1G49230					AT1G31820				AT1G31320					AT1G20470				AT1G59930
AT1G33430				AT1G27730					AT1G18075				AT1G49450					AT1G31835				AT1G31850					AT1G20690				AT1G60460
AT1G34418				AT1G27770					AT1G18100				AT1G49490					AT1G32240				AT1G32090					AT1G21410				AT1G60680
AT1G34580				AT1G28050					AT1G18180				AT1G49650					AT1G32375				AT1G32360					AT1G21460				AT1G61260
AT1G35290				AT1G28070					AT1G18280				AT1G49720					AT1G32385				AT1G32460					AT1G21525				AT1G61380
AT1G35310				AT1G28190					AT1G18410				AT1G49790					AT1G32520				AT1G32760					AT1G22150				AT1G62430
AT1G35710				AT1G28200					AT1G18530				AT1G50040					AT1G32560				AT1G32920					AT1G22240				AT1G62770
AT1G35730				AT1G28210					AT1G18590				AT1G50970					AT1G32582				AT1G33475					AT1G22600				AT1G63240
AT1G42560				AT1G28230					AT1G18610				AT1G51035					AT1G32583				AT1G33590					AT1G22810				AT1G63480
AT1G43600				AT1G28290					AT1G18710				AT1G51610					AT1G32870				AT1G33600					AT1G22930				AT1G63750
AT1G44000				AT1G28330					AT1G18735				AT1G51620					AT1G32900				AT1G33610					AT1G23201				AT1G63830
AT1G44150				AT1G28370					AT1G18745				AT1G51790					AT1G32940				AT1G33770					AT1G23550				AT1G63860
AT1G44446				AT1G28380					AT1G18750				AT1G51800					AT1G32960				AT1G33930					AT1G23730				AT1G64170
AT1G44740				AT1G29290					AT1G18810				AT1G51805					AT1G33030				AT1G33970					AT1G24095				AT1G64360
AT1G45238				AT1G29390					AT1G18830				AT1G51850					AT1G33102				AT1G34340					AT1G24130				AT1G64405
AT1G45616				AT1G29395					AT1G18850				AT1G51880					AT1G33110				AT1G35210					AT1G24580				AT1G64460
AT1G46768				AT1G29670					AT1G19040				AT1G51940					AT1G33260				AT1G35350					AT1G24735				AT1G64628
AT1G47395				AT1G29690					AT1G19050				AT1G52140					AT1G34050				AT1G35610					AT1G25240				AT1G64760
AT1G47400				AT1G30200					AT1G19140				AT1G52190					AT1G34760				AT1G35830					AT1G26140				AT1G64890
AT1G47510				AT1G30370					AT1G19250				AT1G52200					AT1G35290				AT1G36060					AT1G26380				AT1G65390
AT1G47530				AT1G30540					AT1G19373				AT1G52660					AT1G35310				AT1G43620					AT1G26390				AT1G65484
AT1G47578				AT1G30720					AT1G19450				AT1G52890					AT1G35560				AT1G43670					AT1G26410				AT1G65510
AT1G47890				AT1G30730					AT1G19490				AT1G53035					AT1G35670				AT1G44780					AT1G26420				AT1G65790
AT1G47915				AT1G30755					AT1G19540				AT1G53160					AT1G35730				AT1G45163					AT1G26515				AT1G65845
AT1G47920				AT1G30760					AT1G19640				AT1G53320					AT1G42430				AT1G46480					AT1G26560				AT1G66090
AT1G47930				AT1G30840					AT1G19670				AT1G53410					AT1G42550				AT1G47710					AT1G26762				AT1G66650
AT1G47980				AT1G31850					AT1G19750				AT1G53430					AT1G42980				AT1G47860					AT1G26770				AT1G66830
AT1G48060				AT1G32260					AT1G19830				AT1G53440					AT1G43600				AT1G48510					AT1G26790				AT1G66890
AT1G48100				AT1G32360					AT1G19920				AT1G53620					AT1G43910				AT1G49110					AT1G27370				AT1G66920
AT1G48260				AT1G32640					AT1G19960				AT1G53870					AT1G44000				AT1G49130					AT1G27461				AT1G66980
AT1G48300				AT1G32760					AT1G19970				AT1G53885					AT1G44446				AT1G49210					AT1G27565				AT1G67105
AT1G48400				AT1G32920					AT1G19990				AT1G53887					AT1G45191				AT1G49220					AT1G27720				AT1G67110
AT1G48470				AT1G32928					AT1G20015				AT1G53890					AT1G45249				AT1G49230					AT1G27760				AT1G67265
AT1G48650				AT1G33080					AT1G20065				AT1G53903					AT1G45616				AT1G49500					AT1G27890				AT1G67660
AT1G48660				AT1G33590					AT1G20070				AT1G54130					AT1G47395				AT1G49650					AT1G27990				AT1G67870
AT1G48745				AT1G33600					AT1G20120				AT1G54215					AT1G47400				AT1G49720					AT1G28480				AT1G67970
AT1G48800				AT1G33610					AT1G20310				AT1G54217					AT1G47510				AT1G49790					AT1G28650				AT1G68050
AT1G49160				AT1G33760					AT1G20380				AT1G54410					AT1G47530				AT1G49860					AT1G28660				AT1G68585
AT1G49310				AT1G33970					AT1G20430				AT1G54820					AT1G47578				AT1G50040					AT1G28830				AT1G68650
AT1G49405				AT1G34220					AT1G20470				AT1G54970					AT1G47890				AT1G50740					AT1G28940				AT1G68725
AT1G49900				AT1G34260					AT1G20823				AT1G55240					AT1G47915				AT1G51610					AT1G28950				AT1G69280
AT1G49920				AT1G34340					AT1G20870				AT1G55450					AT1G47920				AT1G51790					AT1G28980				AT1G69485
AT1G50055				AT1G35140					AT1G20925				AT1G55990					AT1G48000				AT1G51940					AT1G28990				AT1G69520
AT1G50180				AT1G35210					AT1G21210				AT1G56140					AT1G48100				AT1G52140					AT1G29110				AT1G69830
AT1G50190				AT1G35350					AT1G21410				AT1G56220					AT1G48260				AT1G52200					AT1G29195				AT1G69840
AT1G50420				AT1G35420					AT1G21440				AT1G56250					AT1G48400				AT1G52720					AT1G29290				AT1G69850
AT1G50830				AT1G36060					AT1G21460				AT1G56300					AT1G48405				AT1G52830					AT1G29430				AT1G69890
AT1G51140				AT1G36622					AT1G21860				AT1G57590					AT1G48470				AT1G53035					AT1G29440				AT1G69900
AT1G51440				AT1G43620					AT1G22140				AT1G57980					AT1G48650				AT1G53110					AT1G29640				AT1G70370
AT1G51680				AT1G43670					AT1G22340				AT1G57990					AT1G48660				AT1G53320					AT1G29720				AT1G70820
AT1G52565				AT1G45163					AT1G22350				AT1G58070					AT1G48745				AT1G53330					AT1G30100				AT1G71030
AT1G52570				AT1G46480					AT1G22950				AT1G58200					AT1G48800				AT1G53430					AT1G30160				AT1G71990
AT1G52650				AT1G47710					AT1G23040				AT1G58370					AT1G49160				AT1G53440					AT1G30190				AT1G72416
AT1G52750				AT1G48175					AT1G23100				AT1G59850					AT1G49405				AT1G53600					AT1G30220				AT1G72910
AT1G52905				AT1G48200					AT1G23110				AT1G59870					AT1G49900				AT1G53870					AT1G30240				AT1G72920
AT1G53480				AT1G48370					AT1G23201				AT1G60140					AT1G49920				AT1G53885					AT1G30530				AT1G73470
AT1G53490				AT1G48510					AT1G23205				AT1G60360					AT1G50020				AT1G53890					AT1G30660				AT1G73500
AT1G53541				AT1G49130					AT1G23410				AT1G60460					AT1G50055				AT1G53903					AT1G30700				AT1G73600
AT1G53542				AT1G49230					AT1G23550				AT1G60680					AT1G50180				AT1G54130					AT1G31173				AT1G73655
AT1G53860				AT1G49300					AT1G24070				AT1G61080					AT1G50290				AT1G54215					AT1G31440				AT1G73750
AT1G54020				AT1G49650					AT1G24265				AT1G61380					AT1G50310				AT1G54217					AT1G31820				AT1G73760
AT1G54120				AT1G49720					AT1G24470				AT1G62310					AT1G50420				AT1G54410					AT1G31835				AT1G74640
AT1G54280				AT1G49780					AT1G24580				AT1G62333					AT1G51440				AT1G54560					AT1G32375				AT1G74929
AT1G54870				AT1G49860					AT1G24735				AT1G62430					AT1G51920				AT1G54840					AT1G32385				AT1G74930
AT1G55050				AT1G50040					AT1G25260				AT1G62440					AT1G52315				AT1G55450					AT1G32520				AT1G74940
AT1G55910				AT1G50640					AT1G25520				AT1G62590					AT1G52342				AT1G55510					AT1G32560				AT1G75140
AT1G55960				AT1G50740					AT1G26200				AT1G62770					AT1G52540				AT1G55610					AT1G32582				AT1G75190
AT1G56110				AT1G51090					AT1G26260				AT1G62840					AT1G52565				AT1G55980					AT1G32583				AT1G75380
AT1G56120				AT1G51610					AT1G26515				AT1G63040					AT1G52570				AT1G56140					AT1G32740				AT1G75800
AT1G56170				AT1G51700					AT1G26530				AT1G63530					AT1G52580				AT1G56220					AT1G32870				AT1G75960
AT1G56430				AT1G51790					AT1G26560				AT1G63580					AT1G52855				AT1G56240					AT1G32900				AT1G76080
AT1G56600				AT1G51800					AT1G26680				AT1G63830					AT1G53090				AT1G56242					AT1G32940				AT1G76360
AT1G58520				AT1G51820					AT1G26780				AT1G64170					AT1G53542				AT1G56250					AT1G32960				AT1G76410
AT1G58561				AT1G51920					AT1G26790				AT1G64210					AT1G53625				AT1G56300					AT1G33030				AT1G76590
AT1G59700				AT1G51940					AT1G26840				AT1G64280					AT1G55230				AT1G56570					AT1G33102				AT1G76610
AT1G60090				AT1G52140					AT1G26960				AT1G64470					AT1G55790				AT1G56680					AT1G33110				AT1G76790
AT1G60130				AT1G52200					AT1G27040				AT1G64710					AT1G55910				AT1G57590					AT1G33260				AT1G76800
AT1G60270				AT1G52740					AT1G27060				AT1G64890					AT1G55915				AT1G57990					AT1G33430				AT1G76870
AT1G60590				AT1G52880					AT1G27360				AT1G65240					AT1G55960				AT1G58200					AT1G33790				AT1G77060
AT1G60640				AT1G53030					AT1G27370				AT1G65580					AT1G56170				AT1G59870					AT1G33960				AT1G77200
AT1G60740				AT1G53035					AT1G27461				AT1G66783					AT1G56430				AT1G59910					AT1G34050				AT1G77210
AT1G60750				AT1G53110					AT1G27540				AT1G66830					AT1G56600				AT1G60140					AT1G34180				AT1G77530
AT1G61110				AT1G53320					AT1G27580				AT1G66890					AT1G56650				AT1G60680					AT1G34418				AT1G77640
AT1G61210				AT1G53430					AT1G27760				AT1G66920					AT1G57630				AT1G60860					AT1G34420				AT1G77765
AT1G61230				AT1G53440					AT1G27820				AT1G67110					AT1G58170				AT1G61260					AT1G34500				AT1G77960
AT1G61390				AT1G53450					AT1G27890				AT1G67660					AT1G58225				AT1G61340					AT1G34580				AT1G78172
AT1G61580				AT1G53625					AT1G28360				AT1G67865					AT1G58290				AT1G62262					AT1G35230				AT1G78270
AT1G61680				AT1G53710					AT1G28560				AT1G67870					AT1G58300				AT1G62430					AT1G35255				AT1G78310
AT1G62290				AT1G53870					AT1G28650				AT1G67970					AT1G58520				AT1G63240					AT1G35290				AT1G78450
AT1G62690				AT1G53885					AT1G28660				AT1G68050					AT1G58561				AT1G63480					AT1G35310				AT1G78460
AT1G62750				AT1G53890					AT1G28950				AT1G68560					AT1G58848				AT1G63580					AT1G35670				AT1G78590
AT1G62900				AT1G53903					AT1G28980				AT1G68725					AT1G59218				AT1G63600					AT1G35710				AT1G78600
AT1G63140				AT1G54130					AT1G28990				AT1G68840					AT1G59700				AT1G63750					AT1G35730				AT1G78680
AT1G63210				AT1G54217					AT1G29110				AT1G69040					AT1G59950				AT1G63800					AT1G42430				AT1G78815
AT1G63960				AT1G54410					AT1G29195				AT1G69830					AT1G60090				AT1G63830					AT1G42550				AT1G78830
AT1G64010				AT1G54510					AT1G29250				AT1G69850					AT1G60190				AT1G63860					AT1G42560				AT1G78940
AT1G64110				AT1G54840					AT1G29270				AT1G69890					AT1G60270				AT1G64065					AT1G42980				AT1G78995
AT1G64500				AT1G54850					AT1G29330				AT1G69900					AT1G60470				AT1G64170					AT1G42990				AT1G79440
AT1G64740				AT1G55450					AT1G29418				AT1G70290					AT1G60590				AT1G64360					AT1G43000				AT1G79460
AT1G64860				AT1G55510					AT1G29465				AT1G70420					AT1G60730				AT1G64460					AT1G43910				AT1G79780
AT1G65060				AT1G56060					AT1G29640				AT1G70450					AT1G60740				AT1G64760					AT1G44000				AT1G79850
AT1G65090				AT1G56140					AT1G29965				AT1G70460					AT1G61210				AT1G64890					AT1G44150				AT1G80310
AT1G65130				AT1G56150					AT1G30070				AT1G70520					AT1G61215				AT1G65390					AT1G44446				AT1G80480
AT1G65150				AT1G56220					AT1G30190				AT1G70530					AT1G61390				AT1G65510					AT1G44740				AT1G80840
AT1G65370				AT1G56240					AT1G30220				AT1G70820					AT1G61550				AT1G65790					AT1G45616				AT1G80920
AT1G65490				AT1G56250					AT1G30240				AT1G70860					AT1G61610				AT1G66440					AT1G46768				AT2G01170
AT1G65620				AT1G56300					AT1G30260				AT1G70880					AT1G61800				AT1G66650					AT1G47395				AT2G01175
AT1G65870				AT1G56680					AT1G30390				AT1G70885					AT1G61890				AT1G66830					AT1G47400				AT2G01180
AT1G65880				AT1G57590					AT1G30530				AT1G71030					AT1G62030				AT1G66920					AT1G47510				AT2G01300
AT1G65890				AT1G57990					AT1G30940				AT1G71520					AT1G62180				AT1G66930					AT1G47890				AT2G01520
AT1G65970				AT1G58200					AT1G30950				AT1G71530					AT1G62540				AT1G66960					AT1G47915				AT2G01610
AT1G66110				AT1G58420					AT1G31310				AT1G72150					AT1G62570				AT1G66980					AT1G47920				AT2G02070
AT1G66130				AT1G59870					AT1G31350				AT1G72180					AT1G62580				AT1G67110					AT1G47980				AT2G02100
AT1G66700				AT1G59910					AT1G31490				AT1G73370					AT1G62690				AT1G67265					AT1G48000				AT2G02120
AT1G66760				AT1G60140					AT1G31760				AT1G73470					AT1G62750				AT1G67370					AT1G48100				AT2G02710
AT1G66840				AT1G60680					AT1G32172				AT1G73580					AT1G62960				AT1G67660					AT1G48130				AT2G02760
AT1G67040				AT1G60700					AT1G32375				AT1G73740					AT1G63140				AT1G67870					AT1G48260				AT2G02810
AT1G67360				AT1G61260					AT1G32380				AT1G73750					AT1G63210				AT1G67970					AT1G48300				AT2G03310
AT1G67481				AT1G61340					AT1G32385				AT1G73760					AT1G63710				AT1G68050					AT1G48400				AT2G03340
AT1G67810				AT1G61380					AT1G32520				AT1G74010					AT1G63870				AT1G68220					AT1G48470				AT2G03440
AT1G68320				AT1G61930					AT1G32560				AT1G74640					AT1G63960				AT1G68725					AT1G48650				AT2G03530
AT1G68440				AT1G62310					AT1G32582				AT1G74650					AT1G64010				AT1G68840					AT1G48660				AT2G04420
AT1G68480				AT1G62430					AT1G32583				AT1G74810					AT1G64490				AT1G69020					AT1G48745				AT2G05330
AT1G68568				AT1G62770					AT1G32740				AT1G74830					AT1G64500				AT1G69040					AT1G48800				AT2G05440
AT1G68570				AT1G63240					AT1G32870				AT1G74929					AT1G64530				AT1G69280					AT1G48990				AT2G06050
AT1G68630				AT1G63480					AT1G32900				AT1G74940					AT1G64740				AT1G69830					AT1G49160				AT2G06925
AT1G68640				AT1G63740					AT1G33102				AT1G75140					AT1G64780				AT1G69840					AT1G49405				AT2G13100
AT1G68780				AT1G63750					AT1G33110				AT1G75190					AT1G64860				AT1G69850					AT1G49640				AT2G13580
AT1G68990				AT1G63800					AT1G33260				AT1G75370					AT1G65060				AT1G69890					AT1G49900				AT2G15080
AT1G69252				AT1G63830					AT1G33265				AT1G75380					AT1G65130				AT1G69900					AT1G49920				AT2G15090
AT1G69260				AT1G63860					AT1G33670				AT1G75590					AT1G65150				AT1G69910					AT1G50020				AT2G15800
AT1G69310				AT1G64065					AT1G33760				AT1G75800					AT1G65190				AT1G70290					AT1G50055				AT2G15880
AT1G69480				AT1G64170					AT1G34100				AT1G75900					AT1G65370				AT1G70520					AT1G50180				AT2G15890
AT1G69570				AT1G64280					AT1G34500				AT1G75960					AT1G65450				AT1G70530					AT1G50290				AT2G15900
AT1G69610				AT1G64360					AT1G34570				AT1G76080					AT1G65490				AT1G70640					AT1G50310				AT2G15960
AT1G69630				AT1G64405					AT1G34770				AT1G76410					AT1G65870				AT1G70820					AT1G50420				AT2G16660
AT1G69730				AT1G64460					AT1G34842				AT1G76590					AT1G65890				AT1G70880					AT1G50830				AT2G17230
AT1G69920				AT1G64760					AT1G35290				AT1G76610					AT1G66110				AT1G71030					AT1G50930				AT2G17450
AT1G70080				AT1G64890					AT1G35513				AT1G76680					AT1G66130				AT1G71866					AT1G51140				AT2G17740
AT1G70250				AT1G64900					AT1G35730				AT1G76790					AT1G66330				AT1G71990					AT1G51420				AT2G17780
AT1G70720				AT1G65390					AT1G42430				AT1G76800					AT1G66700				AT1G72180					AT1G51440				AT2G17880
AT1G71140				AT1G65510					AT1G42980				AT1G76892					AT1G66725				AT1G72416					AT1G51680				AT2G18170
AT1G71200				AT1G65580					AT1G43000				AT1G77145					AT1G66760				AT1G73470					AT1G51920				AT2G18245
AT1G71280				AT1G66090					AT1G43600				AT1G77210					AT1G66840				AT1G73500					AT1G52315				AT2G18350
AT1G71370				AT1G66160					AT1G44000				AT1G77390					AT1G67070				AT1G73600					AT1G52342				AT2G18470
AT1G71691				AT1G66400					AT1G44150				AT1G77520					AT1G67360				AT1G73655					AT1G52343				AT2G19450
AT1G71890				AT1G66410					AT1G45191				AT1G77530					AT1G67481				AT1G73750					AT1G52550				AT2G19590
AT1G72050				AT1G66500					AT1G45229				AT1G77760					AT1G67520				AT1G73760					AT1G52565				AT2G19800
AT1G72430				AT1G66890					AT1G45238				AT1G77960					AT1G67810				AT1G73830					AT1G52570				AT2G19810
AT1G72490				AT1G66920					AT1G45616				AT1G78000					AT1G67980				AT1G73980					AT1G52580				AT2G20260
AT1G72620				AT1G66980					AT1G46552				AT1G78270					AT1G68320				AT1G74640					AT1G52650				AT2G20780
AT1G72645				AT1G67110					AT1G47395				AT1G78310					AT1G68440				AT1G74929					AT1G52690				AT2G21020
AT1G72680				AT1G67265					AT1G47400				AT1G78410					AT1G68480				AT1G74930					AT1G52855				AT2G21060
AT1G72770				AT1G67510					AT1G47510				AT1G78460					AT1G68568				AT1G74940					AT1G52920				AT2G21130
AT1G73000				AT1G67660					AT1G47530				AT1G78590					AT1G68570				AT1G75140					AT1G53541				AT2G21380
AT1G73066				AT1G67860					AT1G47540				AT1G78600					AT1G68620				AT1G75190					AT1G53542				AT2G21650
AT1G73120				AT1G67865					AT1G47578				AT1G78830					AT1G68630				AT1G75370					AT1G53620				AT2G21660
AT1G73175				AT1G67870					AT1G47580				AT1G78850					AT1G68765				AT1G75380					AT1G53625				AT2G22190
AT1G73687				AT1G67970					AT1G47820				AT1G78880					AT1G68780				AT1G75490					AT1G53790				AT2G22300
AT1G73870				AT1G68050					AT1G47890				AT1G79680					AT1G68870				AT1G75800					AT1G53860				AT2G22450
AT1G74000				AT1G68140					AT1G47915				AT1G79700					AT1G69160				AT1G75960					AT1G54120				AT2G22500
AT1G74140				AT1G68220					AT1G47920				AT1G79840					AT1G69252				AT1G76080					AT1G54280				AT2G22540
AT1G74456				AT1G68470					AT1G47930				AT1G80310					AT1G69260				AT1G76360					AT1G54870				AT2G22830
AT1G74480				AT1G68650					AT1G47960				AT1G80440					AT1G69310				AT1G76410					AT1G55020				AT2G22880
AT1G74870				AT1G68725					AT1G48060				AT1G80480					AT1G69480				AT1G76590					AT1G55050				AT2G23030
AT1G74875				AT1G68840					AT1G48100				AT1G80920					AT1G69540				AT1G76610					AT1G55230				AT2G23840
AT1G74890				AT1G69830					AT1G48140				AT2G01090					AT1G69570				AT1G76650					AT1G55790				AT2G24600
AT1G75100				AT1G69840					AT1G48390				AT2G01170					AT1G69610				AT1G76790					AT1G55910				AT2G25470
AT1G75163				AT1G69850					AT1G48400				AT2G01175					AT1G69630				AT1G76800					AT1G55960				AT2G25730
AT1G75166				AT1G69890					AT1G48405				AT2G01275					AT1G69730				AT1G77060					AT1G56060				AT2G25735
AT1G75170				AT1G69900					AT1G48470				AT2G01340					AT1G69790				AT1G77200					AT1G56170				AT2G25930
AT1G75430				AT1G70090					AT1G48530				AT2G01410					AT1G69800				AT1G77210					AT1G56430				AT2G26200
AT1G75670				AT1G70150					AT1G48660				AT2G01520					AT1G69920				AT1G77520					AT1G56600				AT2G26440
AT1G75830				AT1G70270					AT1G48698				AT2G01530					AT1G70000				AT1G77525					AT1G56650				AT2G26530
AT1G76135				AT1G70420					AT1G48700				AT2G01660					AT1G70080				AT1G77530					AT1G57630				AT2G26900
AT1G76420				AT1G70520					AT1G48745				AT2G01880					AT1G70250				AT1G77760					AT1G58140				AT2G27080
AT1G76430				AT1G70530					AT1G48800				AT2G02070					AT1G70440				AT1G77765					AT1G58170				AT2G27200
AT1G76470				AT1G70740					AT1G48960				AT2G02100					AT1G70610				AT1G78000					AT1G58225				AT2G27830
AT1G76530				AT1G70800					AT1G48990				AT2G02120					AT1G70985				AT1G78120					AT1G58300				AT2G27930
AT1G76892				AT1G70810					AT1G49160				AT2G02220					AT1G71140				AT1G78172					AT1G58520				AT2G28120
AT1G77230				AT1G70820					AT1G49245				AT2G02360					AT1G71200				AT1G78270					AT1G58561				AT2G28190
AT1G77235				AT1G70990					AT1G49330				AT2G02710					AT1G71280				AT1G78310					AT1G59590				AT2G28500
AT1G78070				AT1G71030					AT1G49405				AT2G02750					AT1G71370				AT1G78410					AT1G59700				AT2G28630
AT1G78170				AT1G71790					AT1G49410				AT2G03310					AT1G71810				AT1G78460					AT1G59810				AT2G28660
AT1G78230				AT1G71990					AT1G49470				AT2G03340					AT1G71890				AT1G78520					AT1G59950				AT2G28720
AT1G78290				AT1G72010					AT1G49475				AT2G03440					AT1G72430				AT1G78590					AT1G60030				AT2G28790
AT1G78510				AT1G72360					AT1G49640				AT2G03530					AT1G72490				AT1G78600					AT1G60090				AT2G28840
AT1G78760				AT1G72416					AT1G49700				AT2G03720					AT1G72645				AT1G78680					AT1G60190				AT2G28900
AT1G79150				AT1G72520					AT1G49740				AT2G04040					AT1G72680				AT1G78750					AT1G60270				AT2G29090
AT1G79270				AT1G72790					AT1G49920				AT2G04080					AT1G72760				AT1G78815					AT1G60470				AT2G29170
AT1G79520				AT1G72890					AT1G49990				AT2G04240					AT1G72770				AT1G78830					AT1G60590				AT2G29310
AT1G80090				AT1G72900					AT1G50020				AT2G05380					AT1G73000				AT1G78922					AT1G60730				AT2G29330
AT1G80130				AT1G72910					AT1G50055				AT2G05440					AT1G73066				AT1G79310					AT1G60740				AT2G29630
AT1G80750				AT1G72920					AT1G50110				AT2G05510					AT1G73120				AT1G79440					AT1G60750				AT2G29670
AT1G80760				AT1G72930					AT1G50180				AT2G06925					AT1G73220				AT1G79460					AT1G61110				AT2G29680
AT2G01010				AT1G72940					AT1G50290				AT2G07042					AT1G73390				AT1G79670					AT1G61210				AT2G30600
AT2G01021				AT1G73030					AT1G50310				AT2G07756					AT1G73650				AT1G79700					AT1G61230				AT2G30615
AT2G01280				AT1G73380					AT1G50390				AT2G13100					AT1G73670				AT1G80310					AT1G61370				AT2G30670
AT2G01810				AT1G73470					AT1G50420				AT2G14080					AT1G73870				AT1G80320					AT1G61390				AT2G31010
AT2G01905				AT1G73480					AT1G50732				AT2G15080					AT1G74000				AT1G80480					AT1G61410				AT2G31040
AT2G02061				AT1G73500					AT1G50750				AT2G15090					AT1G74010				AT1G80570					AT1G61415				AT2G31360
AT2G02930				AT1G73540					AT1G50830				AT2G15350					AT1G74200				AT1G80650					AT1G61420				AT2G31800
AT2G03360				AT1G73550					AT1G51380				AT2G15390					AT1G74456				AT1G80840					AT1G61440				AT2G32200
AT2G03520				AT1G73600					AT1G51440				AT2G15480					AT1G74480				AT1G80920					AT1G61490				AT2G32280
AT2G03730				AT1G73655					AT1G51660				AT2G15830					AT1G74710				AT2G01023					AT1G61550				AT2G32390
AT2G03750				AT1G73750					AT1G51670				AT2G15880					AT1G74870				AT2G01170					AT1G61560				AT2G32770
AT2G03770				AT1G73760					AT1G51920				AT2G15890					AT1G74875				AT2G01180					AT1G61610				AT2G32885
AT2G04039				AT1G73820					AT1G52565				AT2G15900					AT1G74880				AT2G01340					AT1G61800				AT2G33830
AT2G04050				AT1G73980					AT1G52570				AT2G15960					AT1G74890				AT2G01520					AT1G61810				AT2G33880
AT2G04070				AT1G74240					AT1G52590				AT2G15970					AT1G75100				AT2G01530					AT1G62420				AT2G34090
AT2G05620				AT1G74450					AT1G52790				AT2G16245					AT1G75163				AT2G01610					AT1G62540				AT2G34200
AT2G06200				AT1G74520					AT1G52820				AT2G16250					AT1G75170				AT2G01930					AT1G62570				AT2G34420
AT2G07669				AT1G74640					AT1G52920				AT2G16380					AT1G75430				AT2G02070					AT1G62580				AT2G34600
AT2G07671				AT1G74930					AT1G52930				AT2G16586					AT1G75830				AT2G02100					AT1G62690				AT2G35270
AT2G07674				AT1G74940					AT1G52990				AT2G16660					AT1G76130				AT2G02120					AT1G62710				AT2G35290
AT2G07675				AT1G75140					AT1G53090				AT2G16990					AT1G76135				AT2G02360					AT1G62900				AT2G35637
AT2G07676				AT1G75190					AT1G53260				AT2G17230					AT1G76420				AT2G02370					AT1G63140				AT2G35640
AT2G07687				AT1G75370					AT1G53540				AT2G17450					AT1G76430				AT2G02690					AT1G63210				AT2G35650
AT2G07689				AT1G75380					AT1G53541				AT2G17705					AT1G76470				AT2G02710					AT1G63340				AT2G35930
AT2G07695				AT1G75800					AT1G53542				AT2G17740					AT1G76530				AT2G02750					AT1G63870				AT2G36110
AT2G07696				AT1G75960					AT1G53708				AT2G17840					AT1G76570				AT2G02760					AT1G63960				AT2G36220
AT2G07698				AT1G76080					AT1G54260				AT2G17880					AT1G76892				AT2G02810					AT1G64010				AT2G36390
AT2G07699				AT1G76090					AT1G54290				AT2G18010					AT1G77235				AT2G03310					AT1G64110				AT2G36690
AT2G07707				AT1G76360					AT1G54530				AT2G18170					AT1G77280				AT2G03340					AT1G64500				AT2G36885
AT2G07708				AT1G76410					AT1G54770				AT2G18300					AT1G77450				AT2G03370					AT1G64560				AT2G37580
AT2G07709				AT1G76590					AT1G54840				AT2G18350					AT1G78070				AT2G03440					AT1G64563				AT2G37678
AT2G07712				AT1G76600					AT1G54870				AT2G18650					AT1G78230				AT2G03530					AT1G64660				AT2G37950
AT2G07715				AT1G76650					AT1G55050				AT2G18670					AT1G78290				AT2G03540					AT1G64740				AT2G38255
AT2G07716				AT1G76790					AT1G55120				AT2G18690					AT1G78340				AT2G04025					AT1G64780				AT2G38460
AT2G07717				AT1G76800					AT1G55200				AT2G18700					AT1G78510				AT2G04240					AT1G64860				AT2G38465
AT2G07723				AT1G77000					AT1G55205				AT2G19190					AT1G78760				AT2G04480					AT1G64940				AT2G38670
AT2G07724				AT1G77060					AT1G55265				AT2G19450					AT1G79270				AT2G05330					AT1G64970				AT2G39400
AT2G07725				AT1G77520					AT1G55440				AT2G19800					AT1G79410				AT2G05440					AT1G65060				AT2G39700
AT2G07726				AT1G77530					AT1G55790				AT2G19810					AT1G79520				AT2G05510					AT1G65090				AT2G39870
AT2G07727				AT1G77640					AT1G55810				AT2G20260					AT1G79770				AT2G06050					AT1G65150				AT2G39900
AT2G07731				AT1G78120					AT1G55910				AT2G20670					AT1G80130				AT2G06925					AT1G65370				AT2G39920
AT2G07732				AT1G78270					AT1G55960				AT2G20780					AT1G80340				AT2G07684					AT1G65490				AT2G39930
AT2G07733				AT1G78310					AT1G55964				AT2G20960					AT1G80580				AT2G07732					AT1G65570				AT2G40000
AT2G07734				AT1G78410					AT1G56045				AT2G21060					AT1G80750				AT2G07759					AT1G65690				AT2G40080
AT2G07739				AT1G78450					AT1G56120				AT2G21130					AT2G01260				AT2G12400					AT1G65870				AT2G40300
AT2G07741				AT1G78460					AT1G56170				AT2G21140					AT2G01280				AT2G13100					AT1G65890				AT2G40330
AT2G07747				AT1G78590					AT1G56430				AT2G21380					AT2G01290				AT2G13960					AT1G65970				AT2G40840
AT2G07751				AT1G78600					AT1G56600				AT2G21540					AT2G01430				AT2G14170					AT1G66110				AT2G40960
AT2G07767				AT1G78680					AT1G56650				AT2G21650					AT2G01810				AT2G15090					AT1G66130				AT2G41010
AT2G07771				AT1G78830					AT1G58300				AT2G21660					AT2G02010				AT2G15390					AT1G66330				AT2G41100
AT2G07773				AT1G78850					AT1G58520				AT2G22300					AT2G02061				AT2G15830					AT1G66700				AT2G41430
AT2G07783				AT1G78895					AT1G59660				AT2G22450					AT2G02250				AT2G15880					AT1G66725				AT2G42380
AT2G07785				AT1G78995					AT1G59700				AT2G22540					AT2G02930				AT2G15890					AT1G66760				AT2G42670
AT2G07786				AT1G79440					AT1G59730				AT2G22810					AT2G03230				AT2G15900					AT1G66840				AT2G42870
AT2G07787				AT1G79460					AT1G59950				AT2G22830					AT2G03360				AT2G15960					AT1G67070				AT2G43540
AT2G07811				AT1G80310					AT1G60000				AT2G22890					AT2G03520				AT2G16230					AT1G67100				AT2G43550
AT2G07825				AT1G80480					AT1G60080				AT2G22980					AT2G03750				AT2G16660					AT1G67360				AT2G44340
AT2G07835				AT1G80610					AT1G60090				AT2G23030					AT2G03760				AT2G16710					AT1G67481				AT2G44490
AT2G11280				AT1G80840					AT1G60110				AT2G23347					AT2G03770				AT2G16750					AT1G67520				AT2G44790
AT2G13550				AT1G80920					AT1G60190				AT2G23770					AT2G04040				AT2G17230					AT1G67810				AT2G45560
AT2G13570				AT1G80960					AT1G60260				AT2G23840					AT2G04050				AT2G17450					AT1G67856				AT2G46240
AT2G13680				AT2G01170					AT1G60270				AT2G24240					AT2G04070				AT2G17705					AT1G67980				AT2G46490
AT2G14060				AT2G01180					AT1G60590				AT2G24980					AT2G04495				AT2G17740					AT1G68320				AT2G46550
AT2G14090				AT2G01300					AT1G60640				AT2G25200					AT2G04515				AT2G17840					AT1G68390				AT2G46600
AT2G14210				AT2G01520					AT1G60760				AT2G25730					AT2G04790				AT2G17880					AT1G68440				AT2G48090
AT2G14230				AT2G01540					AT1G60970				AT2G25900					AT2G04795				AT2G18170					AT1G68450				AT3G01310
AT2G14245				AT2G01610					AT1G61210				AT2G25930					AT2G05620				AT2G18196					AT1G68460				AT3G02550
AT2G14247				AT2G01620					AT1G61215				AT2G26410					AT2G05632				AT2G18210					AT1G68480				AT3G02730
AT2G15020				AT2G01870					AT1G61440				AT2G26420					AT2G06200				AT2G18245					AT1G68568				AT3G02885
AT2G15128				AT2G02070					AT1G61550				AT2G26440					AT2G07674				AT2G18350					AT1G68570				AT3G03030
AT2G15490				AT2G02100					AT1G61680				AT2G26560					AT2G07675				AT2G18470					AT1G68620				AT3G04184
AT2G16070				AT2G02120					AT1G61810				AT2G26710					AT2G07676				AT2G18650					AT1G68630				AT3G04210
AT2G16890				AT2G02220					AT1G61890				AT2G26900					AT2G07687				AT2G18670					AT1G68765				AT3G04550
AT2G17036				AT2G02360					AT1G62180				AT2G27140					AT2G07689				AT2G18700					AT1G68780				AT3G04910
AT2G17490				AT2G02370					AT1G62290				AT2G27200					AT2G07698				AT2G19450					AT1G68990				AT3G05120
AT2G18120				AT2G02400					AT1G62420				AT2G27385					AT2G07725				AT2G19800					AT1G69252				AT3G05160
AT2G18880				AT2G02450					AT1G62500				AT2G27660					AT2G07726				AT2G19810					AT1G69260				AT3G05220
AT2G19650				AT2G02710					AT1G62560				AT2G27830					AT2G07727				AT2G20780					AT1G69310				AT3G05640
AT2G19770				AT2G02760					AT1G62690				AT2G27930					AT2G07731				AT2G20960					AT1G69480				AT3G05727
AT2G19900				AT2G02810					AT1G62710				AT2G28120					AT2G07733				AT2G21020					AT1G69540				AT3G06140
AT2G20721				AT2G03310					AT1G63140				AT2G28360					AT2G07734				AT2G21060					AT1G69570				AT3G06710
AT2G20722				AT2G03340					AT1G63340				AT2G28500					AT2G07751				AT2G21130					AT1G69610				AT3G06900
AT2G20723				AT2G03370					AT1G63380				AT2G28630					AT2G07773				AT2G21250					AT1G69630				AT3G06962
AT2G20800				AT2G03440					AT1G63390				AT2G28660					AT2G07786				AT2G21380					AT1G69730				AT3G07000
AT2G20825				AT2G03530					AT1G63650				AT2G28710					AT2G07835				AT2G21650					AT1G69790				AT3G07010
AT2G21235				AT2G03540					AT1G63780				AT2G28720					AT2G11150				AT2G21660					AT1G69920				AT3G07273
AT2G21320				AT2G04025					AT1G63870				AT2G28840					AT2G13550				AT2G22122					AT1G70000				AT3G07350
AT2G21330				AT2G04170					AT1G63940				AT2G28900					AT2G14060				AT2G22190					AT1G70080				AT3G07390
AT2G21450				AT2G05330					AT1G63960				AT2G28930					AT2G14210				AT2G22300					AT1G70170				AT3G07460
AT2G21490				AT2G05440					AT1G63990				AT2G28990					AT2G14230				AT2G22450					AT1G70250				AT3G07500
AT2G21730				AT2G05510					AT1G64010				AT2G29130					AT2G14245				AT2G22500					AT1G70440				AT3G07650
AT2G21890				AT2G06002					AT1G64080				AT2G29170					AT2G14247				AT2G22540					AT1G71140				AT3G08510
AT2G21930				AT2G06050					AT1G64110				AT2G29310					AT2G14660				AT2G22680					AT1G71200				AT3G08700
AT2G21970				AT2G06530					AT1G64260				AT2G29410					AT2G15020				AT2G22830					AT1G71280				AT3G08760
AT2G22200				AT2G06925					AT1G64320				AT2G29670					AT2G15128				AT2G22840					AT1G71370				AT3G08880
AT2G22590				AT2G12400					AT1G64490				AT2G29720					AT2G15490				AT2G22860					AT1G71380				AT3G08920
AT2G22810				AT2G13100					AT1G64500				AT2G29740					AT2G16060				AT2G22880					AT1G71530				AT3G09032
AT2G23110				AT2G13800					AT1G64540				AT2G29750					AT2G16070				AT2G22930					AT1G71770				AT3G09540
AT2G23590				AT2G14170					AT1G64620				AT2G30250					AT2G16280				AT2G22980					AT1G71890				AT3G09550
AT2G24010				AT2G15090					AT1G64780				AT2G30424					AT2G16500				AT2G23030					AT1G72050				AT3G10020
AT2G24100				AT2G15390					AT1G64860				AT2G30600					AT2G16890				AT2G23060					AT1G72100				AT3G10040
AT2G24110				AT2G15880					AT1G65060				AT2G30615					AT2G17270				AT2G23320					AT1G72430				AT3G10300
AT2G24160				AT2G15890					AT1G65090				AT2G30670					AT2G17300				AT2G23840					AT1G72490				AT3G10410
AT2G24280				AT2G15900					AT1G65130				AT2G30930					AT2G17660				AT2G24240					AT1G72540				AT3G10520
AT2G24450				AT2G15960					AT1G65150				AT2G31010					AT2G18120				AT2G24550					AT1G72620				AT3G10870
AT2G24540				AT2G16230					AT1G65250				AT2G31018					AT2G18190				AT2G24600					AT1G72645				AT3G10985
AT2G24560				AT2G16250					AT1G65370				AT2G31040					AT2G18193				AT2G24610					AT1G72680				AT3G11850
AT2G24735				AT2G16660					AT1G65490				AT2G31360					AT2G18328				AT2G24980					AT1G72760				AT3G13437
AT2G24750				AT2G16710					AT1G65860				AT2G31800					AT2G18969				AT2G25200					AT1G72770				AT3G13840
AT2G24800				AT2G17040					AT1G65870				AT2G31870					AT2G19610				AT2G25490					AT1G72960				AT3G14310
AT2G25330				AT2G17230					AT1G65880				AT2G32100					AT2G19650				AT2G25730					AT1G73000				AT3G14490
AT2G25540				AT2G17450					AT1G65890				AT2G32150					AT2G19770				AT2G25735					AT1G73066				AT3G14840
AT2G25640				AT2G17705					AT1G66070				AT2G32390					AT2G19900				AT2G25930					AT1G73120				AT3G15040
AT2G25680				AT2G17740					AT1G66110				AT2G33830					AT2G20510				AT2G26200					AT1G73175				AT3G15110
AT2G26080				AT2G17840					AT1G66350				AT2G34090					AT2G20720				AT2G26440					AT1G73190				AT3G15210
AT2G26170				AT2G17880					AT1G66500				AT2G34200					AT2G20721				AT2G26530					AT1G73220				AT3G15353
AT2G26400				AT2G17975					AT1G66700				AT2G34420					AT2G20800				AT2G26900					AT1G73650				AT3G15360
AT2G26450				AT2G18170					AT1G66725				AT2G34430					AT2G20825				AT2G27200					AT1G73810				AT3G15450
AT2G26690				AT2G18210					AT1G66760				AT2G34500					AT2G21210				AT2G27310					AT1G73870				AT3G15530
AT2G26692				AT2G18245					AT1G66840				AT2G34510					AT2G21235				AT2G27385					AT1G74010				AT3G15630
AT2G26695				AT2G18340					AT1G67070				AT2G34790					AT2G21320				AT2G27690					AT1G74080				AT3G15750
AT2G27380				AT2G18350					AT1G67100				AT2G35150					AT2G21330				AT2G27830					AT1G74140				AT3G15760
AT2G27402				AT2G18670					AT1G67180				AT2G35650					AT2G21450				AT2G27930					AT1G74200				AT3G15840
AT2G27420				AT2G18690					AT1G67290				AT2G35890					AT2G21640				AT2G28120					AT1G74360				AT3G16020
AT2G27880				AT2G19190					AT1G67360				AT2G35910					AT2G21730				AT2G28190					AT1G74456				AT3G16120
AT2G27990				AT2G19450					AT1G67481				AT2G36026					AT2G21930				AT2G28360					AT1G74480				AT3G16565
AT2G28040				AT2G19590					AT1G67610				AT2G36050					AT2G21970				AT2G28500					AT1G74590				AT3G16670
AT2G28050				AT2G19690					AT1G67620				AT2G36220					AT2G22200				AT2G28630					AT1G74710				AT3G16720
AT2G28330				AT2G19790					AT1G67645				AT2G36270					AT2G22240				AT2G28660					AT1G74870				AT3G16740
AT2G28350				AT2G19800					AT1G67770				AT2G36320					AT2G22420				AT2G28720					AT1G74875				AT3G17020
AT2G28420				AT2G19810					AT1G67820				AT2G36390					AT2G23100				AT2G28790					AT1G74890				AT3G17050
AT2G28610				AT2G20142					AT1G67856				AT2G36400					AT2G23110				AT2G28840					AT1G75100				AT3G18050
AT2G29350				AT2G20260					AT1G67880				AT2G36690					AT2G23180				AT2G28900					AT1G75163				AT3G18070
AT2G29380				AT2G20470					AT1G68240				AT2G36770					AT2G23270				AT2G28930					AT1G75166				AT3G18080
AT2G29420				AT2G20562					AT1G68320				AT2G37440					AT2G23420				AT2G29090					AT1G75170				AT3G18450
AT2G29450				AT2G20740					AT1G68440				AT2G37580					AT2G24100				AT2G29130					AT1G75600				AT3G18830
AT2G29460				AT2G20780					AT1G68460				AT2G37678					AT2G24165				AT2G29170					AT1G75610				AT3G18900
AT2G29480				AT2G20960					AT1G68480				AT2G37830					AT2G24180				AT2G29290					AT1G75830				AT3G18930
AT2G30100				AT2G21060					AT1G68540				AT2G37950					AT2G24280				AT2G29310					AT1G76420				AT3G19010
AT2G30140				AT2G21130					AT1G68550				AT2G38000					AT2G24285				AT2G29330					AT1G76430				AT3G19270
AT2G30150				AT2G21240					AT1G68570				AT2G38290					AT2G24540				AT2G29370					AT1G76470				AT3G19553
AT2G30520				AT2G21250					AT1G68630				AT2G38465					AT2G24735				AT2G29630					AT1G76530				AT3G20087
AT2G30540				AT2G21380					AT1G68640				AT2G38790					AT2G25330				AT2G29670					AT1G76980				AT3G20340
AT2G30690				AT2G21500					AT1G68680				AT2G39200					AT2G25440				AT2G29680					AT1G77100				AT3G20350
AT2G30760				AT2G21520					AT1G68730				AT2G39400					AT2G25530				AT2G29710					AT1G77230				AT3G20395
AT2G30766				AT2G21650					AT1G68765				AT2G39518					AT2G25540				AT2G30020					AT1G77235				AT3G20470
AT2G30770				AT2G21660					AT1G68872				AT2G39900					AT2G25680				AT2G30340					AT1G77450				AT3G20600
AT2G30790				AT2G22190					AT1G69252				AT2G39920					AT2G25770				AT2G30600					AT1G77570				AT3G20810
AT2G31380				AT2G22300					AT1G69260				AT2G40080					AT2G25780				AT2G30615					AT1G77790				AT3G21060
AT2G31560				AT2G22450					AT1G69310				AT2G40095					AT2G26080				AT2G30990					AT1G78070				AT3G21755
AT2G31750				AT2G22500					AT1G69430				AT2G40330					AT2G26170				AT2G31010					AT1G78170				AT3G22070
AT2G31751				AT2G22540					AT1G69480				AT2G40340					AT2G26450				AT2G31018					AT1G78230				AT3G22120
AT2G31930				AT2G22570					AT1G69485				AT2G40610					AT2G26690				AT2G31040					AT1G78290				AT3G22121
AT2G31980				AT2G22830					AT1G69570				AT2G40840					AT2G26692				AT2G31360					AT1G78340				AT3G22180
AT2G31985				AT2G22880					AT1G69610				AT2G41430					AT2G26695				AT2G31800					AT1G78390				AT3G22800
AT2G32010				AT2G23030					AT1G69630				AT2G42350					AT2G27360				AT2G31870					AT1G78510				AT3G22830
AT2G32530				AT2G23120					AT1G69680				AT2G42430					AT2G27380				AT2G31880					AT1G78760				AT3G23080
AT2G32540				AT2G23270					AT1G69730				AT2G42600					AT2G27402				AT2G32030					AT1G78840				AT3G23150
AT2G32550				AT2G23320					AT1G69800				AT2G42820					AT2G27420				AT2G32150					AT1G79270				AT3G23170
AT2G32765				AT2G23680					AT1G69920				AT2G42870					AT2G28105				AT2G32179					AT1G79360				AT3G23230
AT2G32960				AT2G23810					AT1G70000				AT2G43010					AT2G28200				AT2G32190					AT1G79520				AT3G23280
AT2G33020				AT2G23840					AT1G70080				AT2G43550					AT2G28320				AT2G32280					AT1G79680				AT3G23450
AT2G33070				AT2G24240					AT1G70250				AT2G43590					AT2G28330				AT2G32390					AT1G79900				AT3G23550
AT2G33280				AT2G24550					AT1G70260				AT2G44380					AT2G28350				AT2G32885					AT1G80090				AT3G23635
AT2G33480				AT2G24600					AT1G70430				AT2G44490					AT2G28560				AT2G33130					AT1G80130				AT3G24100
AT2G33530				AT2G24980					AT1G70640				AT2G44570					AT2G28880				AT2G33500					AT1G80750				AT3G24515
AT2G33720				AT2G25200					AT1G70660				AT2G44735					AT2G29100				AT2G33790					AT1G80760				AT3G25740
AT2G33855				AT2G25250					AT1G70720				AT2G45050					AT2G29340				AT2G33830					AT2G01010				AT3G25770
AT2G34070				AT2G25450					AT1G70985				AT2G45560					AT2G29350				AT2G34090					AT2G01280				AT3G26200
AT2G34240				AT2G25730					AT1G71280				AT2G45590					AT2G29380				AT2G34200					AT2G01430				AT3G26290
AT2G34260				AT2G25735					AT1G71330				AT2G45660					AT2G29420				AT2G34420					AT2G01810				AT3G26580
AT2G34340				AT2G25900					AT1G71370				AT2G45850					AT2G29450				AT2G34510					AT2G01905				AT3G26740
AT2G34440				AT2G25930					AT1G71380				AT2G46490					AT2G29460				AT2G34600					AT2G02010				AT3G27220
AT2G34720				AT2G25950					AT1G71490				AT2G46550					AT2G29480				AT2G34930					AT2G02061				AT3G27650
AT2G35075				AT2G26190					AT1G71690				AT2G47130					AT2G29490				AT2G35150					AT2G02250				AT3G27950
AT2G35310				AT2G26200					AT1G71691				AT2G47530					AT2G29910				AT2G35270					AT2G02930				AT3G28180
AT2G35612				AT2G26440					AT1G71692				AT2G47540					AT2G30100				AT2G35470					AT2G02990				AT3G28350
AT2G35743				AT2G26510					AT1G71770				AT2G47880					AT2G30140				AT2G35637					AT2G03130				AT3G28370
AT2G35744				AT2G26530					AT1G71890				AT2G47890					AT2G30150				AT2G35640					AT2G03230				AT3G29320
AT2G35750				AT2G26560					AT1G71920				AT2G48090					AT2G30362				AT2G35650					AT2G03360				AT3G29370
AT2G35850				AT2G26900					AT1G72020				AT3G01310					AT2G30520				AT2G35740					AT2G03520				AT3G30350
AT2G35950				AT2G27080					AT1G72030				AT3G01420					AT2G30540				AT2G35930					AT2G03730				AT3G42658
AT2G36540				AT2G27200					AT1G72100				AT3G01490					AT2G30750				AT2G36220					AT2G03760				AT3G42800
AT2G36590				AT2G27260					AT1G72130				AT3G01670					AT2G30760				AT2G36390					AT2G03770				AT3G43190
AT2G36610				AT2G27310					AT1G72240				AT3G01680					AT2G30766				AT2G36400					AT2G04040				AT3G43670
AT2G36630				AT2G27340					AT1G72430				AT3G01750					AT2G30770				AT2G36420					AT2G04050				AT3G43790
AT2G36640				AT2G27660					AT1G72490				AT3G01990					AT2G30790				AT2G36470					AT2G04070				AT3G44160
AT2G36660				AT2G27690					AT1G72620				AT3G02340					AT2G31380				AT2G36690					AT2G04495				AT3G44260
AT2G36815				AT2G27830					AT1G72645				AT3G02550					AT2G31560				AT2G37440					AT2G04515				AT3G44860
AT2G36870				AT2G28120					AT1G72680				AT3G03660					AT2G31750				AT2G37580					AT2G05580				AT3G45260
AT2G37040				AT2G28190					AT1G72760				AT3G04060					AT2G31751				AT2G37678					AT2G05620				AT3G45640
AT2G37180				AT2G28360					AT1G72770				AT3G04070					AT2G31860				AT2G38000					AT2G05765				AT3G45970
AT2G37240				AT2G28500					AT1G72810				AT3G04910					AT2G31865				AT2G38290					AT2G06200				AT3G46370
AT2G37300				AT2G28630					AT1G72910				AT3G04960					AT2G31930				AT2G38460					AT2G07671				AT3G46640
AT2G37760				AT2G28660					AT1G72920				AT3G05200					AT2G32020				AT2G38465					AT2G07674				AT3G46710
AT2G37770				AT2G28720					AT1G72940				AT3G05220					AT2G32295				AT2G38470					AT2G07675				AT3G46970
AT2G37870				AT2G28790					AT1G72950				AT3G06070					AT2G32460				AT2G38670					AT2G07676				AT3G47160
AT2G37900				AT2G28840					AT1G73010				AT3G06470					AT2G32530				AT2G39400					AT2G07687				AT3G47220
AT2G37970				AT2G28900					AT1G73040				AT3G06990					AT2G32540				AT2G39570					AT2G07689				AT3G47550
AT2G38230				AT2G29090					AT1G73066				AT3G07000					AT2G32550				AT2G39705					AT2G07695				AT3G47710
AT2G38905				AT2G29170					AT1G73120				AT3G07010					AT2G32670				AT2G39890					AT2G07696				AT3G47800
AT2G39450				AT2G29310					AT1G73165				AT3G07350					AT2G32765				AT2G39900					AT2G07698				AT3G47860
AT2G39560				AT2G29330					AT1G73175				AT3G07390					AT2G32960				AT2G39920					AT2G07699				AT3G47980
AT2G39675				AT2G29370					AT1G73190				AT3G07420					AT2G33020				AT2G39930					AT2G07707				AT3G49110
AT2G39681				AT2G29630					AT1G73390				AT3G07650					AT2G33070				AT2G40080					AT2G07708				AT3G49160
AT2G40200				AT2G29670					AT1G73650				AT3G08510					AT2G33280				AT2G40085					AT2G07712				AT3G49920
AT2G40400				AT2G29990					AT1G73870				AT3G08760					AT2G33360				AT2G40330					AT2G07716				AT3G50010
AT2G40520				AT2G30020					AT1G73890				AT3G08920					AT2G33380				AT2G40815					AT2G07717				AT3G50060
AT2G40711				AT2G30040					AT1G73940				AT3G09330					AT2G33530				AT2G40840					AT2G07724				AT3G50120
AT2G40900				AT2G30230					AT1G74000				AT3G09540					AT2G33585				AT2G41100					AT2G07725				AT3G50260
AT2G41170				AT2G30250					AT1G74090				AT3G10020					AT2G33855				AT2G41430					AT2G07726				AT3G50310
AT2G41190				AT2G30600					AT1G74130				AT3G10040					AT2G34070				AT2G41800					AT2G07727				AT3G50650
AT2G41240				AT2G30615					AT1G74140				AT3G10120					AT2G34080				AT2G41810					AT2G07731				AT3G50700
AT2G41250				AT2G30990					AT1G74200				AT3G10300					AT2G34340				AT2G42040					AT2G07733				AT3G50800
AT2G41280				AT2G31010					AT1G74205				AT3G10520					AT2G34720				AT2G42380					AT2G07734				AT3G50950
AT2G41290				AT2G31040					AT1G74300				AT3G10680					AT2G35480				AT2G42530					AT2G07739				AT3G51390
AT2G41310				AT2G31360					AT1G74310				AT3G10710					AT2G35550				AT2G42660					AT2G07741				AT3G51400
AT2G41312				AT2G31800					AT1G74420				AT3G10870					AT2G35570				AT2G42670					AT2G07747				AT3G51450
AT2G41470				AT2G31870					AT1G74453				AT3G10985					AT2G35660				AT2G42870					AT2G07751				AT3G51660
AT2G41650				AT2G31880					AT1G74456				AT3G11020					AT2G35744				AT2G43010					AT2G07767				AT3G52070
AT2G41850				AT2G32030					AT1G74480				AT3G11370					AT2G35850				AT2G43150					AT2G07771				AT3G52072
AT2G41940				AT2G32190					AT1G74545				AT3G11850					AT2G35950				AT2G43480					AT2G07773				AT3G52180
AT2G42005				AT2G32200					AT1G74870				AT3G12120					AT2G35960				AT2G43540					AT2G07783				AT3G52400
AT2G42150				AT2G32210					AT1G74890				AT3G12150					AT2G35980				AT2G43550					AT2G07785				AT3G53232
AT2G42480				AT2G32390					AT1G75100				AT3G12700					AT2G36540				AT2G44080					AT2G07786				AT3G53460
AT2G42720				AT2G32870					AT1G75163				AT3G12980					AT2G36590				AT2G44370					AT2G07787				AT3G53800
AT2G42975				AT2G33460					AT1G75170				AT3G13310					AT2G36610				AT2G44380					AT2G07811				AT3G53990
AT2G42980				AT2G33580					AT1G75300				AT3G13430					AT2G36630				AT2G44383					AT2G07835				AT3G54260
AT2G43110				AT2G33830					AT1G75430				AT3G13750					AT2G36790				AT2G44460					AT2G11150				AT3G54560
AT2G43138				AT2G34090					AT1G75450				AT3G13900					AT2G36800				AT2G44490					AT2G11891				AT3G54920
AT2G43340				AT2G34200					AT1G75670				AT3G13965					AT2G36815				AT2G44740					AT2G13550				AT3G55430
AT2G43375				AT2G34420					AT1G75770				AT3G13980					AT2G36870				AT2G44790					AT2G13570				AT3G55760
AT2G43710				AT2G34600					AT1G76062				AT3G14050					AT2G36950				AT2G44798					AT2G13680				AT3G55980
AT2G44470				AT2G34930					AT1G76110				AT3G14310					AT2G37100				AT2G45050					AT2G14060				AT3G56720
AT2G44581				AT2G35150					AT1G76120				AT3G14370					AT2G37180				AT2G45080					AT2G14230				AT3G56880
AT2G44590				AT2G35270					AT1G76210				AT3G14840					AT2G37240				AT2G45430					AT2G14245				AT3G57240
AT2G44670				AT2G35290					AT1G76420				AT3G15040					AT2G37300				AT2G45560					AT2G14247				AT3G57430
AT2G45450				AT2G35470					AT1G76430				AT3G15353					AT2G37740				AT2G46140					AT2G14290				AT3G57680
AT2G45570				AT2G35637					AT1G76470				AT3G15358					AT2G37760				AT2G46240					AT2G14610				AT3G58570
AT2G45685				AT2G35640					AT1G76570				AT3G15450					AT2G37770				AT2G46330					AT2G14960				AT3G58620
AT2G45800				AT2G35650					AT1G76770				AT3G15500					AT2G37900				AT2G46490					AT2G15010				AT3G59010
AT2G45960				AT2G35658					AT1G77235				AT3G15530					AT2G37970				AT2G46550					AT2G15020				AT3G59080
AT2G46040				AT2G35930					AT1G77570				AT3G15534					AT2G38210				AT2G46890					AT2G15128				AT3G59350
AT2G46192				AT2G35980					AT1G77790				AT3G15570					AT2G38230				AT2G47550					AT2G15220				AT3G59940
AT2G46270				AT2G36220					AT1G77880				AT3G15630					AT2G38240				AT2G47844					AT2G15480				AT3G60200
AT2G46420				AT2G36270					AT1G77940				AT3G15700					AT2G38340				AT2G47870					AT2G15490				AT3G60530
AT2G46450				AT2G36390					AT1G78030				AT3G15800					AT2G38490				AT2G48090					AT2G16070				AT3G60647
AT2G46670				AT2G36470					AT1G78070				AT3G15840					AT2G38823				AT2G48140					AT2G16890				AT3G60650
AT2G46790				AT2G36690					AT1G78206				AT3G16460					AT2G38905				AT3G01290					AT2G17036				AT3G61060
AT2G46830				AT2G36790					AT1G78230				AT3G16660					AT2G38920				AT3G01310					AT2G17270				AT3G61580
AT2G46840				AT2G36800					AT1G78290				AT3G16670					AT2G39250				AT3G01516					AT2G17490				AT3G61820
AT2G46950				AT2G37430					AT1G78360				AT3G17050					AT2G39450				AT3G02340					AT2G17660				AT3G62550
AT2G46970				AT2G37580					AT1G78370				AT3G18050					AT2G39560				AT3G02550					AT2G18050				AT3G62660
AT2G47010				AT2G37678					AT1G78390				AT3G18080					AT2G39675				AT3G02610					AT2G18120				AT3G62720
AT2G47050				AT2G37940					AT1G78510				AT3G18170					AT2G39681				AT3G02620					AT2G18190				AT3G62750
AT2G47150				AT2G37950					AT1G78750				AT3G18370					AT2G39950				AT3G02630					AT2G18193				AT3G63088
AT2G47370				AT2G38000					AT1G78760				AT3G18670					AT2G40020				AT3G02730					AT2G18540				AT3G63160
AT2G47485				AT2G38290					AT1G78840				AT3G18830					AT2G40180				AT3G02885					AT2G18660				AT4G00970
AT2G47490				AT2G38310					AT1G78865				AT3G18930					AT2G40200				AT3G03030					AT2G18690				AT4G01130
AT2G47750				AT2G38460					AT1G78970				AT3G19400					AT2G40270				AT3G03170					AT2G18720				AT4G01250
AT2G47770				AT2G38465					AT1G79110				AT3G19553					AT2G40400				AT3G04184					AT2G18780				AT4G01525
AT2G47780				AT2G38470					AT1G79260				AT3G19620					AT2G40670				AT3G04210					AT2G18880				AT4G01550
AT2G47800				AT2G38630					AT1G79270				AT3G19680					AT2G40900				AT3G04290					AT2G18938				AT4G02130
AT2G48020				AT2G38670					AT1G79360				AT3G19930					AT2G41000				AT3G04570					AT2G19610				AT4G02260
AT2G48150				AT2G38695					AT1G79520				AT3G19960					AT2G41040				AT3G05160					AT2G19650				AT4G02290
AT3G01060				AT2G38790					AT1G79529				AT3G20015					AT2G41140				AT3G05200					AT2G19770				AT4G02330
AT3G01550				AT2G39100					AT1G79610				AT3G20300					AT2G41190				AT3G05220					AT2G19900				AT4G02340
AT3G01630				AT2G39200					AT1G79760				AT3G20340					AT2G41240				AT3G05640					AT2G20510				AT4G02370
AT3G01660				AT2G39400					AT1G79880				AT3G20350					AT2G41250				AT3G05727					AT2G20720				AT4G02550
AT3G01700				AT2G39510					AT1G79900				AT3G20395					AT2G41280				AT3G06140					AT2G20721				AT4G02890
AT3G01960				AT2G39518					AT1G79915				AT3G21070					AT2G41290				AT3G06170					AT2G20722				AT4G03210
AT3G02380				AT2G39650					AT1G80090				AT3G21210					AT2G41312				AT3G06437					AT2G20800				AT4G03510
AT3G02500				AT2G39660					AT1G80100				AT3G21460					AT2G41470				AT3G06710					AT2G20825				AT4G03520
AT3G02670				AT2G39870					AT1G80130				AT3G21550					AT2G41730				AT3G06780					AT2G21235				AT4G04330
AT3G02790				AT2G39890					AT1G80160				AT3G21755					AT2G41850				AT3G06900					AT2G21320				AT4G04340
AT3G02830				AT2G39900					AT1G80200				AT3G22070					AT2G41940				AT3G06962					AT2G21330				AT4G04360
AT3G02832				AT2G39910					AT1G80340				AT3G22120					AT2G42150				AT3G07000					AT2G21450				AT4G04830
AT3G02850				AT2G39920					AT1G80540				AT3G22121					AT2G42480				AT3G07010					AT2G21490				AT4G04925
AT3G02990				AT2G39930					AT1G80555				AT3G22142					AT2G42690				AT3G07030					AT2G21510				AT4G05070
AT3G03230				AT2G40000					AT1G80580				AT3G22370					AT2G42975				AT3G07080					AT2G21610				AT4G05150
AT3G03350				AT2G40080					AT1G80745				AT3G22968					AT2G42980				AT3G07273					AT2G21640				AT4G05330
AT3G03360				AT2G40085					AT1G80750				AT3G23080					AT2G43000				AT3G07274					AT2G21720				AT4G07820
AT3G03450				AT2G40095					AT1G80760				AT3G23150					AT2G43110				AT3G07320					AT2G21730				AT4G08040
AT3G03770				AT2G40140					AT2G01280				AT3G23230					AT2G43120				AT3G07350					AT2G21820				AT4G09020
AT3G04000				AT2G40300					AT2G01290				AT3G23280					AT2G43340				AT3G07390					AT2G21930				AT4G09460
AT3G04300				AT2G40330					AT2G01400				AT3G23450					AT2G43570				AT3G07650					AT2G21970				AT4G09810
AT3G04660				AT2G40340					AT2G01640				AT3G23550					AT2G43580				AT3G08510					AT2G22240				AT4G10265
AT3G05080				AT2G40790					AT2G01770				AT3G23635					AT2G43710				AT3G08760					AT2G22590				AT4G10770
AT3G05140				AT2G40815					AT2G01810				AT3G23820					AT2G43830				AT3G08800					AT2G23110				AT4G11360
AT3G05180				AT2G40840					AT2G01913				AT3G25610					AT2G43840				AT3G08880					AT2G23180				AT4G11880
AT3G05820				AT2G40960					AT2G01918				AT3G25770					AT2G44070				AT3G08885					AT2G23240				AT4G12070
AT3G06100				AT2G41010					AT2G02061				AT3G26200					AT2G44600				AT3G09032					AT2G23270				AT4G12320
AT3G06220				AT2G41100					AT2G02430				AT3G26290					AT2G44670				AT3G09540					AT2G23420				AT4G12500
AT3G06520				AT2G41430					AT2G02930				AT3G26500					AT2G45450				AT3G09550					AT2G23590				AT4G12750
AT3G06530				AT2G41640					AT2G03020				AT3G26580					AT2G45570				AT3G09940					AT2G23640				AT4G12900
AT3G07050				AT2G42040					AT2G03360				AT3G26740					AT2G45680				AT3G10020					AT2G24100				AT4G12917
AT3G07120				AT2G42360					AT2G03505				AT3G26910					AT2G45800				AT3G10040					AT2G24160				AT4G13250
AT3G07720				AT2G42380					AT2G03520				AT3G27130					AT2G45950				AT3G10300					AT2G24180				AT4G13340
AT3G08040				AT2G42520					AT2G03770				AT3G27870					AT2G45960				AT3G10410					AT2G24280				AT4G13505
AT3G08620				AT2G42670					AT2G04039				AT3G28130					AT2G46080				AT3G10520					AT2G24285				AT4G13640
AT3G08660				AT2G42870					AT2G04050				AT3G28370					AT2G46192				AT3G10870					AT2G24450				AT4G14103
AT3G08730				AT2G43150					AT2G04070				AT3G28540					AT2G46270				AT3G10930					AT2G24540				AT4G14230
AT3G08810				AT2G43530					AT2G04230				AT3G28550					AT2G46340				AT3G10985					AT2G24560				AT4G14270
AT3G08870				AT2G43535					AT2G04790				AT3G28630					AT2G46420				AT3G11385					AT2G24592				AT4G14580
AT3G09450				AT2G43540					AT2G04795				AT3G28860					AT2G46440				AT3G11820					AT2G24683				AT4G14716
AT3G09595				AT2G43550					AT2G05300				AT3G29250					AT2G46450				AT3G11850					AT2G24735				AT4G15393
AT3G09600				AT2G44080					AT2G05580				AT3G29320					AT2G46670				AT3G12040					AT2G24750				AT4G15540
AT3G09680				AT2G44370					AT2G05620				AT3G29330					AT2G46735				AT3G12520					AT2G25330				AT4G15670
AT3G10050				AT2G44380					AT2G05632				AT3G29370					AT2G46790				AT3G12830					AT2G25440				AT4G15700
AT3G10340				AT2G44460					AT2G05765				AT3G29670					AT2G46830				AT3G13140					AT2G25530				AT4G15710
AT3G10560				AT2G44490					AT2G05914				AT3G42800					AT2G46940				AT3G13175					AT2G25540				AT4G15740
AT3G10610				AT2G44790					AT2G06002				AT3G43190					AT2G46970				AT3G13240					AT2G25680				AT4G15975
AT3G10745				AT2G44840					AT2G06200				AT3G43670					AT2G47010				AT3G13310					AT2G25770				AT4G16060
AT3G10840				AT2G45050					AT2G07140				AT3G43690					AT2G47015				AT3G13430					AT2G25890				AT4G16146
AT3G11000				AT2G45080					AT2G07669				AT3G43740					AT2G47050				AT3G13437					AT2G26080				AT4G16190
AT3G11340				AT2G45560					AT2G07671				AT3G43790					AT2G47115				AT3G13640					AT2G26170				AT4G16563
AT3G11402				AT2G45660					AT2G07696				AT3G44610					AT2G47150				AT3G13730					AT2G26290				AT4G16745
AT3G11670				AT2G46140					AT2G07698				AT3G45260					AT2G47370				AT3G13750					AT2G26390				AT4G16770
AT3G11900				AT2G46200					AT2G07699				AT3G45780					AT2G47460				AT3G13760					AT2G26450				AT4G16860
AT3G12143				AT2G46240					AT2G07707				AT3G45970					AT2G47490				AT3G14050					AT2G26480				AT4G16870
AT3G12203				AT2G46400					AT2G07716				AT3G46280					AT2G47520				AT3G14070					AT2G26690				AT4G16880
AT3G12320				AT2G46490					AT2G07719				AT3G46370					AT2G47750				AT3G14310					AT2G26692				AT4G16950
AT3G12410				AT2G46550					AT2G07724				AT3G46440					AT2G47780				AT3G14370					AT2G26695				AT4G17100
AT3G12880				AT2G46600					AT2G07727				AT3G46640					AT2G47800				AT3G14490					AT2G27380				AT4G17230
AT3G12981				AT2G46620					AT2G07731				AT3G46710					AT2G48020				AT3G14840					AT2G27402				AT4G17370
AT3G13040				AT2G47130					AT2G07733				AT3G46970					AT3G01060				AT3G15040					AT2G27420				AT4G17490
AT3G13230				AT2G47550					AT2G07734				AT3G47160					AT3G01140				AT3G15110					AT2G27880				AT4G17860
AT3G13400				AT2G47850					AT2G07741				AT3G47180					AT3G01311				AT3G15210					AT2G27990				AT4G18197
AT3G13403				AT2G47880					AT2G07747				AT3G47470					AT3G01550				AT3G15240					AT2G28105				AT4G18205
AT3G13404				AT2G47890					AT2G07759				AT3G47550					AT3G01600				AT3G15251					AT2G28330				AT4G18240
AT3G13510				AT2G48090					AT2G07773				AT3G47620					AT3G01660				AT3G15353					AT2G28350				AT4G18250
AT3G13680				AT2G48120					AT2G07774				AT3G47800					AT3G01700				AT3G15358					AT2G28420				AT4G18270
AT3G13810				AT2G48121					AT2G07783				AT3G47860					AT3G01820				AT3G15450					AT2G28490				AT4G18422
AT3G13920				AT3G01290					AT2G07785				AT3G48000					AT3G02380				AT3G15500					AT2G28560				AT4G18520
AT3G14140				AT3G01310					AT2G07786				AT3G48360					AT3G02468				AT3G15530					AT2G29100				AT4G18530
AT3G14450				AT3G01640					AT2G07787				AT3G49070					AT3G02670				AT3G15540					AT2G29350				AT4G18930
AT3G14452				AT3G02340					AT2G07792				AT3G49110					AT3G02830				AT3G15570					AT2G29380				AT4G19430
AT3G14560				AT3G02550					AT2G07811				AT3G49120					AT3G02832				AT3G15630					AT2G29420				AT4G19980
AT3G14700				AT3G02630					AT2G07835				AT3G49510					AT3G02840				AT3G15750					AT2G29430				AT4G20210
AT3G14710				AT3G02700					AT2G12190				AT3G49790					AT3G02990				AT3G15840					AT2G29440				AT4G20362
AT3G14770				AT3G02730					AT2G13550				AT3G49930					AT3G03450				AT3G16120					AT2G29450				AT4G20430
AT3G14810				AT3G02840					AT2G13570				AT3G49960					AT3G03990				AT3G16510					AT2G29460				AT4G20820
AT3G14950				AT3G02885					AT2G13900				AT3G50010					AT3G04000				AT3G16565					AT2G29480				AT4G21200
AT3G15150				AT3G03030					AT2G14045				AT3G50120					AT3G04030				AT3G16720					AT2G29490				AT4G21326
AT3G15170				AT3G03170					AT2G14060				AT3G50130					AT3G04140				AT3G16740					AT2G30100				AT4G21480
AT3G15310				AT3G03660					AT2G14090				AT3G50140					AT3G04220				AT3G17020					AT2G30140				AT4G21585
AT3G15354				AT3G04060					AT2G14230				AT3G50260					AT3G04660				AT3G17050					AT2G30150				AT4G21960
AT3G15460				AT3G04070					AT2G14245				AT3G50270					AT3G05180				AT3G17100					AT2G30520				AT4G22020
AT3G15850				AT3G04184					AT2G14247				AT3G50310					AT3G05270				AT3G18050					AT2G30540				AT4G22212
AT3G16130				AT3G04210					AT2G14285				AT3G50480					AT3G05310				AT3G18070					AT2G30630				AT4G22470
AT3G16160				AT3G04640					AT2G14520				AT3G50500					AT3G05327				AT3G18080					AT2G30690				AT4G22485
AT3G16175				AT3G04910					AT2G14560				AT3G50570					AT3G05345				AT3G18535					AT2G30750				AT4G22505
AT3G16360				AT3G05120					AT2G14610				AT3G50700					AT3G05820				AT3G18830					AT2G30760				AT4G22517
AT3G16590				AT3G05160					AT2G14660				AT3G50740					AT3G05840				AT3G18850					AT2G30766				AT4G22690
AT3G16800				AT3G05200					AT2G14960				AT3G50845					AT3G05935				AT3G18900					AT2G30770				AT4G22710
AT3G16810				AT3G05220					AT2G15010				AT3G51110					AT3G06125				AT3G18930					AT2G31380				AT4G22780
AT3G17010				AT3G05640					AT2G15020				AT3G51400					AT3G06145				AT3G19010					AT2G31560				AT4G22830
AT3G17110				AT3G05727					AT2G15128				AT3G51550					AT3G06520				AT3G19184					AT2G31750				AT4G23040
AT3G17130				AT3G06170					AT2G15318				AT3G51660					AT3G07250				AT3G19400					AT2G31751				AT4G23170
AT3G17185				AT3G06500					AT2G15400				AT3G51680					AT3G07720				AT3G19553					AT2G31860				AT4G23180
AT3G17290				AT3G06620					AT2G16070				AT3G52070					AT3G08505				AT3G20075					AT2G31865				AT4G23270
AT3G17609				AT3G07000					AT2G16595				AT3G52240					AT3G08590				AT3G20300					AT2G31930				AT4G23810
AT3G17770				AT3G07010					AT2G16770				AT3G52400					AT3G08660				AT3G20340					AT2G31980				AT4G24015
AT3G18010				AT3G07080					AT2G16890				AT3G52520					AT3G08730				AT3G20350					AT2G31985				AT4G24080
AT3G18130				AT3G07273					AT2G17010				AT3G52550					AT3G08810				AT3G20395					AT2G32020				AT4G24110
AT3G18217				AT3G07274					AT2G17270				AT3G52561					AT3G08870				AT3G20420					AT2G32160				AT4G24120
AT3G18290				AT3G07280					AT2G17300				AT3G52780					AT3G09270				AT3G20600					AT2G32460				AT4G24230
AT3G18485				AT3G07320					AT2G17442				AT3G53232					AT3G09405				AT3G20810					AT2G32530				AT4G24240
AT3G18610				AT3G07350					AT2G17490				AT3G53250					AT3G09450				AT3G20840					AT2G32540				AT4G24350
AT3G19450				AT3G07390					AT2G18120				AT3G53460					AT3G09520				AT3G20940					AT2G32550				AT4G24570
AT3G19920				AT3G07460					AT2G18190				AT3G53710					AT3G09595				AT3G21060					AT2G32660				AT4G25225
AT3G20190				AT3G07490					AT2G18230				AT3G53800					AT3G09600				AT3G21070					AT2G32670				AT4G25470
AT3G20210				AT3G07500					AT2G18340				AT3G53950					AT3G10150				AT3G21755					AT2G32830				AT4G25490
AT3G21020				AT3G07640					AT2G18540				AT3G53990					AT3G10420				AT3G22070					AT2G32960				AT4G25835
AT3G21040				AT3G07650					AT2G18600				AT3G54150					AT3G10560				AT3G22120					AT2G33020				AT4G25940
AT3G21050				AT3G08510					AT2G18720				AT3G54580					AT3G10745				AT3G22121					AT2G33070				AT4G25970
AT3G21080				AT3G08710					AT2G18735				AT3G54590					AT3G10815				AT3G22180					AT2G33280				AT4G25980
AT3G21090				AT3G08760					AT2G18740				AT3G54890					AT3G10840				AT3G22415					AT2G33380				AT4G26130
AT3G21110				AT3G08880					AT2G18780				AT3G54920					AT3G11340				AT3G22800					AT2G33480				AT4G26370
AT3G21150				AT3G09000					AT2G18880				AT3G55430					AT3G11402				AT3G22961					AT2G33520				AT4G26510
AT3G21250				AT3G09020					AT2G18938				AT3G55760					AT3G11670				AT3G23080					AT2G33530				AT4G26520
AT3G21370				AT3G09032					AT2G18969				AT3G55940					AT3G11900				AT3G23150					AT2G33710				AT4G26530
AT3G21390				AT3G09390					AT2G19400				AT3G56410					AT3G12143				AT3G23170					AT2G33720				AT4G26670
AT3G21520				AT3G09540					AT2G19610				AT3G57330					AT3G12203				AT3G23230					AT2G33855				AT4G27280
AT3G21540				AT3G09830					AT2G19650				AT3G57430					AT3G12320				AT3G23240					AT2G34070				AT4G27440
AT3G21660				AT3G09870					AT2G19680				AT3G57440					AT3G13040				AT3G23280					AT2G34185				AT4G27652
AT3G21670				AT3G10020					AT2G19770				AT3G57680					AT3G13080				AT3G23440					AT2G34340				AT4G27657
AT3G21720				AT3G10040					AT2G20450				AT3G57740					AT3G13090				AT3G23450					AT2G34350				AT4G27800
AT3G21800				AT3G10300					AT2G20470				AT3G58350					AT3G13100				AT3G23480					AT2G34360				AT4G27950
AT3G21805				AT3G10410					AT2G20490				AT3G58570					AT3G13510				AT3G23550					AT2G34440				AT4G28088
AT3G21870				AT3G10520					AT2G20510				AT3G58620					AT3G13600				AT3G23635					AT2G34720				AT4G28140
AT3G21890				AT3G10640					AT2G20560				AT3G59010					AT3G13680				AT3G24100					AT2G34960				AT4G28180
AT3G22100				AT3G10930					AT2G20610				AT3G59350					AT3G13810				AT3G24515					AT2G35075				AT4G28703
AT3G22550				AT3G10985					AT2G20800				AT3G59480					AT3G14140				AT3G25770					AT2G35300				AT4G29020
AT3G22640				AT3G11020					AT2G20815				AT3G59850					AT3G14450				AT3G25990					AT2G35310				AT4G29190
AT3G22660				AT3G11820					AT2G20820				AT3G59880					AT3G14700				AT3G26200					AT2G35480				AT4G29610
AT3G22700				AT3G11840					AT2G20825				AT3G59940					AT3G14710				AT3G26280					AT2G35550				AT4G29740
AT3G22840				AT3G11850					AT2G20940				AT3G60190					AT3G14770				AT3G26290					AT2G35570				AT4G30140
AT3G23000				AT3G12290					AT2G21210				AT3G60200					AT3G14810				AT3G26580					AT2G35743				AT4G30370
AT3G23109				AT3G12490					AT2G21220				AT3G60280					AT3G15095				AT3G26740					AT2G35744				AT4G30440
AT3G23560				AT3G12520					AT2G21260				AT3G60320					AT3G15310				AT3G26760					AT2G35750				AT4G30650
AT3G23620				AT3G12550					AT2G21320				AT3G60330					AT3G15354				AT3G26910					AT2G35850				AT4G30660
AT3G23860				AT3G12700					AT2G21330				AT3G60380					AT3G15850				AT3G27220					AT2G35950				AT4G30690
AT3G23930				AT3G12980					AT2G21450				AT3G60390					AT3G16130				AT3G27415					AT2G35970				AT4G30740
AT3G24170				AT3G13240					AT2G21490				AT3G60530					AT3G16175				AT3G27650					AT2G35980				AT4G31050
AT3G24190				AT3G13275					AT2G21510				AT3G60647					AT3G16220				AT3G27660					AT2G36540				AT4G31060
AT3G24225				AT3G13310					AT2G21730				AT3G61060					AT3G16330				AT3G28350					AT2G36590				AT4G31510
AT3G24230				AT3G13430					AT2G21820				AT3G61470					AT3G16800				AT3G28370					AT2G36610				AT4G31550
AT3G24255				AT3G13437					AT2G21930				AT3G61580					AT3G16910				AT3G29100					AT2G36630				AT4G31620
AT3G24420				AT3G13610					AT2G21970				AT3G61810					AT3G17010				AT3G29320					AT2G36640				AT4G32060
AT3G24540				AT3G13640					AT2G22200				AT3G61820					AT3G17110				AT3G29370					AT2G36660				AT4G32208
AT3G24600				AT3G13965					AT2G22360				AT3G61897					AT3G17130				AT3G29680					AT2G36790				AT4G32340
AT3G24780				AT3G14050					AT2G22420				AT3G62020					AT3G17185				AT3G30214					AT2G36800				AT4G32800
AT3G24900				AT3G14070					AT2G22490				AT3G62150					AT3G17290				AT3G30350					AT2G36815				AT4G33300
AT3G24927				AT3G14130					AT2G22600				AT3G62430					AT3G17510				AT3G30775					AT2G36870				AT4G33310
AT3G24982				AT3G14310					AT2G22760				AT3G62540					AT3G17609				AT3G32040					AT2G37040				AT4G33490
AT3G25010				AT3G14840					AT2G23040				AT3G62550					AT3G17611				AT3G42658					AT2G37180				AT4G33510
AT3G25590				AT3G15040					AT2G23110				AT3G62660					AT3G17790				AT3G42800					AT2G37300				AT4G33625
AT3G25670				AT3G15110					AT2G23180				AT3G62680					AT3G17800				AT3G43430					AT2G37760				AT4G33670
AT3G25905				AT3G15210					AT2G23240				AT3G62750					AT3G18010				AT3G43670					AT2G37770				AT4G33720
AT3G26010				AT3G15353					AT2G23270				AT3G62780					AT3G18217				AT3G43790					AT2G37870				AT4G33960
AT3G26570				AT3G15358					AT2G23330				AT3G62930					AT3G18485				AT3G44160					AT2G37900				AT4G33980
AT3G26650				AT3G15360					AT2G23420				AT3G62950					AT3G18610				AT3G44260					AT2G37970				AT4G33985
AT3G26790				AT3G15450					AT2G23430				AT3G62960					AT3G18950				AT3G44326					AT2G38230				AT4G34750
AT3G26815				AT3G15500					AT2G23590				AT3G63088					AT3G19450				AT3G44800					AT2G38240				AT4G34790
AT3G26816				AT3G15530					AT2G23640				AT3G63095					AT3G19615				AT3G44860					AT2G38250				AT4G34950
AT3G26830				AT3G15570					AT2G24010				AT4G00220					AT3G19920				AT3G45260					AT2G38340				AT4G34970
AT3G26932				AT3G15630					AT2G24040				AT4G00230					AT3G20100				AT3G45420					AT2G38490				AT4G35480
AT3G27025				AT3G15750					AT2G24100				AT4G00240					AT3G20210				AT3G45640					AT2G38823				AT4G36010
AT3G27170				AT3G15760					AT2G24110				AT4G00400					AT3G21020				AT3G45680					AT2G38905				AT4G36040
AT3G27250				AT3G15780					AT2G24160				AT4G00670					AT3G21040				AT3G45970					AT2G39450				AT4G36050
AT3G27865				AT3G15840					AT2G24165				AT4G00890					AT3G21050				AT3G46170					AT2G39560				AT4G36500
AT3G27997				AT3G16510					AT2G24280				AT4G00970					AT3G21080				AT3G46370					AT2G39675				AT4G36550
AT3G28170				AT3G16565					AT2G24285				AT4G01130					AT3G21150				AT3G46620					AT2G39681				AT4G36570
AT3G28220				AT3G16720					AT2G24310				AT4G01200					AT3G21250				AT3G46640					AT2G39800				AT4G36670
AT3G28270				AT3G16740					AT2G24390				AT4G01330					AT3G21390				AT3G46970					AT2G40170				AT4G36790
AT3G28290				AT3G17020					AT2G24450				AT4G01670					AT3G21520				AT3G47160					AT2G40180				AT4G36900
AT3G28300				AT3G17050					AT2G24490				AT4G01720					AT3G21530				AT3G47220					AT2G40200				AT4G37000
AT3G28610				AT3G17100					AT2G24540				AT4G01750					AT3G21560				AT3G47550					AT2G40270				AT4G37260
AT3G28740				AT3G18050					AT2G24560				AT4G01830					AT3G21660				AT3G47620					AT2G40400				AT4G38550
AT3G29150				AT3G18080					AT2G24680				AT4G01840					AT3G21670				AT3G47710					AT2G40711				AT4G38552
AT3G29156				AT3G18440					AT2G24692				AT4G01870					AT3G21690				AT3G47800					AT2G40780				AT4G38580
AT3G29200				AT3G18690					AT2G24700				AT4G02350					AT3G21720				AT3G47860					AT2G40900				AT4G38770
AT3G29240				AT3G18710					AT2G24735				AT4G02370					AT3G21750				AT3G47980					AT2G41000				AT4G39090
AT3G29642				AT3G18715					AT2G24750				AT4G02890					AT3G21760				AT3G48100					AT2G41040				AT4G39180
AT3G29644				AT3G18830					AT2G24800				AT4G03380					AT3G21800				AT3G48330					AT2G41190				AT4G39260
AT3G29770				AT3G18930					AT2G24860				AT4G03510					AT3G21805				AT3G48360					AT2G41240				AT4G39700
AT3G30120				AT3G19010					AT2G25330				AT4G03600					AT3G21860				AT3G48390					AT2G41250				AT4G40065
AT3G30180				AT3G19380					AT2G25510				AT4G04330					AT3G21870				AT3G48410					AT2G41260				AT5G01180
AT3G30737				AT3G19400					AT2G25530				AT4G04340					AT3G21890				AT3G49550					AT2G41280				AT5G01215
AT3G32925				AT3G19553					AT2G25540				AT4G04450					AT3G22420				AT3G49551					AT2G41290				AT5G01600
AT3G41768				AT3G19680					AT2G25680				AT4G04925					AT3G22530				AT3G49920					AT2G41312				AT5G01750
AT3G42850				AT3G19930					AT2G25690				AT4G04955					AT3G22550				AT3G50010					AT2G41330				AT5G01950
AT3G43580				AT3G19960					AT2G25770				AT4G05070					AT3G22640				AT3G50060					AT2G41380				AT5G02160
AT3G44120				AT3G20087					AT2G25964				AT4G05150					AT3G22700				AT3G50120					AT2G41470				AT5G02810
AT3G44290				AT3G20300					AT2G26170				AT4G05330					AT3G22840				AT3G50140					AT2G41730				AT5G02860
AT3G44300				AT3G20340					AT2G26310				AT4G07820					AT3G22910				AT3G50190					AT2G41850				AT5G03050
AT3G44740				AT3G20350					AT2G26355				AT4G08040					AT3G23000				AT3G50260					AT2G41940				AT5G03060
AT3G44750				AT3G20395					AT2G26380				AT4G08110					AT3G23060				AT3G50310					AT2G42005				AT5G03090
AT3G44790				AT3G20600					AT2G26400				AT4G08160					AT3G23110				AT3G50340					AT2G42150				AT5G03470
AT3G45060				AT3G21060					AT2G26450				AT4G08400					AT3G23210				AT3G50650					AT2G42480				AT5G03720
AT3G45095				AT3G21070					AT2G26690				AT4G08410					AT3G23560				AT3G50700					AT2G42560				AT5G04340
AT3G45242				AT3G21580					AT2G26750				AT4G08555					AT3G23920				AT3G50800					AT2G42720				AT5G04770
AT3G46310				AT3G21755					AT2G26860				AT4G08620					AT3G23930				AT3G50850					AT2G42975				AT5G04885
AT3G46613				AT3G21780					AT2G26870				AT4G09020					AT3G24170				AT3G50950					AT2G42980				AT5G05060
AT3G46650				AT3G22070					AT2G27380				AT4G09200					AT3G24190				AT3G51200					AT2G43000				AT5G05090
AT3G46680				AT3G22120					AT2G27400				AT4G09310					AT3G24225				AT3G51390					AT2G43110				AT5G05200
AT3G46900				AT3G22121					AT2G27402				AT4G09460					AT3G24230				AT3G51400					AT2G43120				AT5G05320
AT3G47110				AT3G22160					AT2G27420				AT4G09560					AT3G24400				AT3G51410					AT2G43138				AT5G05435
AT3G47295				AT3G22180					AT2G27710				AT4G09900					AT3G24420				AT3G51450					AT2G43340				AT5G05440
AT3G47342				AT3G22370					AT2G27775				AT4G09950					AT3G24460				AT3G51550					AT2G43375				AT5G06690
AT3G47347				AT3G22800					AT2G27840				AT4G09990					AT3G24520				AT3G51660					AT2G43410				AT5G07030
AT3G47348				AT3G23080					AT2G27880				AT4G10770					AT3G24540				AT3G52070					AT2G43470				AT5G07040
AT3G47420				AT3G23100					AT2G27990				AT4G10910					AT3G24650				AT3G52072					AT2G43510				AT5G08150
AT3G47430				AT3G23150					AT2G28105				AT4G10940					AT3G24780				AT3G52180					AT2G43570				AT5G08320
AT3G47580				AT3G23170					AT2G28330				AT4G11300					AT3G24840				AT3G52400					AT2G43580				AT5G08330
AT3G47640				AT3G23230					AT2G28420				AT4G11400					AT3G24900				AT3G53200					AT2G43700				AT5G08410
AT3G47660				AT3G23250					AT2G28490				AT4G11600					AT3G25030				AT3G53232					AT2G43820				AT5G08520
AT3G47750				AT3G23280					AT2G28560				AT4G11850					AT3G25240				AT3G53250					AT2G44070				AT5G09630
AT3G47965				AT3G23450					AT2G28780				AT4G11890					AT3G25250				AT3G53460					AT2G44581				AT5G10170
AT3G48280				AT3G23550					AT2G29340				AT4G12070					AT3G25585				AT3G53668					AT2G44590				AT5G10210
AT3G48300				AT3G23610					AT2G29350				AT4G12290					AT3G25590				AT3G53800					AT2G44670				AT5G10380
AT3G48580				AT3G23635					AT2G29370				AT4G12470					AT3G25655				AT3G53950					AT2G45570				AT5G10430
AT3G48700				AT3G24515					AT2G29380				AT4G12480					AT3G25905				AT3G53990					AT2G45685				AT5G10530
AT3G48850				AT3G25600					AT2G29440				AT4G12490					AT3G26320				AT3G54020					AT2G45760				AT5G10695
AT3G49010				AT3G25740					AT2G29450				AT4G12500					AT3G26570				AT3G54260					AT2G45800				AT5G11150
AT3G49055				AT3G25760					AT2G29460				AT4G12840					AT3G26650				AT3G54560					AT2G45900				AT5G11242
AT3G49830				AT3G25770					AT2G29530				AT4G12900					AT3G26816				AT3G54580					AT2G45960				AT5G11250
AT3G49832				AT3G25790					AT2G29910				AT4G12910					AT3G26830				AT3G54790					AT2G46192				AT5G11425
AT3G49980				AT3G26200					AT2G30020				AT4G13250					AT3G27025				AT3G54920					AT2G46270				AT5G11580
AT3G50440				AT3G26280					AT2G30100				AT4G13340					AT3G27050				AT3G55390					AT2G46310				AT5G11610
AT3G50710				AT3G26290					AT2G30140				AT4G13390					AT3G27170				AT3G55430					AT2G46420				AT5G11670
AT3G50825				AT3G26500					AT2G30150				AT4G13505					AT3G27250				AT3G55760					AT2G46450				AT5G11890
AT3G50940				AT3G26580					AT2G30370				AT4G13640					AT3G27350				AT3G55880					AT2G46455				AT5G12330
AT3G50980				AT3G26740					AT2G30520				AT4G13800					AT3G27540				AT3G55980					AT2G46495				AT5G14270
AT3G51070				AT3G26910					AT2G30540				AT4G13992					AT3G27690				AT3G56620					AT2G46670				AT5G14280
AT3G51180				AT3G27210					AT2G30630				AT4G14103					AT3G27865				AT3G56720					AT2G46735				AT5G14920
AT3G51238				AT3G27220					AT2G30690				AT4G14140					AT3G28007				AT3G56880					AT2G46790				AT5G14960
AT3G51240				AT3G27300					AT2G30750				AT4G14230					AT3G28160				AT3G57120					AT2G46830				AT5G16810
AT3G51375				AT3G27650					AT2G30760				AT4G14270					AT3G28170				AT3G57170					AT2G46840				AT5G16820
AT3G51380				AT3G28180					AT2G30766				AT4G14580					AT3G28210				AT3G57240					AT2G46950				AT5G18210
AT3G51560				AT3G28340					AT2G30770				AT4G14740					AT3G28220				AT3G57430					AT2G46970				AT5G18470
AT3G51570				AT3G28370					AT2G30790				AT4G15160					AT3G28270				AT3G57680					AT2G47000				AT5G18540
AT3G51860				AT3G29000					AT2G30890				AT4G15233					AT3G28290				AT3G57760					AT2G47010				AT5G18640
AT3G51895				AT3G29010					AT2G30900				AT4G15236					AT3G28300				AT3G58120					AT2G47015				AT5G18760
AT3G52310				AT3G29320					AT2G30942				AT4G15390					AT3G28510				AT3G58570					AT2G47050				AT5G19100
AT3G52360				AT3G29370					AT2G30945				AT4G15396					AT3G28570				AT3G58620					AT2G47150				AT5G19140
AT3G52530				AT3G30350					AT2G31141				AT4G15740					AT3G28580				AT3G58710					AT2G47180				AT5G19160
AT3G52670				AT3G42658					AT2G31200				AT4G15760					AT3G28960				AT3G59080					AT2G47190				AT5G19250
AT3G52720				AT3G42800					AT2G31250				AT4G15990					AT3G29156				AT3G59110					AT2G47370				AT5G19540
AT3G52740				AT3G43190					AT2G31270				AT4G16000					AT3G29200				AT3G59350					AT2G47485				AT5G19810
AT3G52770				AT3G43670					AT2G31380				AT4G16015					AT3G29240				AT3G59480					AT2G47490				AT5G19890
AT3G53160				AT3G44160					AT2G31410				AT4G16146					AT3G29642				AT3G59900					AT2G47520				AT5G20030
AT3G53260				AT3G44260					AT2G31560				AT4G16190					AT3G29644				AT3G59940					AT2G47750				AT5G20230
AT3G53310				AT3G44610					AT2G31750				AT4G16515					AT3G29770				AT3G60200					AT2G47770				AT5G20240
AT3G54410				AT3G44860					AT2G31751				AT4G16563					AT3G29970				AT3G60286					AT2G47780				AT5G20250
AT3G54500				AT3G45100					AT2G31790				AT4G16640					AT3G30120				AT3G60310					AT2G47800				AT5G20630
AT3G54510				AT3G45260					AT2G31920				AT4G16860					AT3G30180				AT3G60320					AT2G47820				AT5G20640
AT3G54520				AT3G45640					AT2G31980				AT4G16870					AT3G30460				AT3G60380					AT2G48020				AT5G22250
AT3G54990				AT3G45970					AT2G31985				AT4G16880					AT3G30842				AT3G60390					AT2G48150				AT5G22270
AT3G55110				AT3G46080					AT2G32060				AT4G16890					AT3G32925				AT3G60530					AT3G01060				AT5G22580
AT3G55120				AT3G46090					AT2G32160				AT4G16940					AT3G43580				AT3G60647					AT3G01311				AT5G23235
AT3G55340				AT3G46370					AT2G32179				AT4G16950					AT3G44300				AT3G60870					AT3G01420				AT5G23240
AT3G55485				AT3G46440					AT2G32220				AT4G16960					AT3G44310				AT3G60961					AT3G01550				AT5G23510
AT3G55510				AT3G46620					AT2G32290				AT4G17100					AT3G44350				AT3G61060					AT3G01570				AT5G23575
AT3G55580				AT3G46640					AT2G32295				AT4G17140					AT3G44450				AT3G61260					AT3G01600				AT5G23810
AT3G56070				AT3G46970					AT2G32340				AT4G17230					AT3G44735				AT3G61580					AT3G01630				AT5G23955
AT3G56080				AT3G47160					AT2G32530				AT4G17490					AT3G44830				AT3G61820					AT3G01660				AT5G24470
AT3G56275				AT3G47550					AT2G32540				AT4G17860					AT3G45210				AT3G62070					AT3G01700				AT5G24490
AT3G56290				AT3G47710					AT2G32550				AT4G17870					AT3G45242				AT3G62550					AT3G01830				AT5G24610
AT3G56360				AT3G47800					AT2G32670				AT4G18170					AT3G46080				AT3G62660					AT3G01840				AT5G24620
AT3G56890				AT3G47820					AT2G32765				AT4G18195					AT3G46310				AT3G62720					AT3G01960				AT5G24900
AT3G56970				AT3G47860					AT2G32790				AT4G18197					AT3G46450				AT3G62750					AT3G01970				AT5G24920
AT3G56980				AT3G48330					AT2G32795				AT4G18205					AT3G46650				AT3G62760					AT3G02380				AT5G25210
AT3G57030				AT3G48360					AT2G32830				AT4G18240					AT3G46900				AT3G62860					AT3G02410				AT5G25280
AT3G57040				AT3G48410					AT2G32960				AT4G18520					AT3G47295				AT3G62950					AT3G02480				AT5G25380
AT3G57157				AT3G48440					AT2G33070				AT4G18550					AT3G47342				AT3G63088					AT3G02500				AT5G25980
AT3G57660				AT3G48650					AT2G33240				AT4G18670					AT3G47347				AT4G00890					AT3G02590				AT5G25990
AT3G57720				AT3G49110					AT2G33380				AT4G18760					AT3G47348				AT4G00975					AT3G02670				AT5G26040
AT3G58200				AT3G49160					AT2G33480				AT4G18970					AT3G47420				AT4G01010					AT3G02830				AT5G26220
AT3G58810				AT3G49530					AT2G33520				AT4G19680					AT3G47430				AT4G01130					AT3G02832				AT5G26570
AT3G58980				AT3G49550					AT2G33530				AT4G19810					AT3G47500				AT4G01250					AT3G02840				AT5G26960
AT3G59068				AT3G49960					AT2G33585				AT4G19960					AT3G47580				AT4G01330					AT3G02990				AT5G27280
AT3G59140				AT3G50060					AT2G33735				AT4G19980					AT3G47640				AT4G01525					AT3G03272				AT5G27910
AT3G59190				AT3G50230					AT2G33855				AT4G20190					AT3G47660				AT4G01550					AT3G03450				AT5G27930
AT3G59340				AT3G50260					AT2G33900				AT4G20260					AT3G47750				AT4G01670					AT3G03620				AT5G28080
AT3G59400				AT3G50500					AT2G34050				AT4G20430					AT3G47780				AT4G01750					AT3G03770				AT5G28450
AT3G59670				AT3G50640					AT2G34070				AT4G20830					AT3G48240				AT4G02290					AT3G04000				AT5G28510
AT3G60000				AT3G50650					AT2G34080				AT4G21215					AT3G48260				AT4G02330					AT3G04220				AT5G28610
AT3G60010				AT3G50700					AT2G34185				AT4G21390					AT3G48280				AT4G02340					AT3G04300				AT5G28630
AT3G60160				AT3G50760					AT2G34238				AT4G22020					AT3G48300				AT4G02350					AT3G04360				AT5G35525
AT3G61090				AT3G50800					AT2G34240				AT4G22080					AT3G48310				AT4G02370					AT3G04510				AT5G35735
AT3G61220				AT3G50950					AT2G34260				AT4G22470					AT3G48460				AT4G02550					AT3G04660				AT5G36120
AT3G61250				AT3G51390					AT2G34340				AT4G22505					AT3G48480				AT4G02670					AT3G05260				AT5G36740
AT3G61340				AT3G51400					AT2G34440				AT4G22540					AT3G48640				AT4G02750					AT3G05310				AT5G37600
AT3G62455				AT3G51450					AT2G34570				AT4G22690					AT3G48700				AT4G02890					AT3G05345				AT5G37770
AT3G62460				AT3G51550					AT2G34600				AT4G22710					AT3G48800				AT4G03210					AT3G05360				AT5G39020
AT3G62610				AT3G51660					AT2G34650				AT4G22780					AT3G48850				AT4G03380					AT3G05820				AT5G39410
AT3G62990				AT3G52070					AT2G34655				AT4G23030					AT3G49055				AT4G03510					AT3G06090				AT5G39790
AT3G63020				AT3G52072					AT2G34700				AT4G23040					AT3G49832				AT4G03600					AT3G06145				AT5G40130
AT3G63040				AT3G52180					AT2G34720				AT4G23130					AT3G49980				AT4G03610					AT3G06260				AT5G40150
AT3G63350				AT3G52400					AT2G34850				AT4G23180					AT3G50630				AT4G04330					AT3G06270				AT5G40500
AT4G00050				AT3G52420					AT2G34925				AT4G23210					AT3G50710				AT4G04340					AT3G06520				AT5G40550
AT4G00250				AT3G52450					AT2G35310				AT4G23220					AT3G50825				AT4G04830					AT3G07120				AT5G40850
AT4G00910				AT3G52520					AT2G35340				AT4G23270					AT3G50940				AT4G04955					AT3G07150				AT5G40870
AT4G01080				AT3G52710					AT2G35550				AT4G23410					AT3G50980				AT4G05070					AT3G07215				AT5G41260
AT4G01230				AT3G52800					AT2G35605				AT4G23550					AT3G51180				AT4G05150					AT3G07250				AT5G41290
AT4G01328				AT3G53232					AT2G35736				AT4G23820					AT3G51238				AT4G05330					AT3G07720				AT5G41710
AT4G01490				AT3G53235					AT2G35744				AT4G24015					AT3G51240				AT4G07820					AT3G08590				AT5G41920
AT4G01500				AT3G53460					AT2G35747				AT4G24230					AT3G51375				AT4G08400					AT3G08620				AT5G42092
AT4G01895				AT3G53668					AT2G35810				AT4G24430					AT3G51380				AT4G08410					AT3G08660				AT5G42200
AT4G02280				AT3G53800					AT2G35820				AT4G24800					AT3G51560				AT4G08620					AT3G08730				AT5G42420
AT4G02420				AT3G53990					AT2G35830				AT4G25220					AT3G51810				AT4G09020					AT3G08810				AT5G42900
AT4G02630				AT3G54150					AT2G35850				AT4G25350					AT3G51860				AT4G09560					AT3G08870				AT5G43170
AT4G02850				AT3G54260					AT2G35940				AT4G25420					AT3G51895				AT4G09760					AT3G09010				AT5G43290
AT4G03270				AT3G54440					AT2G35950				AT4G25790					AT3G52130				AT4G09900					AT3G09270				AT5G43440
AT4G03295				AT3G54450					AT2G35960				AT4G25940					AT3G52310				AT4G10265					AT3G09405				AT5G43890
AT4G03445				AT3G54560					AT2G36540				AT4G25970					AT3G52340				AT4G10770					AT3G09450				AT5G44255
AT4G03540				AT3G54580					AT2G36590				AT4G26010					AT3G52360				AT4G11000					AT3G09480				AT5G44260
AT4G03930				AT3G54770					AT2G36610				AT4G26130					AT3G52720				AT4G11190					AT3G09520				AT5G44572
AT4G04409				AT3G54790					AT2G36630				AT4G26200					AT3G52740				AT4G11370					AT3G09595				AT5G44575
AT4G04620				AT3G54810					AT2G36640				AT4G26530					AT3G52920				AT4G11590					AT3G09600				AT5G44582
AT4G04680				AT3G54920					AT2G36650				AT4G26580					AT3G52950				AT4G11600					AT3G09640				AT5G44585
AT4G05020				AT3G55390					AT2G36660				AT4G26670					AT3G53150				AT4G11880					AT3G10320				AT5G45220
AT4G05100				AT3G55430					AT2G36815				AT4G27260					AT3G53160				AT4G11950					AT3G10340				AT5G45610
AT4G05110				AT3G55450					AT2G36835				AT4G27440					AT3G53260				AT4G12070					AT3G10420				AT5G45650
AT4G05410				AT3G55760					AT2G36870				AT4G27460					AT3G53310				AT4G12290					AT3G10510				AT5G45740
AT4G05631				AT3G55840					AT2G36985				AT4G27470					AT3G53600				AT4G12500					AT3G10610				AT5G45750
AT4G07825				AT3G55980					AT2G37100				AT4G27730					AT3G54220				AT4G12750					AT3G10745				AT5G46330
AT4G07960				AT3G56720					AT2G37180				AT4G27800					AT3G54410				AT4G12900					AT3G10815				AT5G46440
AT4G08100				AT3G56880					AT2G37240				AT4G27870					AT3G54500				AT4G13280					AT3G10986				AT5G47130
AT4G08109				AT3G57120					AT2G37250				AT4G27980					AT3G54510				AT4G13300					AT3G11000				AT5G47230
AT4G08112				AT3G57530					AT2G37290				AT4G28150					AT3G54520				AT4G13340					AT3G11020				AT5G47240
AT4G08150				AT3G57680					AT2G37300				AT4G28180					AT3G54990				AT4G13395					AT3G11050				AT5G48250
AT4G08360				AT3G58530					AT2G37670				AT4G28350					AT3G55110				AT4G13505					AT3G11340				AT5G48290
AT4G08910				AT3G58570					AT2G37740				AT4G28500					AT3G55120				AT4G13640					AT3G11402				AT5G48880
AT4G09350				AT3G58620					AT2G37760				AT4G28530					AT3G55580				AT4G13830					AT3G11570				AT5G49015
AT4G09920				AT3G58710					AT2G37770				AT4G28703					AT3G55610				AT4G14103					AT3G11670				AT5G49555
AT4G09970				AT3G58750					AT2G37890				AT4G28850					AT3G56080				AT4G14230					AT3G11900				AT5G49630
AT4G10150				AT3G59080					AT2G37900				AT4G29020					AT3G56260				AT4G14270					AT3G12143				AT5G50160
AT4G10310				AT3G59210					AT2G37970				AT4G29050					AT3G56275				AT4G14500					AT3G12203				AT5G50200
AT4G10450				AT3G59330					AT2G38060				AT4G29190					AT3G56290				AT4G14580					AT3G12320				AT5G50300
AT4G10480				AT3G59350					AT2G38220				AT4G29230					AT3G56300				AT4G14716					AT3G12410				AT5G50450
AT4G10500				AT3G59370					AT2G38230				AT4G29610					AT3G56360				AT4G14780					AT3G12920				AT5G50680
AT4G11040				AT3G59480					AT2G38640				AT4G30320					AT3G56380				AT4G15160					AT3G12960				AT5G51190
AT4G11310				AT3G59820					AT2G38905				AT4G30650					AT3G56890				AT4G15390					AT3G12981				AT5G51390
AT4G11350				AT3G59940					AT2G39030				AT4G30660					AT3G56891				AT4G15393					AT3G13040				AT5G51490
AT4G12000				AT3G60180					AT2G39330				AT4G30690					AT3G56970				AT4G15540					AT3G13080				AT5G51570
AT4G12005				AT3G60190					AT2G39560				AT4G30710					AT3G56980				AT4G15670					AT3G13090				AT5G51720
AT4G12382				AT3G60200					AT2G39675				AT4G30740					AT3G57030				AT4G15740					AT3G13100				AT5G52330
AT4G12430				AT3G60280					AT2G39681				AT4G30940					AT3G57157				AT4G15975					AT3G13130				AT5G52390
AT4G12735				AT3G60380					AT2G39710				AT4G31050					AT3G57190				AT4G16146					AT3G13210				AT5G52670
AT4G13215				AT3G60420					AT2G39950				AT4G31230					AT3G58070				AT4G16190					AT3G13400				AT5G52830
AT4G13820				AT3G60520					AT2G40020				AT4G31354					AT3G58150				AT4G16515					AT3G13403				AT5G54400
AT4G13880				AT3G60530					AT2G40100				AT4G31550					AT3G58980				AT4G16563					AT3G13404				AT5G54510
AT4G14140				AT3G60810					AT2G40200				AT4G32280					AT3G59140				AT4G16770					AT3G13405				AT5G54710
AT4G14165				AT3G60870					AT2G40270				AT4G32340					AT3G59190				AT4G16860					AT3G13432				AT5G54770
AT4G14368				AT3G61050					AT2G40400				AT4G32940					AT3G59400				AT4G16870					AT3G13510				AT5G54810
AT4G14548				AT3G61060					AT2G40520				AT4G32950					AT3G59700				AT4G16880					AT3G13600				AT5G54930
AT4G14690				AT3G61190					AT2G40710				AT4G33070					AT3G60000				AT4G16920					AT3G13680				AT5G54960
AT4G14700				AT3G61260					AT2G40790				AT4G33300					AT3G60010				AT4G16950					AT3G13810				AT5G55230
AT4G14790				AT3G61580					AT2G40900				AT4G33310					AT3G60080				AT4G17100					AT3G13900				AT5G55250
AT4G15248				AT3G61820					AT2G41000				AT4G33430					AT3G60140				AT4G17140					AT3G13950				AT5G55650
AT4G15258				AT3G62550					AT2G41050				AT4G33490					AT3G60160				AT4G17230					AT3G14320				AT5G55930
AT4G15430				AT3G62570					AT2G41070				AT4G33510					AT3G61220				AT4G17340					AT3G14450				AT5G55990
AT4G15440				AT3G62660					AT2G41090				AT4G33625					AT3G61250				AT4G17370					AT3G14470				AT5G56230
AT4G15480				AT3G62720					AT2G41120				AT4G33670					AT3G61340				AT4G17490					AT3G14560				AT5G56870
AT4G15550				AT3G62750					AT2G41140				AT4G33730					AT3G61390				AT4G17500					AT3G14700				AT5G57110
AT4G15630				AT3G62760					AT2G41190				AT4G33880					AT3G61750				AT4G17870					AT3G14710				AT5G57220
AT4G15770				AT3G62880					AT2G41210				AT4G33960					AT3G61890				AT4G17900					AT3G14770				AT5G57410
AT4G16050				AT3G62960					AT2G41240				AT4G33980					AT3G62260				AT4G17908					AT3G14810				AT5G57560
AT4G16160				AT3G63088					AT2G41250				AT4G33985					AT3G62455				AT4G18197					AT3G14950				AT5G57630
AT4G16162				AT3G63220					AT2G41280				AT4G34100					AT3G62460				AT4G18205					AT3G14990				AT5G57640
AT4G16370				AT4G00970					AT2G41290				AT4G34138					AT3G62610				AT4G18240					AT3G15170				AT5G57887
AT4G16460				AT4G01010					AT2G41310				AT4G34220					AT3G62820				AT4G18250					AT3G15280				AT5G57980
AT4G16680				AT4G01130					AT2G41312				AT4G34250					AT3G62990				AT4G18270					AT3G15310				AT5G58390
AT4G16690				AT4G01250					AT2G41340				AT4G34320					AT3G63020				AT4G18520					AT3G15354				AT5G58600
AT4G17090				AT4G01330					AT2G41342				AT4G34770					AT3G63350				AT4G18530					AT3G15460				AT5G58900
AT4G17098				AT4G01525					AT2G41470				AT4G34790					AT3G63380				AT4G18610					AT3G15670				AT5G58960
AT4G17550				AT4G01550					AT2G41600				AT4G34810					AT3G63445				AT4G18670					AT3G15850				AT5G59550
AT4G17660				AT4G01670					AT2G41650				AT4G34950					AT4G00050				AT4G18930					AT3G16130				AT5G60100
AT4G18330				AT4G01750					AT2G41690				AT4G34970					AT4G00250				AT4G18970					AT3G16150				AT5G60490
AT4G18650				AT4G02130					AT2G41810				AT4G35160					AT4G01070				AT4G19430					AT3G16175				AT5G60680
AT4G18920				AT4G02170					AT2G41940				AT4G35480					AT4G01080				AT4G19865					AT3G16330				AT5G60780
AT4G19460				AT4G02200					AT2G42005				AT4G35790					AT4G01230				AT4G19980					AT3G16360				AT5G60920
AT4G19590				AT4G02260					AT2G42150				AT4G35830					AT4G01280				AT4G20210					AT3G16590				AT5G61120
AT4G19645				AT4G02290					AT2G42395				AT4G35840					AT4G01360				AT4G20362					AT3G16800				AT5G61360
AT4G19690				AT4G02330					AT2G42540				AT4G35970					AT4G01500				AT4G20430					AT3G16810				AT5G61380
AT4G19902				AT4G02340					AT2G42690				AT4G36010					AT4G01895				AT4G20690					AT3G17010				AT5G61590
AT4G20920				AT4G02350					AT2G42720				AT4G36030					AT4G01950				AT4G20830					AT3G17110				AT5G61600
AT4G21323				AT4G02370					AT2G42940				AT4G36040					AT4G02280				AT4G21200					AT3G17130				AT5G61660
AT4G21440				AT4G02410					AT2G42975				AT4G36110					AT4G02420				AT4G21215					AT3G17185				AT5G61810
AT4G21490				AT4G02550					AT2G42980				AT4G36410					AT4G02520				AT4G21326					AT3G17290				AT5G62350
AT4G21930				AT4G02890					AT2G42990				AT4G36570					AT4G02630				AT4G21480					AT3G17520				AT5G62360
AT4G21940				AT4G03210					AT2G43110				AT4G36670					AT4G02850				AT4G21650					AT3G17580				AT5G62630
AT4G22105				AT4G03400					AT2G43340				AT4G36790					AT4G02940				AT4G21830					AT3G17609				AT5G62720
AT4G22200				AT4G03510					AT2G43375				AT4G36900					AT4G03260				AT4G21850					AT3G17770				AT5G63470
AT4G22380				AT4G03520					AT2G43445				AT4G37250					AT4G03270				AT4G21960					AT3G17790				AT5G63780
AT4G22390				AT4G03820					AT2G43470				AT4G37260					AT4G03443				AT4G22020					AT3G17800				AT5G63800
AT4G22570				AT4G04330					AT2G43520				AT4G37410					AT4G03445				AT4G22212					AT3G18010				AT5G63810
AT4G22730				AT4G04340					AT2G43570				AT4G37770					AT4G03450				AT4G22230					AT3G18217				AT5G63820
AT4G22758				AT4G04360					AT2G43710				AT4G38550					AT4G03460				AT4G22470					AT3G18290				AT5G63860
AT4G23020				AT4G04830					AT2G43745				AT4G38552					AT4G04420				AT4G22485					AT3G18570				AT5G64110
AT4G23280				AT4G04925					AT2G43830				AT4G38580					AT4G04490				AT4G22505					AT3G18610				AT5G64120
AT4G23310				AT4G04955					AT2G44070				AT4G38690					AT4G04620				AT4G22517					AT3G19450				AT5G64330
AT4G23770				AT4G05070					AT2G44120				AT4G38770					AT4G04745				AT4G22540					AT3G19615				AT5G64570
AT4G23970				AT4G05150					AT2G44290				AT4G38781					AT4G05010				AT4G22690					AT3G19920				AT5G64640
AT4G24150				AT4G05330					AT2G44470				AT4G38825					AT4G05020				AT4G22710					AT3G19970				AT5G64860
AT4G24260				AT4G06701					AT2G44510				AT4G39090					AT4G05050				AT4G22780					AT3G20210				AT5G65207
AT4G24700				AT4G07950					AT2G44525				AT4G39260					AT4G05100				AT4G23040					AT3G20710				AT5G65390
AT4G24860				AT4G08040					AT2G44578				AT4G39810					AT4G05110				AT4G23060					AT3G20975				AT5G65925
AT4G25000				AT4G08400					AT2G44581				AT4G39980					AT4G05390				AT4G23130					AT3G21010				AT5G66070
AT4G25300				AT4G08410					AT2G44590				AT4G40020					AT4G05631				AT4G23170					AT3G21020				AT5G66330
AT4G25420				AT4G08555					AT2G44600				AT4G40065					AT4G08100				AT4G23180					AT3G21040				AT5G66610
AT4G25580				AT4G08950					AT2G44620				AT5G01050					AT4G08109				AT4G23270					AT3G21050				AT5G66790
AT4G25630				AT4G09020					AT2G44670				AT5G01200					AT4G08112				AT4G23410					AT3G21080				AT5G66880
AT4G25631				AT4G09460					AT2G44750				AT5G01215					AT4G08150				AT4G23810					AT3G21090				AT5G67300
AT4G25700				AT4G09490					AT2G44860				AT5G01240					AT4G09000				AT4G24015					AT3G21110				AT5G67410
AT4G26390				AT4G09760					AT2G45023				AT5G01335					AT4G09130				AT4G24026					AT3G21150				AT5G67480
AT4G26740				AT4G09810					AT2G45120				AT5G01530					AT4G09350				AT4G24080					AT3G21250				AT5G67570
AT4G26790				AT4G09900					AT2G45130				AT5G01600					AT4G09970				AT4G24110					AT3G21370
AT4G26850				AT4G10265					AT2G45135				AT5G01750					AT4G10040				AT4G24230					AT3G21380
AT4G26860				AT4G10770					AT2G45245				AT5G01830					AT4G10150				AT4G24390					AT3G21390
AT4G26950				AT4G11070					AT2G45290				AT5G01880					AT4G10310				AT4G24570					AT3G21520
AT4G27030				AT4G11170					AT2G45360				AT5G01930					AT4G10500				AT4G24800					AT3G21560
AT4G27140				AT4G11190					AT2G45450				AT5G01950					AT4G10720				AT4G25225					AT3G21660
AT4G27150				AT4G11280					AT2G45480				AT5G01990					AT4G11170				AT4G25470					AT3G21670
AT4G27160				AT4G11300					AT2G45680				AT5G02160					AT4G11310				AT4G25490					AT3G21690
AT4G27570				AT4G11360					AT2G45685				AT5G02180					AT4G11350				AT4G25500					AT3G21720
AT4G27590				AT4G11470					AT2G45695				AT5G02330					AT4G11470				AT4G25790					AT3G21750
AT4G27765				AT4G11521					AT2G45760				AT5G02350					AT4G12000				AT4G25940					AT3G21780
AT4G28020				AT4G11600					AT2G45800				AT5G02810					AT4G12005				AT4G25970					AT3G21800
AT4G28040				AT4G11640					AT2G45860				AT5G02860					AT4G12310				AT4G25980					AT3G21805
AT4G28110				AT4G11850					AT2G45870				AT5G03200					AT4G12390				AT4G25990					AT3G21860
AT4G28280				AT4G11880					AT2G45900				AT5G03260					AT4G12430				AT4G26130					AT3G21870
AT4G28420				AT4G12070					AT2G45950				AT5G03310					AT4G12735				AT4G26370					AT3G21890
AT4G28520				AT4G12290					AT2G45960				AT5G03320					AT4G12830				AT4G26400					AT3G22100
AT4G28790				AT4G12320					AT2G46080				AT5G03360					AT4G13180				AT4G26530					AT3G22370
AT4G28800				AT4G12500					AT2G46192				AT5G03470					AT4G13215				AT4G26670					AT3G22550
AT4G29410				AT4G12720					AT2G46270				AT5G03720					AT4G13420				AT4G27160					AT3G22560
AT4G29760				AT4G12750					AT2G46310				AT5G03890					AT4G13900				AT4G27170					AT3G22600
AT4G29770				AT4G12900					AT2G46375				AT5G03960					AT4G13940				AT4G27440					AT3G22640
AT4G29930				AT4G12917					AT2G46400				AT5G04020					AT4G14090				AT4G27450					AT3G22660
AT4G30180				AT4G13250					AT2G46410				AT5G04040					AT4G14165				AT4G27460					AT3G22700
AT4G30460				AT4G13340					AT2G46420				AT5G04170					AT4G14368				AT4G27470					AT3G22840
AT4G30470				AT4G13395					AT2G46440				AT5G04310					AT4G14400				AT4G27740					AT3G22910
AT4G30570				AT4G13505					AT2G46450				AT5G04360					AT4G14548				AT4G27800					AT3G23000
AT4G30610				AT4G13510					AT2G46455				AT5G04470					AT4G14630				AT4G27900					AT3G23060
AT4G31380				AT4G13640					AT2G46640				AT5G04490					AT4G14690				AT4G27950					AT3G23109
AT4G31390				AT4G13830					AT2G46650				AT5G04700					AT4G15248				AT4G28088					AT3G23120
AT4G31520				AT4G14070					AT2G46670				AT5G04770					AT4G15430				AT4G28150					AT3G23510
AT4G31610				AT4G14230					AT2G46730				AT5G04820					AT4G15440				AT4G28180					AT3G23560
AT4G31615				AT4G14270					AT2G46735				AT5G04890					AT4G15480				AT4G28520					AT3G23920
AT4G31760				AT4G14365					AT2G46790				AT5G04960					AT4G15530				AT4G28700					AT3G23930
AT4G31830				AT4G14370					AT2G46830				AT5G05090					AT4G15550				AT4G28703					AT3G24170
AT4G31870				AT4G14450					AT2G46840				AT5G05170					AT4G15630				AT4G28930					AT3G24190
AT4G31940				AT4G14570					AT2G46940				AT5G05190					AT4G15810				AT4G29020					AT3G24230
AT4G32280				AT4G14580					AT2G46950				AT5G05200					AT4G16050				AT4G29190					AT3G24400
AT4G32295				AT4G14620					AT2G46970				AT5G05320					AT4G16140				AT4G29310					AT3G24420
AT4G32445				AT4G14716					AT2G46990				AT5G05410					AT4G16370				AT4G29610					AT3G24540
AT4G32500				AT4G15390					AT2G47010				AT5G05440					AT4G16460				AT4G29740					AT3G24600
AT4G32540				AT4G15393					AT2G47050				AT5G05500					AT4G16670				AT4G30140					AT3G24650
AT4G33666				AT4G15490					AT2G47150				AT5G05600					AT4G16680				AT4G30370					AT3G24780
AT4G34000				AT4G15540					AT2G47180				AT5G05750					AT4G16690				AT4G30560					AT3G24900
AT4G34210				AT4G15660					AT2G47370				AT5G05840					AT4G16820				AT4G30650					AT3G24927
AT4G34610				AT4G15670					AT2G47460				AT5G05890					AT4G17090				AT4G30660					AT3G24982
AT4G34650				AT4G15680					AT2G47480				AT5G06320					AT4G17098				AT4G30690					AT3G25010
AT4G34710				AT4G15700					AT2G47490				AT5G06330					AT4G17530				AT4G30710					AT3G25240
AT4G34881				AT4G15975					AT2G47690				AT5G06630					AT4G17550				AT4G30880					AT3G25250
AT4G35090				AT4G16060					AT2G47750				AT5G06640					AT4G17650				AT4G30940					AT3G25260
AT4G35190				AT4G16146					AT2G47780				AT5G06690					AT4G17660				AT4G31050					AT3G25577
AT4G35650				AT4G16190					AT2G47820				AT5G06700					AT4G17880				AT4G31060					AT3G25590
AT4G35680				AT4G16260					AT2G47950				AT5G06730					AT4G18330				AT4G31270					AT3G25597
AT4G36230				AT4G16563					AT2G48075				AT5G06740					AT4G18360				AT4G31510					AT3G25610
AT4G36280				AT4G16710					AT2G48150				AT5G06800					AT4G18650				AT4G31550					AT3G25655
AT4G36470				AT4G16745					AT3G01060				AT5G06870					AT4G18920				AT4G31620					AT3G25820
AT4G36700				AT4G16770					AT3G01311				AT5G07110					AT4G18990				AT4G32060					AT3G25830
AT4G36850				AT4G16820					AT3G01550				AT5G07580					AT4G19230				AT4G32208					AT3G25905
AT4G36880				AT4G16860					AT3G01570				AT5G07770					AT4G19450				AT4G32340					AT3G26010
AT4G37080				AT4G16870					AT3G01620				AT5G07842					AT4G19460				AT4G32800					AT3G26210
AT4G37150				AT4G16880					AT3G01630				AT5G08150					AT4G19645				AT4G32890					AT3G26480
AT4G37420				AT4G16920					AT3G01660				AT5G08330					AT4G19902				AT4G32940					AT3G26570
AT4G37810				AT4G16950					AT3G01700				AT5G08410					AT4G20170				AT4G33300					AT3G26815
AT4G38092				AT4G16960					AT3G01820				AT5G08520					AT4G21323				AT4G33310					AT3G26816
AT4G38100				AT4G17100					AT3G02020				AT5G09630					AT4G21440				AT4G33490					AT3G26830
AT4G38215				AT4G17140					AT3G02030				AT5G09672					AT4G21490				AT4G33510					AT3G26932
AT4G38340				AT4G17230					AT3G02125				AT5G10170					AT4G21930				AT4G33625					AT3G27025
AT4G38530				AT4G17250					AT3G02210				AT5G10605					AT4G21940				AT4G33670					AT3G27050
AT4G38620				AT4G17260					AT3G02380				AT5G10610					AT4G22105				AT4G33700					AT3G27170
AT4G38780				AT4G17370					AT3G02470				AT5G10695					AT4G22200				AT4G33720					AT3G27250
AT4G38840				AT4G17470					AT3G02500				AT5G10860					AT4G22570				AT4G33880					AT3G27350
AT4G38870				AT4G17486					AT3G02590				AT5G10880					AT4G22730				AT4G33940					AT3G27690
AT4G38960				AT4G17490					AT3G02670				AT5G11060					AT4G22758				AT4G33960					AT3G27865
AT4G39320				AT4G17500					AT3G02830				AT5G11250					AT4G22920				AT4G33970					AT3G27880
AT4G39340				AT4G18010					AT3G02832				AT5G11425					AT4G22980				AT4G33980					AT3G27997
AT4G39361				AT4G18197					AT3G02840				AT5G11580					AT4G23020				AT4G33985					AT3G28007
AT4G39363				AT4G18205					AT3G02910				AT5G11610					AT4G23280				AT4G34250					AT3G28170
AT4G39364				AT4G18240					AT3G02980				AT5G11620					AT4G23310				AT4G34480					AT3G28210
AT4G39366				AT4G18270					AT3G02990				AT5G11670					AT4G23770				AT4G34750					AT3G28220
AT4G39480				AT4G18400					AT3G03010				AT5G11990					AT4G24000				AT4G34770					AT3G28270
AT4G39510				AT4G18520					AT3G03190				AT5G12050					AT4G24150				AT4G34790					AT3G28290
AT4G39800				AT4G18530					AT3G03360				AT5G12950					AT4G24260				AT4G34810					AT3G28300
AT5G01075				AT4G18580					AT3G03370				AT5G13205					AT4G24415				AT4G34950					AT3G28510
AT5G01120				AT4G18610					AT3G03450				AT5G13580					AT4G24700				AT4G35160					AT3G28560
AT5G01320				AT4G18880					AT3G03480				AT5G14070					AT4G24960				AT4G35390					AT3G28570
AT5G01480				AT4G18930					AT3G03770				AT5G14120					AT4G25100				AT4G35480					AT3G28580
AT5G01670				AT4G19390					AT3G03900				AT5G14270					AT4G25300				AT4G35830					AT3G28610
AT5G01810				AT4G19430					AT3G04040				AT5G14360					AT4G25580				AT4G36010					AT3G28740
AT5G01881				AT4G19960					AT3G04050				AT5G14470					AT4G25640				AT4G36040					AT3G28960
AT5G02120				AT4G19980					AT3G04140				AT5G14730					AT4G25700				AT4G36050					AT3G29156
AT5G02390				AT4G20000					AT3G04181				AT5G14820					AT4G25780				AT4G36052					AT3G29200
AT5G02440				AT4G20210					AT3G04220				AT5G14830					AT4G26150				AT4G36410					AT3G29240
AT5G02510				AT4G20362					AT3G04380				AT5G14840					AT4G26850				AT4G36450					AT3G29642
AT5G02610				AT4G20430					AT3G04510				AT5G14920					AT4G26860				AT4G36500					AT3G29644
AT5G02780				AT4G20760					AT3G04530				AT5G15430					AT4G26890				AT4G36570					AT3G29770
AT5G02830				AT4G20780					AT3G04660				AT5G15890					AT4G26950				AT4G36670					AT3G29970
AT5G02840				AT4G20820					AT3G04700				AT5G15960					AT4G27030				AT4G36790					AT3G30120
AT5G03120				AT4G20830					AT3G04920				AT5G16080					AT4G27570				AT4G36900					AT3G30180
AT5G03350				AT4G20860					AT3G05020				AT5G16235					AT4G27580				AT4G37260					AT3G30460
AT5G03435				AT4G21326					AT3G05180				AT5G16250					AT4G27590				AT4G37770					AT3G30842
AT5G03555				AT4G21380					AT3G05190				AT5G16370					AT4G27657				AT4G37850					AT3G32925
AT5G03760				AT4G21390					AT3G05310				AT5G16530					AT4G27680				AT4G37940					AT3G41768
AT5G03790				AT4G21585					AT3G05345				AT5G16820					AT4G27820				AT4G38470					AT3G42850
AT5G03860				AT4G21650					AT3G05500				AT5G17190					AT4G27940				AT4G38550					AT3G43580
AT5G04150				AT4G21830					AT3G05550				AT5G17260					AT4G28020				AT4G38552					AT3G44042
AT5G04190				AT4G21840					AT3G05630				AT5G17590					AT4G28080				AT4G38580					AT3G44120
AT5G04370				AT4G21960					AT3G05650				AT5G17640					AT4G28110				AT4G39090					AT3G44290
AT5G04500				AT4G22230					AT3G05685				AT5G17680					AT4G28270				AT4G39180					AT3G44300
AT5G04530				AT4G22235					AT3G05690				AT5G17880					AT4G28280				AT4G39260					AT3G44310
AT5G04660				AT4G22470					AT3G05720				AT5G17890					AT4G28290				AT4G39404					AT3G44350
AT5G05250				AT4G22485					AT3G05820				AT5G17910					AT4G28310				AT4G39700					AT3G44830
AT5G05270				AT4G22505					AT3G05830				AT5G17960					AT4G28420				AT4G39980					AT3G45060
AT5G05282				AT4G22690					AT3G05932				AT5G18010					AT4G28460				AT4G40065					AT3G45095
AT5G05290				AT4G22710					AT3G05935				AT5G18050					AT4G28730				AT5G01180					AT3G45242
AT5G05340				AT4G22740					AT3G06019				AT5G18060					AT4G28790				AT5G01200					AT3G45330
AT5G05390				AT4G22745					AT3G06125				AT5G18130					AT4G29930				AT5G01210					AT3G45730
AT5G05420				AT4G22780					AT3G06160				AT5G18470					AT4G30180				AT5G01215					AT3G46080
AT5G05430				AT4G23010					AT3G06220				AT5G18490					AT4G30430				AT5G01600					AT3G46310
AT5G05490				AT4G23040					AT3G06320				AT5G18590					AT4G30470				AT5G01750					AT3G46650
AT5G05860				AT4G23170					AT3G06360				AT5G18640					AT4G30610				AT5G01950					AT3G46680
AT5G05990				AT4G23180					AT3G06520				AT5G19097					AT4G31390				AT5G01990					AT3G46900
AT5G06000				AT4G23190					AT3G06630				AT5G19120					AT4G31520				AT5G02150					AT3G47295
AT5G06165				AT4G23220					AT3G06680				AT5G19140					AT4G31760				AT5G02160					AT3G47342
AT5G06530				AT4G23260					AT3G06962				AT5G19190					AT4G31870				AT5G02180					AT3G47347
AT5G06550				AT4G23270					AT3G07120				AT5G19250					AT4G31875				AT5G02190					AT3G47348
AT5G06760				AT4G23430					AT3G07250				AT5G19540					AT4G31877				AT5G02810					AT3G47420
AT5G06790				AT4G23800					AT3G07260				AT5G19780					AT4G31940				AT5G02860					AT3G47430
AT5G06820				AT4G23810					AT3G07568				AT5G19790					AT4G32190				AT5G03050					AT3G47500
AT5G06980				AT4G24015					AT3G07730				AT5G19800					AT4G32295				AT5G03090					AT3G47580
AT5G07180				AT4G24080					AT3G07910				AT5G20030					AT4G32770				AT5G03150					AT3G47640
AT5G07240				AT4G24110					AT3G08040				AT5G20050					AT4G33020				AT5G03310					AT3G47660
AT5G07330				AT4G24220					AT3G08505				AT5G20230					AT4G33040				AT5G03406					AT3G47740
AT5G07500				AT4G24230					AT3G08590				AT5G20250					AT4G34000				AT5G03435					AT3G47750
AT5G07560				AT4G24240					AT3G08620				AT5G20480					AT4G34131				AT5G03470					AT3G47780
AT5G07570				AT4G24265					AT3G08660				AT5G20820					AT4G34135				AT5G03720					AT3G48010
AT5G07650				AT4G24350					AT3G08730				AT5G20870					AT4G34210				AT5G04040					AT3G48020
AT5G07760				AT4G24530					AT3G08870				AT5G20970					AT4G34550				AT5G04250					AT3G48240
AT5G08030				AT4G24570					AT3G08990				AT5G21170					AT4G34610				AT5G04310					AT3G48280
AT5G08180				AT4G24690					AT3G09350				AT5G22270					AT4G34630				AT5G04340					AT3G48300
AT5G08360				AT4G25225					AT3G09375				AT5G22310					AT4G34650				AT5G04490					AT3G48480
AT5G08600				AT4G25470					AT3G09385				AT5G22500					AT4G34710				AT5G04770					AT3G48580
AT5G08620				AT4G25490					AT3G09450				AT5G22660					AT4G34881				AT5G04885					AT3G48640
AT5G08640				AT4G25500					AT3G09480				AT5G22860					AT4G35090				AT5G05060					AT3G48650
AT5G09360				AT4G25790					AT3G09520				AT5G22920					AT4G35190				AT5G05090					AT3G48700
AT5G09640				AT4G25810					AT3G09595				AT5G22930					AT4G35270				AT5G05200					AT3G48850
AT5G09720				AT4G25940					AT3G09600				AT5G23220					AT4G35650				AT5G05320					AT3G49055
AT5G09750				AT4G25970					AT3G09640				AT5G23230					AT4G35660				AT5G05435					AT3G49120
AT5G09930				AT4G25980					AT3G09680				AT5G23235					AT4G36470				AT5G05440					AT3G49210
AT5G09990				AT4G26130					AT3G09910				AT5G23240					AT4G36640				AT5G05840					AT3G49832
AT5G10100				AT4G26200					AT3G09922				AT5G23510					AT4G36700				AT5G05890					AT3G49980
AT5G10120				AT4G26270					AT3G09970				AT5G23575					AT4G37030				AT5G06330					AT3G50030
AT5G10660				AT4G26370					AT3G10150				AT5G23700					AT4G37080				AT5G06480					AT3G50330
AT5G11320				AT4G26510					AT3G10200				AT5G23860					AT4G37150				AT5G06630					AT3G50440
AT5G11412				AT4G26520					AT3G10290				AT5G23955					AT4G37310				AT5G06640					AT3G50560
AT5G13210				AT4G26530					AT3G10420				AT5G23980					AT4G37320				AT5G06690					AT3G50710
AT5G13225				AT4G26670					AT3G10510				AT5G24140					AT4G37370				AT5G06830					AT3G50770
AT5G13330				AT4G26700					AT3G10610				AT5G24230					AT4G37420				AT5G06870					AT3G50825
AT5G13370				AT4G26980					AT3G10745				AT5G24313					AT4G37680				AT5G07010					AT3G50930
AT5G13740				AT4G27280					AT3G10780				AT5G24318					AT4G37760				AT5G07030					AT3G50940
AT5G13750				AT4G27440					AT3G10815				AT5G24470					AT4G37810				AT5G07040					AT3G50980
AT5G13770				AT4G27460					AT3G10880				AT5G24490					AT4G37900				AT5G07190					AT3G51070
AT5G13900				AT4G27470					AT3G10930				AT5G24570					AT4G37990				AT5G07610					AT3G51180
AT5G14410				AT4G27652					AT3G11050				AT5G24620					AT4G38060				AT5G07820					AT3G51238
AT5G14650				AT4G27654					AT3G11150				AT5G24770					AT4G38092				AT5G08150					AT3G51240
AT5G14760				AT4G27800					AT3G11210				AT5G24780					AT4G38100				AT5G08320					AT3G51375
AT5G14980				AT4G27870					AT3G11402				AT5G24880					AT4G38215				AT5G08330					AT3G51380
AT5G15430				AT4G27950					AT3G11570				AT5G24920					AT4G38340				AT5G08410					AT3G51560
AT5G15600				AT4G28180					AT3G11620				AT5G25110					AT4G38620				AT5G08520					AT3G51570
AT5G15750				AT4G28703					AT3G11745				AT5G25190					AT4G38781				AT5G09300					AT3G51750
AT5G15845				AT4G29020					AT3G11750				AT5G25210					AT4G38840				AT5G09630					AT3G51810
AT5G15850				AT4G29190					AT3G11900				AT5G25230					AT4G38960				AT5G09672					AT3G51860
AT5G15853				AT4G29610					AT3G12060				AT5G25250					AT4G39340				AT5G10170					AT3G51895
AT5G15860				AT4G29660					AT3G12070				AT5G25280					AT4G39361				AT5G10380					AT3G52310
AT5G15910				AT4G29740					AT3G12143				AT5G25370					AT4G39480				AT5G10430					AT3G52340
AT5G15950				AT4G29780					AT3G12203				AT5G25790					AT4G39500				AT5G10530					AT3G52360
AT5G16023				AT4G30140					AT3G12320				AT5G25930					AT4G39510				AT5G10695					AT3G52670
AT5G16410				AT4G30240					AT3G12410				AT5G25980					AT4G39610				AT5G10850					AT3G52720
AT5G16980				AT4G30280					AT3G12460				AT5G26010					AT4G39670				AT5G10860					AT3G52740
AT5G17030				AT4G30360					AT3G12470				AT5G26040					AT4G39800				AT5G11150					AT3G52748
AT5G17040				AT4G30370					AT3G12585				AT5G26080					AT4G40020				AT5G11242					AT3G52770
AT5G17050				AT4G30440					AT3G12830				AT5G26190					AT5G01030				AT5G11250					AT3G52780
AT5G17230				AT4G30550					AT3G12965				AT5G26220					AT5G01075				AT5G11425					AT3G53040
AT5G17300				AT4G30650					AT3G12981				AT5G26260					AT5G01260				AT5G11580					AT3G53150
AT5G17310				AT4G30660					AT3G13010				AT5G26290					AT5G01320				AT5G11610					AT3G53160
AT5G17570				AT4G30690					AT3G13065				AT5G26340					AT5G01380				AT5G11670					AT3G53230
AT5G17580				AT4G30880					AT3G13190				AT5G26570					AT5G01480				AT5G11890					AT3G53260
AT5G17780				AT4G31050					AT3G13230				AT5G26960					AT5G02120				AT5G11920					AT3G53310
AT5G18080				AT4G31270					AT3G13400				AT5G27280					AT5G02270				AT5G12050					AT3G53600
AT5G18255				AT4G31510					AT3G13510				AT5G27320					AT5G02390				AT5G12270					AT3G53690
AT5G18404				AT4G31550					AT3G13525				AT5G27420					AT5G02440				AT5G12330					AT3G54150
AT5G18510				AT4G32060					AT3G13680				AT5G27910					AT5G02570				AT5G12950					AT3G54410
AT5G18670				AT4G32208					AT3G13810				AT5G27930					AT5G02780				AT5G14120					AT3G54420
AT5G19700				AT4G32340					AT3G13898				AT5G28080					AT5G02830				AT5G14270					AT3G54500
AT5G19730				AT4G32800					AT3G13910				AT5G28450					AT5G02840				AT5G14280					AT3G54510
AT5G19850				AT4G32940					AT3G14140				AT5G28610					AT5G03110				AT5G14330					AT3G54520
AT5G19875				AT4G33300					AT3G14260				AT5G28630					AT5G03120				AT5G14340					AT3G54940
AT5G20100				AT4G33310					AT3G14280				AT5G28770					AT5G03190				AT5G14360					AT3G54990
AT5G20110				AT4G33430					AT3G14360				AT5G28830					AT5G03210				AT5G14920					AT3G55090
AT5G20160				AT4G33460					AT3G14450				AT5G35190					AT5G03350				AT5G14940					AT3G55110
AT5G20220				AT4G33490					AT3G14452				AT5G35525					AT5G03555				AT5G14960					AT3G55120
AT5G20270				AT4G33510					AT3G14640				AT5G35560					AT5G03760				AT5G15130					AT3G55580
AT5G20430				AT4G33625					AT3G14770				AT5G35735					AT5G03790				AT5G15160					AT3G55610
AT5G20670				AT4G33670					AT3G14810				AT5G36270					AT5G03860				AT5G15580					AT3G55620
AT5G20710				AT4G33700					AT3G14950				AT5G36890					AT5G04150				AT5G15725					AT3G55700
AT5G20740				AT4G33720					AT3G15080				AT5G37600					AT5G04500				AT5G16370					AT3G55890
AT5G20790				AT4G33910					AT3G15170				AT5G37740					AT5G04660				AT5G16380					AT3G55910
AT5G21150				AT4G33920					AT3G15260				AT5G37780					AT5G05250				AT5G16570					AT3G56080
AT5G21280				AT4G33940					AT3G15310				AT5G37830					AT5G05270				AT5G16810					AT3G56250
AT5G21950				AT4G33960					AT3G15354				AT5G37990					AT5G05282				AT5G16820					AT3G56275
AT5G22320				AT4G33980					AT3G15460				AT5G38030					AT5G05290				AT5G17490					AT3G56290
AT5G22380				AT4G33985					AT3G15510				AT5G38210					AT5G05340				AT5G17960					AT3G56360
AT5G22390				AT4G34030					AT3G15650				AT5G38212					AT5G05490				AT5G18130					AT3G56380
AT5G22430				AT4G34138					AT3G15790				AT5G38450					AT5G05860				AT5G18210					AT3G56710
AT5G22460				AT4G34150					AT3G15850				AT5G38710					AT5G06380				AT5G18470					AT3G56730
AT5G22470				AT4G34390					AT3G15990				AT5G38790					AT5G06530				AT5G18540					AT3G56890
AT5G22540				AT4G34410					AT3G16040				AT5G38870					AT5G06650				AT5G18590					AT3G56891
AT5G22545				AT4G34480					AT3G16050				AT5G39020					AT5G06760				AT5G18630					AT3G56970
AT5G22555				AT4G34750					AT3G16130				AT5G39471					AT5G06790				AT5G18640					AT3G56980
AT5G23060				AT4G34790					AT3G16150				AT5G39580					AT5G06820				AT5G18750					AT3G57010
AT5G23350				AT4G34950					AT3G16160				AT5G39790					AT5G06860				AT5G18840					AT3G57030
AT5G23730				AT4G35480					AT3G16170				AT5G39820					AT5G06980				AT5G19080					AT3G57040
AT5G23770				AT4G35830					AT3G16175				AT5G39970					AT5G07330				AT5G19100					AT3G57100
AT5G23780				AT4G35905					AT3G16300				AT5G40100					AT5G07380				AT5G19110					AT3G57157
AT5G24040				AT4G36010					AT3G16330				AT5G40130					AT5G07680				AT5G19120					AT3G57380
AT5G24080				AT4G36040					AT3G16590				AT5G40500					AT5G07760				AT5G19140					AT3G57460
AT5G24090				AT4G36050					AT3G16800				AT5G40780					AT5G08050				AT5G19160					AT3G57660
AT5G24120				AT4G36410					AT3G16870				AT5G41100					AT5G08070				AT5G19250					AT3G58150
AT5G24130				AT4G36500					AT3G16910				AT5G41140					AT5G08360				AT5G19540					AT3G58270
AT5G24150				AT4G36550					AT3G16980				AT5G41800					AT5G08640				AT5G19800					AT3G58450
AT5G24380				AT4G36570					AT3G17010				AT5G41810					AT5G09570				AT5G19890					AT3G58980
AT5G24600				AT4G36670					AT3G17110				AT5G41900					AT5G09640				AT5G20030					AT3G59050
AT5G24640				AT4G36790					AT3G17130				AT5G41920					AT5G09720				AT5G20230					AT3G59068
AT5G24850				AT4G36900					AT3G17185				AT5G42250					AT5G09930				AT5G20240					AT3G59140
AT5G25230				AT4G37000					AT3G17200				AT5G42420					AT5G09990				AT5G20250					AT3G59190
AT5G25470				AT4G37260					AT3G17290				AT5G42510					AT5G10100				AT5G20630					AT3G59220
AT5G27060				AT4G37370					AT3G17510				AT5G42825					AT5G10120				AT5G20640					AT3G59340
AT5G27120				AT4G37400					AT3G17609				AT5G42900					AT5G10150				AT5G20820					AT3G59400
AT5G27940				AT4G37483					AT3G17611				AT5G43040					AT5G10660				AT5G20860					AT3G59670
AT5G28650				AT4G38370					AT3G17626				AT5G43060					AT5G10930				AT5G20950					AT3G59700
AT5G28919				AT4G38550					AT3G17690				AT5G43230					AT5G10946				AT5G21130					AT3G60000
AT5G35935				AT4G38552					AT3G17790				AT5G43290					AT5G11110				AT5G21170					AT3G60010
AT5G36100				AT4G38580					AT3G17800				AT5G43350					AT5G11140				AT5G22250					AT3G60080
AT5G37260				AT4G38940					AT3G17980				AT5G43403					AT5G11210				AT5G22270					AT3G60140
AT5G37550				AT4G39090					AT3G18010				AT5G43440					AT5G11260				AT5G22310					AT3G60160
AT5G37760				AT4G39260					AT3G18510				AT5G43470					AT5G11320				AT5G22580					AT3G61090
AT5G38100				AT4G39700					AT3G18570				AT5G43670					AT5G12170				AT5G22920					AT3G61220
AT5G38240				AT4G39830					AT3G18750				AT5G43890					AT5G13210				AT5G22930					AT3G61250
AT5G38565				AT4G40065					AT3G18777				AT5G44070					AT5G13225				AT5G23210					AT3G61330
AT5G38780				AT5G01100					AT3G19230				AT5G44260					AT5G13320				AT5G23220					AT3G61340
AT5G38820				AT5G01215					AT3G19440				AT5G44572					AT5G13330				AT5G23235					AT3G61390
AT5G38900				AT5G01540					AT3G19450				AT5G44585					AT5G13360				AT5G23240					AT3G61890
AT5G38970				AT5G01600					AT3G19470				AT5G44680					AT5G13370				AT5G23510					AT3G61900
AT5G39660				AT5G01640					AT3G19500				AT5G44910					AT5G13630				AT5G23575					AT3G62260
AT5G39710				AT5G01750					AT3G19710				AT5G45220					AT5G13770				AT5G23810					AT3G62320
AT5G39850				AT5G01940					AT3G19970				AT5G45480					AT5G14640				AT5G23860					AT3G62455
AT5G39860				AT5G01950					AT3G20180				AT5G45500					AT5G14650				AT5G23955					AT3G62460
AT5G40040				AT5G01990					AT3G20190				AT5G45650					AT5G14760				AT5G24210					AT3G62610
AT5G40380				AT5G02160					AT3G20210				AT5G45740					AT5G14980				AT5G24470					AT3G62820
AT5G40390				AT5G02180					AT3G20220				AT5G45750					AT5G15240				AT5G24490					AT3G62990
AT5G42120				AT5G02290					AT3G20270				AT5G45840					AT5G15410				AT5G24610					AT3G63020
AT5G42445				AT5G02810					AT3G20360				AT5G46050					AT5G15450				AT5G24620					AT3G63040
AT5G42760				AT5G02860					AT3G20590				AT5G46060					AT5G15600				AT5G24770					AT3G63350
AT5G42830				AT5G03050					AT3G20710				AT5G46330					AT5G15840				AT5G24780					AT3G63380
AT5G43500				AT5G03470					AT3G20865				AT5G46350					AT5G15845				AT5G24900					AT4G00050
AT5G43580				AT5G03720					AT3G20935				AT5G47240					AT5G15850				AT5G24920					AT4G00130
AT5G43630				AT5G04340					AT3G20975				AT5G48000					AT5G15853				AT5G25110					AT4G00250
AT5G43840				AT5G04720					AT3G21000				AT5G48010					AT5G15860				AT5G25210					AT4G00310
AT5G44110				AT5G04760					AT3G21010				AT5G48060					AT5G15910				AT5G25280					AT4G00910
AT5G44190				AT5G04770					AT3G21020				AT5G48250					AT5G15950				AT5G25350					AT4G01070
AT5G44360				AT5G04885					AT3G21030				AT5G48320					AT5G16023				AT5G25790					AT4G01080
AT5G44390				AT5G05060					AT3G21040				AT5G48370					AT5G16960				AT5G25980					AT4G01230
AT5G44440				AT5G05090					AT3G21050				AT5G48380					AT5G16980				AT5G25990					AT4G01328
AT5G44490				AT5G05200					AT3G21080				AT5G48390					AT5G17000				AT5G26040					AT4G01360
AT5G44530				AT5G05300					AT3G21090				AT5G48920					AT5G17040				AT5G26220					AT4G01500
AT5G45095				AT5G05320					AT3G21150				AT5G49015					AT5G17050				AT5G26290					AT4G01595
AT5G45276				AT5G05410					AT3G21220				AT5G49080					AT5G17090				AT5G26310					AT4G01895
AT5G45450				AT5G05440					AT3G21390				AT5G49270					AT5G17170				AT5G26570					AT4G01970
AT5G45690				AT5G05600					AT3G21400				AT5G49370					AT5G17230				AT5G26960					AT4G02280
AT5G45790				AT5G05760					AT3G21465				AT5G49525					AT5G17300				AT5G27280					AT4G02420
AT5G45850				AT5G06320					AT3G21560				AT5G49660					AT5G17310				AT5G27320					AT4G02520
AT5G45950				AT5G06330					AT3G21660				AT5G49760					AT5G17380				AT5G27420					AT4G02630
AT5G45960				AT5G06630					AT3G21670				AT5G49850					AT5G17570				AT5G27910					AT4G02700
AT5G45990				AT5G06640					AT3G21720				AT5G50130					AT5G17580				AT5G27930					AT4G02850
AT5G46500				AT5G06690					AT3G21750				AT5G50160					AT5G17600				AT5G28080					AT4G02940
AT5G46845				AT5G06830					AT3G21760				AT5G50200					AT5G18240				AT5G28450					AT4G03060
AT5G47250				AT5G06865					AT3G21860				AT5G50450					AT5G18270				AT5G28510					AT4G03270
AT5G47470				AT5G06870					AT3G21870				AT5G50680					AT5G18404				AT5G28610					AT4G03320
AT5G47540				AT5G07010					AT3G21890				AT5G51330					AT5G18510				AT5G28630					AT4G03445
AT5G47560				AT5G07030					AT3G22090				AT5G51390					AT5G18670				AT5G35560					AT4G03450
AT5G47590				AT5G07100					AT3G22100				AT5G51570					AT5G19700				AT5G35732					AT4G03460
AT5G47600				AT5G07820					AT3G22530				AT5G51780					AT5G19730				AT5G35735					AT4G03540
AT5G47610				AT5G07830					AT3G22550				AT5G51790					AT5G19850				AT5G35770					AT4G03930
AT5G48490				AT5G07890					AT3G22640				AT5G51810					AT5G19875				AT5G35940					AT4G03940
AT5G48820				AT5G08150					AT3G22700				AT5G51890					AT5G20070				AT5G36140					AT4G04420
AT5G48930				AT5G08330					AT3G22740				AT5G52120					AT5G20110				AT5G36150					AT4G04490
AT5G49200				AT5G08410					AT3G22840				AT5G52290					AT5G20220				AT5G36260					AT4G04540
AT5G49480				AT5G08520					AT3G23010				AT5G52330					AT5G20225				AT5G36740					AT4G04620
AT5G49560				AT5G08565					AT3G23060				AT5G52790					AT5G20270				AT5G36890					AT4G04680
AT5G50010				AT5G08790					AT3G23109				AT5G52800					AT5G20360				AT5G36925					AT4G04930
AT5G50100				AT5G09240					AT3G23120				AT5G52830					AT5G20380				AT5G37600					AT4G05010
AT5G50240				AT5G09300					AT3G23210				AT5G52930					AT5G20430				AT5G37780					AT4G05020
AT5G50340				AT5G09672					AT3G23260				AT5G52940					AT5G20670				AT5G37800					AT4G05100
AT5G50750				AT5G09740					AT3G23290				AT5G53730					AT5G20710				AT5G39020					AT4G05110
AT5G50770				AT5G09876					AT3G23325				AT5G54050					AT5G20790				AT5G39410					AT4G05170
AT5G51030				AT5G10170					AT3G23620				AT5G54510					AT5G21100				AT5G39760					AT4G05631
AT5G51174				AT5G10210					AT3G23630				AT5G54585					AT5G21150				AT5G39790					AT4G07825
AT5G51210				AT5G10260					AT3G23740				AT5G54630					AT5G21280				AT5G40100					AT4G08100
AT5G51480				AT5G10380					AT3G23860				AT5G54720					AT5G22380				AT5G40130					AT4G08109
AT5G51850				AT5G10430					AT3G23920				AT5G54810					AT5G22390				AT5G40170					AT4G08112
AT5G51950				AT5G10440					AT3G23930				AT5G54960					AT5G22460				AT5G40500					AT4G08115
AT5G52070				AT5G10695					AT3G24170				AT5G55230					AT5G22470				AT5G40850					AT4G08150
AT5G52300				AT5G10750					AT3G24190				AT5G55700					AT5G22530				AT5G40870					AT4G08360
AT5G52420				AT5G10780					AT3G24230				AT5G55930					AT5G22540				AT5G41100					AT4G08555
AT5G52471				AT5G10850					AT3G24460				AT5G55970					AT5G22545				AT5G41710					AT4G08910
AT5G52500				AT5G10860					AT3G24520				AT5G56230					AT5G23060				AT5G41920					AT4G09130
AT5G52570				AT5G10870					AT3G24600				AT5G56270					AT5G23730				AT5G42092					AT4G09350
AT5G52600				AT5G11090					AT3G24650				AT5G56880					AT5G23760				AT5G42250					AT4G09530
AT5G52820				AT5G11150					AT3G24770				AT5G57140					AT5G23920				AT5G42420					AT4G09920
AT5G52900				AT5G11250					AT3G24780				AT5G57220					AT5G23940				AT5G42600					AT4G09970
AT5G53190				AT5G11425					AT3G24840				AT5G57625					AT5G24040				AT5G42900					AT4G10020
AT5G53200				AT5G11580					AT3G24927				AT5G57630					AT5G24080				AT5G43060					AT4G10040
AT5G53450				AT5G11610					AT3G25011				AT5G57640					AT5G24090				AT5G43170					AT4G10150
AT5G53486				AT5G11670					AT3G25030				AT5G57685					AT5G24110				AT5G43175					AT4G10310
AT5G53870				AT5G13190					AT3G25120				AT5G57887					AT5G24120				AT5G43290					AT4G10500
AT5G53970				AT5G14270					AT3G25240				AT5G58010					AT5G24130				AT5G43440					AT4G10600
AT5G54095				AT5G14280					AT3G25250				AT5G58600					AT5G24150				AT5G44070					AT4G10720
AT5G54190				AT5G14330					AT3G25510				AT5G58900					AT5G24380				AT5G44160					AT4G10960
AT5G54240				AT5G14340					AT3G25585				AT5G59070					AT5G24530				AT5G44210					AT4G11040
AT5G54450				AT5G14730					AT3G25590				AT5G59080					AT5G24600				AT5G44255					AT4G11170
AT5G54470				AT5G14920					AT3G25655				AT5G59260					AT5G24640				AT5G44260					AT4G11310
AT5G54550				AT5G14930					AT3G25795				AT5G59520					AT5G24850				AT5G44400					AT4G11350
AT5G54610				AT5G14940					AT3G25882				AT5G60100					AT5G24870				AT5G44572					AT4G11470
AT5G54740				AT5G15130					AT3G25905				AT5G60490					AT5G25120				AT5G44582					AT4G11655
AT5G55370				AT5G15160					AT3G25940				AT5G60680					AT5G25260				AT5G44585					AT4G12000
AT5G55380				AT5G15260					AT3G26010				AT5G60780					AT5G25470				AT5G44730					AT4G12005
AT5G55490				AT5G15360					AT3G26040				AT5G60920					AT5G26790				AT5G44900					AT4G12382
AT5G55510				AT5G15460					AT3G26080				AT5G61380					AT5G27060				AT5G45200					AT4G12430
AT5G55580				AT5G15930					AT3G26165				AT5G61560					AT5G27600				AT5G45220					AT4G12530
AT5G55620				AT5G16040					AT3G26480				AT5G61590					AT5G27760				AT5G45650					AT4G12735
AT5G56300				AT5G16060					AT3G26570				AT5G62040					AT5G28919				AT5G45740					AT4G13180
AT5G56510				AT5G16370					AT3G26744				AT5G62280					AT5G35935				AT5G45750					AT4G13215
AT5G56810				AT5G16380					AT3G26790				AT5G62350					AT5G36100				AT5G45830					AT4G13420
AT5G57240				AT5G16800					AT3G26816				AT5G62360					AT5G37020				AT5G45840					AT4G13820
AT5G57260				AT5G16810					AT3G26930				AT5G62560					AT5G37260				AT5G46330					AT4G13900
AT5G57567				AT5G16820					AT3G27025				AT5G62630					AT5G37490				AT5G46440					AT4G14140
AT5G57570				AT5G17350					AT3G27050				AT5G62720					AT5G37550				AT5G46710					AT4G14165
AT5G57810				AT5G17520					AT3G27170				AT5G62865					AT5G37760				AT5G47130					AT4G14368
AT5G58310				AT5G17640					AT3G27250				AT5G62910					AT5G38240				AT5G47220					AT4G14370
AT5G58370				AT5G18130					AT3G27340				AT5G63160					AT5G38310				AT5G47230					AT4G14548
AT5G58760				AT5G18470					AT3G27350				AT5G63180					AT5G38530				AT5G47240					AT4G14630
AT5G58770				AT5G18490					AT3G27415				AT5G63470					AT5G38565				AT5G47980					AT4G14690
AT5G58840				AT5G18525					AT3G27540				AT5G63780					AT5G38780				AT5G48170					AT4G14790
AT5G59170				AT5G18540					AT3G27640				AT5G63800					AT5G38820				AT5G48250					AT4G14819
AT5G59220				AT5G18590					AT3G27660				AT5G63810					AT5G38900				AT5G48290					AT4G15230
AT5G59240				AT5G18640					AT3G27860				AT5G63820					AT5G38980				AT5G48370					AT4G15248
AT5G59340				AT5G18760					AT3G27865				AT5G63860					AT5G39050				AT5G48380					AT4G15258
AT5G59390				AT5G18840					AT3G27997				AT5G64120					AT5G39660				AT5G48390					AT4G15430
AT5G59480				AT5G19090					AT3G28007				AT5G64240					AT5G39710				AT5G48880					AT4G15440
AT5G59590				AT5G19100					AT3G28150				AT5G64260					AT5G39860				AT5G48940					AT4G15480
AT5G59670				AT5G19120					AT3G28170				AT5G64330					AT5G40000				AT5G49015					AT4G15530
AT5G59920				AT5G19140					AT3G28220				AT5G64410					AT5G40010				AT5G49080					AT4G15550
AT5G60022				AT5G19160					AT3G28270				AT5G64430					AT5G40040				AT5G49370					AT4G15630
AT5G60180				AT5G19240					AT3G28420				AT5G64860					AT5G40210				AT5G49525					AT4G16000
AT5G60220				AT5G19250					AT3G28455				AT5G65207					AT5G40380				AT5G49555					AT4G16008
AT5G60250				AT5G19540					AT3G28500				AT5G65390					AT5G40390				AT5G49630					AT4G16050
AT5G60260				AT5G19890					AT3G28560				AT5G65600					AT5G40400				AT5G49850					AT4G16160
AT5G60610				AT5G19950					AT3G28570				AT5G66070					AT5G40800				AT5G50160					AT4G16162
AT5G61070				AT5G20030					AT3G28610				AT5G66330					AT5G41050				AT5G50200					AT4G16370
AT5G61610				AT5G20230					AT3G28857				AT5G66640					AT5G41090				AT5G50300					AT4G16447
AT5G61770				AT5G20250					AT3G28960				AT5G66790					AT5G41780				AT5G50335					AT4G16460
AT5G61820				AT5G20320					AT3G29130				AT5G66880					AT5G41905				AT5G50450					AT4G16670
AT5G62130				AT5G20630					AT3G29140				AT5G67050					AT5G42120				AT5G50580					AT4G16680
AT5G62140				AT5G20950					AT3G29150				AT5G67060					AT5G42380				AT5G50680					AT4G16690
AT5G62230				AT5G22250					AT3G29156				AT5G67080					AT5G42410				AT5G51190					AT4G16820
AT5G62370				AT5G22270					AT3G29200				AT5G67190					AT5G42445				AT5G51390					AT4G17090
AT5G62430				AT5G22520					AT3G29240				AT5G67400					AT5G42760				AT5G51490					AT4G17098
AT5G62510				AT5G22690					AT3G29300				AT5G67420					AT5G42830				AT5G51550					AT4G17550
AT5G62670				AT5G23010					AT3G29642				AT5G67450					AT5G42965				AT5G51570					AT4G17660
AT5G62850				AT5G23235					AT3G29644				AT5G67480					AT5G43580				AT5G51780					AT4G18330
AT5G63750				AT5G23240					AT3G29770				AT5G67488					AT5G43630				AT5G51790					AT4G18360
AT5G64170				AT5G23510					AT3G30120									AT5G43740				AT5G51810					AT4G18450
AT5G64490				AT5G23575					AT3G30180									AT5G43840				AT5G52050					AT4G18650
AT5G64840				AT5G23660					AT3G30460									AT5G44110				AT5G52120					AT4G18660
AT5G64850				AT5G23810					AT3G30725									AT5G44190				AT5G52330					AT4G18920
AT5G64910				AT5G24060					AT3G30737									AT5G44360				AT5G52390					AT4G18990
AT5G64940				AT5G24110					AT3G32925									AT5G44390				AT5G52670					AT4G19230
AT5G65030				AT5G24210					AT3G36659									AT5G44490				AT5G52790					AT4G19460
AT5G65100				AT5G24240					AT3G42658									AT5G44530				AT5G52860					AT4G19590
AT5G65165				AT5G24270					AT3G42806									AT5G44670				AT5G53730					AT4G19645
AT5G65730				AT5G24310					AT3G42850									AT5G45428				AT5G53740					AT4G19690
AT5G65850				AT5G24460					AT3G43110									AT5G45450				AT5G54490					AT4G19700
AT5G65860				AT5G24470					AT3G43580									AT5G45850				AT5G54510					AT4G19810
AT5G66150				AT5G24490					AT3G44020									AT5G45870				AT5G54710					AT4G19902
AT5G66270				AT5G24590					AT3G44042									AT5G45960				AT5G54770					AT4G21020
AT5G66630				AT5G24610					AT3G44290									AT5G45990				AT5G54810					AT4G21323
AT5G66740				AT5G24620					AT3G44350									AT5G46260				AT5G54960					AT4G21440
AT5G66780				AT5G24770					AT3G44450									AT5G46350				AT5G55230					AT4G21490
AT5G66940				AT5G24900					AT3G44735									AT5G46490				AT5G55250					AT4G21500
AT5G67160				AT5G24920					AT3G45060									AT5G46500				AT5G55650					AT4G21920
AT5G67370				AT5G25210					AT3G45095									AT5G46960				AT5G55700					AT4G21930
AT5G67385				AT5G25240					AT3G45210									AT5G47470				AT5G55780					AT4G21940
				AT5G25250					AT3G45242									AT5G47540				AT5G55930					AT4G22070
				AT5G25260					AT3G45390									AT5G47560				AT5G55990					AT4G22105
				AT5G25280					AT3G45440									AT5G47590				AT5G56100					AT4G22200
				AT5G25570					AT3G46030									AT5G47600				AT5G56200					AT4G22390
				AT5G25930					AT3G46180									AT5G47610				AT5G56220					AT4G22592
				AT5G25980					AT3G46310									AT5G47620				AT5G56230					AT4G22730
				AT5G26040					AT3G46613									AT5G47640				AT5G56870					AT4G22758
				AT5G26220					AT3G46650									AT5G47850				AT5G56880					AT4G22920
				AT5G26310					AT3G46900									AT5G47880				AT5G57110					AT4G22980
				AT5G26340					AT3G46940									AT5G48400				AT5G57220					AT4G23160
				AT5G26570					AT3G46950									AT5G48545				AT5G57340					AT4G23215
				AT5G26920					AT3G47030									AT5G48657				AT5G57410					AT4G23250
				AT5G26960					AT3G47040									AT5G49200				AT5G57500					AT4G23280
				AT5G26980					AT3G47295									AT5G49220				AT5G57630					AT4G23310
				AT5G27280					AT3G47348									AT5G49230				AT5G57640					AT4G23320
				AT5G27380					AT3G47370									AT5G49330				AT5G57685					AT4G23560
				AT5G27420					AT3G47420									AT5G49480				AT5G57887					AT4G23680
				AT5G27930					AT3G47430									AT5G49690				AT5G58430					AT4G23700
				AT5G28450					AT3G47540									AT5G50100				AT5G58600					AT4G23770
				AT5G28610					AT3G47580									AT5G50240				AT5G58660					AT4G23970
				AT5G28630					AT3G47640									AT5G50360				AT5G58900					AT4G24000
				AT5G35560					AT3G47650									AT5G50740				AT5G58960					AT4G24150
				AT5G35732					AT3G47660									AT5G50750				AT5G59070					AT4G24260
				AT5G35735					AT3G47690									AT5G50770				AT5G59080					AT4G24480
				AT5G36120					AT3G47830									AT5G51030				AT5G59200					AT4G24700
				AT5G36890					AT3G48160									AT5G51174				AT5G59550					AT4G24960
				AT5G36925					AT3G48240									AT5G51580				AT5G60060					AT4G25000
				AT5G37000					AT3G48280									AT5G51850				AT5G60100					AT4G25140
				AT5G37530					AT3G48310									AT5G52420				AT5G60490					AT4G25300
				AT5G37600					AT3G48425									AT5G52500				AT5G60680					AT4G25420
				AT5G37770					AT3G48460									AT5G52570				AT5G60760					AT4G25580
				AT5G37780					AT3G48480									AT5G52600				AT5G60780					AT4G25700
				AT5G38140					AT3G48490									AT5G52660				AT5G60920					AT4G26120
				AT5G38750					AT3G48640									AT5G52940				AT5G61120					AT4G26390
				AT5G38790					AT3G48650									AT5G53030				AT5G61290					AT4G26460
				AT5G39020					AT3G48660									AT5G53200				AT5G61380					AT4G26740
				AT5G39410					AT3G48700									AT5G53280				AT5G61440					AT4G26850
				AT5G39760					AT3G48770									AT5G53486				AT5G61530					AT4G26860
				AT5G39790					AT3G48850									AT5G53590				AT5G61590					AT4G26890
				AT5G40170					AT3G49010									AT5G53970				AT5G61600					AT4G26950
				AT5G40500					AT3G49055									AT5G54100				AT5G61660					AT4G27030
				AT5G40550					AT3G49100									AT5G54130				AT5G62210					AT4G27150
				AT5G40780					AT3G49410									AT5G54230				AT5G62280					AT4G27530
				AT5G40850					AT3G49420									AT5G54240				AT5G62340					AT4G27570
				AT5G40870					AT3G49620									AT5G54250				AT5G62350					AT4G27580
				AT5G41100					AT3G49760									AT5G54300				AT5G62360					AT4G27590
				AT5G41180					AT3G49832									AT5G54450				AT5G62560					AT4G27680
				AT5G41260					AT3G49850									AT5G54470				AT5G62630					AT4G27940
				AT5G41740					AT3G49890									AT5G54550				AT5G62720					AT4G28005
				AT5G41750					AT3G49950									AT5G54610				AT5G62848					AT4G28020
				AT5G41920					AT3G49970									AT5G55270				AT5G62900					AT4G28040
				AT5G42050					AT3G49980									AT5G55380				AT5G62910					AT4G28110
				AT5G42200					AT3G50360									AT5G55490				AT5G63130					AT4G28280
				AT5G42250					AT3G50610									AT5G55620				AT5G63470					AT4G28390
				AT5G42380					AT3G50620									AT5G55720				AT5G63480					AT4G28420
				AT5G42420					AT3G50710									AT5G56510				AT5G63780					AT4G28460
				AT5G42520					AT3G50810									AT5G56810				AT5G63800					AT4G28520
				AT5G42900					AT3G50825									AT5G56850				AT5G63810					AT4G28790
				AT5G43050					AT3G50940									AT5G56860				AT5G63820					AT4G28800
				AT5G43060					AT3G50980									AT5G57010				AT5G63860					AT4G29770
				AT5G43170					AT3G51090									AT5G57180				AT5G64110					AT4G29930
				AT5G43290					AT3G51171									AT5G57260				AT5G64330					AT4G30180
				AT5G43420					AT3G51200									AT5G57510				AT5G64380					AT4G30430
				AT5G43440					AT3G51238									AT5G57735				AT5G64400					AT4G30470
				AT5G43620					AT3G51240									AT5G57810				AT5G64410					AT4G30610
				AT5G43890					AT3G51375									AT5G57960				AT5G64430					AT4G31390
				AT5G44070					AT3G51530									AT5G58080				AT5G64570					AT4G31520
				AT5G44260					AT3G51560									AT5G58120				AT5G64640					AT4G31760
				AT5G44400					AT3G51570									AT5G58310				AT5G64660					AT4G31830
				AT5G44572					AT3G51750									AT5G58380				AT5G64720					AT4G31870
				AT5G44575					AT3G51810									AT5G58610				AT5G64860					AT4G31940
				AT5G44582					AT3G51860									AT5G58760				AT5G65207					AT4G32295
				AT5G44585					AT3G51870									AT5G58770				AT5G65390					AT4G32445
				AT5G44730					AT3G52040									AT5G58840				AT5G65600					AT4G32770
				AT5G45560					AT3G52300									AT5G59220				AT5G65609					AT4G32810
				AT5G45610					AT3G52360									AT5G59310				AT5G65660					AT4G32950
				AT5G45650					AT3G52670									AT5G59340				AT5G65925					AT4G33020
				AT5G45660					AT3G52720									AT5G59350				AT5G66050					AT4G33040
				AT5G45750					AT3G52730									AT5G59390				AT5G66070					AT4G33666
				AT5G45830					AT3G52740									AT5G59480				AT5G66110					AT4G33905
				AT5G46050					AT3G52748									AT5G59510				AT5G66210					AT4G34000
				AT5G46295					AT3G52770									AT5G59590				AT5G66330					AT4G34131
				AT5G46330					AT3G53160									AT5G59670				AT5G66400					AT4G34135
				AT5G46350					AT3G53220									AT5G59750				AT5G66790					AT4G34210
				AT5G46440					AT3G53310									AT5G59920				AT5G66840					AT4G34300
				AT5G46710					AT3G53370									AT5G60170				AT5G66880					AT4G34320
				AT5G47130					AT3G53420									AT5G60180				AT5G67060					AT4G34410
				AT5G47220					AT3G53600									AT5G60250				AT5G67080					AT4G34470
				AT5G47230					AT3G53690									AT5G60335				AT5G67300					AT4G34650
				AT5G47240					AT3G54120									AT5G60350				AT5G67410					AT4G34710
				AT5G48090					AT3G54363									AT5G60610				AT5G67480					AT4G35090
				AT5G48250					AT3G54366									AT5G60900				AT5G67570					AT4G35110
				AT5G48290					AT3G54390									AT5G61670									AT4G35190
				AT5G48330					AT3G54410									AT5G61820									AT4G35650
				AT5G48370					AT3G54420									AT5G61890									AT4G35660
				AT5G48380					AT3G54490									AT5G62020									AT4G35680
				AT5G48880					AT3G54500									AT5G62130									AT4G35690
				AT5G48940					AT3G54510									AT5G62140									AT4G35985
				AT5G49015					AT3G54700									AT5G62430									AT4G36280
				AT5G49080					AT3G54940									AT5G62480									AT4G36470
				AT5G49520					AT3G55110									AT5G62490									AT4G36600
				AT5G49555					AT3G55120									AT5G62510									AT4G36640
				AT5G49630					AT3G55210									AT5G62670									AT4G36700
				AT5G50130					AT3G55280									AT5G62998									AT4G36850
				AT5G50200					AT3G55510									AT5G63380									AT4G36880
				AT5G50430					AT3G55520									AT5G63750									AT4G37030
				AT5G50450					AT3G55580									AT5G64170									AT4G37050
				AT5G50570					AT3G55780									AT5G64230									AT4G37070
				AT5G50580					AT3G56070									AT5G64810									AT4G37080
				AT5G50670					AT3G56080									AT5G64840									AT4G37150
				AT5G50680					AT3G56200									AT5G64850									AT4G37370
				AT5G51050					AT3G56220									AT5G64910									AT4G37420
				AT5G51180					AT3G56260									AT5G64940									AT4G37680
				AT5G51190					AT3G56275									AT5G65070									AT4G37780
				AT5G51390					AT3G56290									AT5G65080									AT4G37810
				AT5G51490					AT3G56300									AT5G65100									AT4G37900
				AT5G51550					AT3G56380									AT5G65140									AT4G37990
				AT5G51570					AT3G56730									AT5G65165									AT4G38060
				AT5G51720					AT3G56870									AT5G65380									AT4G38215
				AT5G51780					AT3G56890									AT5G65730									AT4G38340
				AT5G51790					AT3G56970									AT5G65860									AT4G38530
				AT5G52020					AT3G56990									AT5G65870									AT4G38620
				AT5G52120					AT3G57030									AT5G66150									AT4G38781
				AT5G52750					AT3G57040									AT5G66270									AT4G38870
				AT5G52760					AT3G57072									AT5G66620									AT4G38960
				AT5G52790					AT3G57100									AT5G66630									AT4G39130
				AT5G52830					AT3G57110									AT5G66740									AT4G39340
				AT5G53130					AT3G57157									AT5G66780									AT4G39361
				AT5G53730					AT3G57190									AT5G66940									AT4G39363
				AT5G54490					AT3G57320									AT5G67140									AT4G39366
				AT5G54510					AT3G57460									AT5G67160									AT4G39480
				AT5G54710					AT3G57510									AT5G67200									AT4G39500
				AT5G54720					AT3G57765									AT5G67310									AT4G39510
				AT5G54770					AT3G57810									AT5G67350									AT4G39580
				AT5G54810					AT3G57920									AT5G67370									AT4G39590
				AT5G54860					AT3G58070									AT5G67385									AT4G39610
				AT5G54930					AT3G58200									AT5G67600									AT4G39670
				AT5G54940					AT3G58220																		AT4G39800
				AT5G54960					AT3G58270																		AT4G40010
				AT5G55230					AT3G58430																		AT4G40020
				AT5G55250					AT3G58700																		AT5G01075
				AT5G55650					AT3G58930																		AT5G01225
				AT5G55700					AT3G58940																		AT5G01260
				AT5G55930					AT3G58980																		AT5G01300
				AT5G55990					AT3G58990																		AT5G01320
				AT5G56180					AT3G59050																		AT5G01380
				AT5G56230					AT3G59068																		AT5G01480
				AT5G56260					AT3G59190																		AT5G01490
				AT5G56870					AT3G59270																		AT5G01550
				AT5G57000					AT3G59320																		AT5G01670
				AT5G57110					AT3G59530																		AT5G01760
				AT5G57140					AT3G59750																		AT5G01810
				AT5G57220					AT3G60000																		AT5G02120
				AT5G57340					AT3G60010																		AT5G02170
				AT5G57410					AT3G60270																		AT5G02390
				AT5G57500					AT3G60286																		AT5G02440
				AT5G57510					AT3G60360																		AT5G02570
				AT5G57560					AT3G60420																		AT5G02780
				AT5G57630					AT3G60440																		AT5G02830
				AT5G57887					AT3G60540																		AT5G02840
				AT5G57980					AT3G60670																		AT5G03120
				AT5G58220					AT3G60690																		AT5G03210
				AT5G58390					AT3G60730																		AT5G03350
				AT5G58430					AT3G60890																		AT5G03435
				AT5G58600					AT3G60920																		AT5G03550
				AT5G58900					AT3G61090																		AT5G03555
				AT5G59070					AT3G61100																		AT5G03760
				AT5G59550					AT3G61220																		AT5G03795
				AT5G59820					AT3G61250																		AT5G03860
				AT5G60270					AT3G61340																		AT5G04150
				AT5G60490					AT3G61420																		AT5G04190
				AT5G60550					AT3G61490																		AT5G04370
				AT5G60680					AT3G61560																		AT5G04500
				AT5G60920					AT3G61890																		AT5G04660
				AT5G61290					AT3G61898																		AT5G05220
				AT5G61380					AT3G61950																		AT5G05250
				AT5G61530					AT3G62100																		AT5G05270
				AT5G61560					AT3G62210																		AT5G05282
				AT5G61580					AT3G62260																		AT5G05290
				AT5G61590					AT3G62455																		AT5G05340
				AT5G61600					AT3G62460																		AT5G05390
				AT5G61660					AT3G62610																		AT5G05420
				AT5G61810					AT3G62790																		AT5G05430
				AT5G62200					AT3G62920																		AT5G05490
				AT5G62340					AT3G62990																		AT5G05860
				AT5G62350					AT3G63020																		AT5G05990
				AT5G62360					AT3G63030																		AT5G06000
				AT5G62470					AT3G63040																		AT5G06090
				AT5G62520					AT3G63350																		AT5G06230
				AT5G62560					AT3G63360																		AT5G06530
				AT5G62720					AT3G63445																		AT5G06650
				AT5G62910					AT4G00050																		AT5G06760
				AT5G63130					AT4G00250																		AT5G06790
				AT5G63470					AT4G00310																		AT5G06820
				AT5G63620					AT4G00380																		AT5G06860
				AT5G63660					AT4G00390																		AT5G06980
				AT5G63780					AT4G00695																		AT5G07200
				AT5G63800					AT4G00760																		AT5G07240
				AT5G63810					AT4G00910																		AT5G07330
				AT5G63860					AT4G01070																		AT5G07500
				AT5G63880					AT4G01080																		AT5G07650
				AT5G64110					AT4G01280																		AT5G07760
				AT5G64120					AT4G01328																		AT5G08360
				AT5G64310					AT4G01430																		AT5G08600
				AT5G64330					AT4G01500																		AT5G08640
				AT5G64430					AT4G01560																		AT5G09360
				AT5G64552					AT4G01590																		AT5G09570
				AT5G64560					AT4G01895																		AT5G09640
				AT5G64570					AT4G01897																		AT5G09720
				AT5G64640					AT4G01920																		AT5G09876
				AT5G64650					AT4G01930																		AT5G09930
				AT5G64660					AT4G01970																		AT5G10100
				AT5G64860					AT4G02360																		AT5G10120
				AT5G65207					AT4G02420																		AT5G10660
				AT5G65390					AT4G02630																		AT5G11100
				AT5G65420					AT4G02850																		AT5G11110
				AT5G65880					AT4G02960																		AT5G11140
				AT5G65925					AT4G02970																		AT5G11210
				AT5G66070					AT4G03060																		AT5G11260
				AT5G66210					AT4G03295																		AT5G11320
				AT5G66610					AT4G03445																		AT5G13080
				AT5G66675					AT4G03450																		AT5G13210
				AT5G66790					AT4G03500																		AT5G13320
				AT5G66880					AT4G04680																		AT5G13330
				AT5G67290					AT4G04760																		AT5G13370
				AT5G67300					AT4G04930																		AT5G13740
				AT5G67450					AT4G05010																		AT5G13750
				AT5G67480					AT4G05091																		AT5G13770
				AT5G67570					AT4G05110																		AT5G13790
									AT4G05450																		AT5G13900
									AT4G05470																		AT5G14070
									AT4G08100																		AT5G14410
									AT4G08109																		AT5G14470
									AT4G08112																		AT5G14565
									AT4G08150																		AT5G14640
									AT4G08360																		AT5G14760
									AT4G08390																		AT5G14810
									AT4G08868																		AT5G14860
									AT4G09080																		AT5G14980
									AT4G09350																		AT5G15600
									AT4G09649																		AT5G15750
									AT4G09970																		AT5G15845
									AT4G10020																		AT5G15850
									AT4G10040																		AT5G15853
									AT4G10250																		AT5G15860
									AT4G10265																		AT5G15910
									AT4G10480																		AT5G15920
									AT4G10500																		AT5G15940
									AT4G10600																		AT5G15950
									AT4G11010																		AT5G16023
									AT4G11040																		AT5G16360
									AT4G11140																		AT5G16460
									AT4G11310																		AT5G16960
									AT4G11350																		AT5G16980
									AT4G11990																		AT5G17040
									AT4G12000																		AT5G17050
									AT4G12005																		AT5G17090
									AT4G12090																		AT5G17300
									AT4G12130																		AT5G17310
									AT4G12170																		AT5G17380
									AT4G12735																		AT5G17390
									AT4G12890																		AT5G17570
									AT4G12970																		AT5G17580
									AT4G13000																		AT5G17680
									AT4G13215																		AT5G17760
									AT4G13245																		AT5G17780
									AT4G13420																		AT5G17810
									AT4G13820																		AT5G17860
									AT4G14090																		AT5G18255
									AT4G14165																		AT5G18270
									AT4G14368																		AT5G18404
									AT4G14548																		AT5G18510
									AT4G14630																		AT5G18670
									AT4G14690																		AT5G19700
									AT4G14695																		AT5G19730
									AT4G14700																		AT5G19850
									AT4G14780																		AT5G19875
									AT4G14819																		AT5G19880
									AT4G15210																		AT5G20100
									AT4G15248																		AT5G20110
									AT4G15258																		AT5G20160
									AT4G15270																		AT5G20220
									AT4G15280																		AT5G20670
									AT4G15330																		AT5G20710
									AT4G15430																		AT5G20790
									AT4G15440																		AT5G21150
									AT4G15480																		AT5G21280
									AT4G15530																		AT5G21950
									AT4G15765																		AT5G22320
									AT4G16050																		AT5G22380
									AT4G16140																		AT5G22390
									AT4G16160																		AT5G22460
									AT4G16162																		AT5G22470
									AT4G16265																		AT5G22530
									AT4G16460																		AT5G22540
									AT4G16510																		AT5G22545
									AT4G16540																		AT5G22555
									AT4G16690																		AT5G23060
									AT4G17090																		AT5G23160
									AT4G17098																		AT5G23350
									AT4G17483																		AT5G23370
									AT4G17530																		AT5G23730
									AT4G17550																		AT5G23750
									AT4G17650																		AT5G23770
									AT4G17660																		AT5G23930
									AT4G17880																		AT5G23950
									AT4G18330																		AT5G24040
									AT4G18350																		AT5G24080
									AT4G18372																		AT5G24090
									AT4G18501																		AT5G24110
									AT4G18650																		AT5G24120
									AT4G18680																		AT5G24130
									AT4G18920																		AT5G24150
									AT4G19000																		AT5G24280
									AT4G19380																		AT5G24380
									AT4G19430																		AT5G24530
									AT4G19460																		AT5G24600
									AT4G19560																		AT5G24640
									AT4G19590																		AT5G24850
									AT4G19829																		AT5G25250
									AT4G19902																		AT5G25260
									AT4G20170																		AT5G25470
									AT4G21020																		AT5G25640
									AT4G21090																		AT5G25910
									AT4G21105																		AT5G27060
									AT4G21192																		AT5G27600
									AT4G21320																		AT5G27760
									AT4G21323																		AT5G27940
									AT4G21440																		AT5G28650
									AT4G21490																		AT5G28919
									AT4G21550																		AT5G35660
									AT4G21760																		AT5G35935
									AT4G21930																		AT5G36100
									AT4G21940																		AT5G37260
									AT4G22105																		AT5G37490
									AT4G22200																		AT5G37550
									AT4G22233																		AT5G37750
									AT4G22380																		AT5G37760
									AT4G22390																		AT5G38200
									AT4G22410																		AT5G38240
									AT4G22570																		AT5G38310
									AT4G22592																		AT5G38530
									AT4G22753																		AT5G38565
									AT4G22758																		AT5G38780
									AT4G22820																		AT5G38820
									AT4G22920																		AT5G38900
									AT4G22960																		AT5G39050
									AT4G23280																		AT5G39090
									AT4G23310																		AT5G39190
									AT4G23320																		AT5G39580
									AT4G23620																		AT5G39660
									AT4G23680																		AT5G39710
									AT4G23770																		AT5G39850
									AT4G23900																		AT5G39860
									AT4G23970																		AT5G40000
									AT4G24000																		AT5G40010
									AT4G24150																		AT5G40040
									AT4G24260																		AT5G40210
									AT4G24340																		AT5G40380
									AT4G24380																		AT5G40420
									AT4G24415																		AT5G40690
									AT4G24540																		AT5G40800
									AT4G24700																		AT5G40880
									AT4G24810																		AT5G41070
									AT4G24890																		AT5G41090
									AT4G25020																		AT5G41550
									AT4G25140																		AT5G41730
									AT4G25150																		AT5G41750
									AT4G25300																		AT5G41780
									AT4G25315																		AT5G42120
									AT4G25580																		AT5G42290
									AT4G25600																		AT5G42380
									AT4G25631																		AT5G42410
									AT4G25700																		AT5G42445
									AT4G25707																		AT5G42580
									AT4G25760																		AT5G42610
									AT4G25780																		AT5G42760
									AT4G26120																		AT5G42830
									AT4G26150																		AT5G43240
									AT4G26210																		AT5G43450
									AT4G26230																		AT5G43580
									AT4G26255																		AT5G43590
									AT4G26330																		AT5G43630
									AT4G26390																		AT5G43840
									AT4G26460																		AT5G44110
									AT4G26740																		AT5G44120
									AT4G26790																		AT5G44190
									AT4G26810																		AT5G44310
									AT4G26850																		AT5G44390
									AT4G26860																		AT5G44490
									AT4G26890																		AT5G44510
									AT4G26950																		AT5G44670
									AT4G27030																		AT5G44680
									AT4G27070																		AT5G44820
									AT4G27140																		AT5G45240
									AT4G27150																		AT5G45450
									AT4G27160																		AT5G45475
									AT4G27170																		AT5G45630
									AT4G27250																		AT5G45690
									AT4G27350																		AT5G45720
									AT4G27380																		AT5G45790
									AT4G27480																		AT5G45850
									AT4G27530																		AT5G45960
									AT4G27570																		AT5G45990
									AT4G27580																		AT5G46350
									AT4G27590																		AT5G46370
									AT4G27657																		AT5G46490
									AT4G27680																		AT5G46500
									AT4G27765																		AT5G46845
									AT4G27852																		AT5G46960
									AT4G27940																		AT5G47040
									AT4G28005																		AT5G47250
									AT4G28020																		AT5G47530
									AT4G28025																		AT5G47560
									AT4G28110																		AT5G47590
									AT4G28170																		AT5G47600
									AT4G28280																		AT5G47610
									AT4G28290																		AT5G47850
									AT4G28310																		AT5G47880
									AT4G28365																		AT5G48175
									AT4G28390																		AT5G48400
									AT4G28420																		AT5G48410
									AT4G28460																		AT5G48490
									AT4G28520																		AT5G48657
									AT4G28560																		AT5G48820
									AT4G28652																		AT5G49200
									AT4G28730																		AT5G49230
									AT4G29150																		AT5G49480
									AT4G29480																		AT5G49560
									AT4G29550																		AT5G49690
									AT4G29760																		AT5G50100
									AT4G29770																		AT5G50240
									AT4G29850																		AT5G50360
									AT4G29880																		AT5G50750
									AT4G30180																		AT5G50770
									AT4G30250																		AT5G50800
									AT4G30290																		AT5G51030
									AT4G30460																		AT5G51174
									AT4G30470																		AT5G51330
									AT4G30730																		AT5G51451
									AT4G30880																		AT5G51580
									AT4G30993																		AT5G51760
									AT4G31115																		AT5G51830
									AT4G31310																		AT5G51850
									AT4G31390																		AT5G52300
									AT4G31398																		AT5G52420
									AT4G31408																		AT5G52471
									AT4G31520																		AT5G52570
									AT4G31610																		AT5G52600
									AT4G31615																		AT5G52900
									AT4G31640																		AT5G52930
									AT4G31760																		AT5G52940
									AT4G31830																		AT5G53190
									AT4G31870																		AT5G53200
									AT4G31875																		AT5G53450
									AT4G31940																		AT5G53590
									AT4G32020																		AT5G53700
									AT4G32208																		AT5G53870
									AT4G32210																		AT5G53970
									AT4G32212																		AT5G54095
									AT4G32240																		AT5G54100
									AT4G32295																		AT5G54130
									AT4G32445																		AT5G54240
									AT4G32500																		AT5G54450
									AT4G32510																		AT5G54470
									AT4G32540																		AT5G54550
									AT4G32785																		AT5G54610
									AT4G32915																		AT5G54740
									AT4G32980																		AT5G55270
									AT4G33020																		AT5G55370
									AT4G33040																		AT5G55380
									AT4G33100																		AT5G55410
									AT4G33110																		AT5G55490
									AT4G33140																		AT5G55560
									AT4G33280																		AT5G55620
									AT4G33355																		AT5G55720
									AT4G33660																		AT5G55750
									AT4G33780																		AT5G56080
									AT4G33820																		AT5G56300
									AT4G33905																		AT5G56510
									AT4G34000																		AT5G56550
									AT4G34210																		AT5G56810
									AT4G34410																		AT5G57010
									AT4G34420																		AT5G57240
									AT4G34520																		AT5G57260
									AT4G34550																		AT5G57510
									AT4G34590																		AT5G57550
									AT4G34610																		AT5G57810
									AT4G34630																		AT5G58080
									AT4G34650																		AT5G58310
									AT4G34710																		AT5G58370
									AT4G34860																		AT5G58610
									AT4G34881																		AT5G58760
									AT4G35090																		AT5G58770
									AT4G35650																		AT5G58840
									AT4G35680																		AT5G59170
									AT4G35780																		AT5G59220
									AT4G35783																		AT5G59310
									AT4G36230																		AT5G59340
									AT4G36270																		AT5G59390
									AT4G36280																		AT5G59480
									AT4G36515																		AT5G59490
									AT4G36640																		AT5G59510
									AT4G36700																		AT5G59530
									AT4G36850																		AT5G59590
									AT4G36910																		AT5G59670
									AT4G36950																		AT5G59920
									AT4G37090																		AT5G60022
									AT4G37225																		AT5G60180
									AT4G37295																		AT5G60220
									AT4G37310																		AT5G60250
									AT4G37420																		AT5G60260
									AT4G37608																		AT5G60310
									AT4G37620																		AT5G60350
									AT4G37680																		AT5G60610
									AT4G37810																		AT5G60900
									AT4G37925																		AT5G61070
									AT4G38000																		AT5G61430
									AT4G38060																		AT5G61490
									AT4G38092																		AT5G61620
									AT4G38100																		AT5G61650
									AT4G38290																		AT5G61820
									AT4G38330																		AT5G61890
									AT4G38495																		AT5G62130
[truncated: 636 more rows]
