# Supplementary material for: The repressive role of Arabidopsis H2A.Z in transcriptional regulation depends on AtBMI1 activity
Source: Nat Commun. 2019 Jun 27;10:2828. doi: 10.1038/s41467-019-10773-1 (PMC6597585; doi:10.1038/s41467-019-10773-1)
Supplement: Supplementary file 7 — Supplementary Data 3 [file 41467_2019_10773_MOESM7_ESM.xlsx]

## Sheet: Suppl Data 3
Supplementary Data 3: Misregulated genes in hta9hta11/FLAG-HTA9_N and hta9hta11/FLAG-HTA9_RR vs hta9hta11 at 7 DAG
Upregulated genes in hta9hta11/ FLAG-HTA9_N vs hta9hta11 (FC2)				Downregulated genes in hta9hta11/ FLAG-HTA9_N vs hta9hta11 (FC2)					Upregulated genes in hta9hta11/ FLAG-HTA9_RR vs hta9hta11 (FC2)				Downregulated genes in hta9hta11/ FLAG-HTA9_RR vs hta9hta11 (FC2)
710				409					963				72
AT1G01480				AT1G01355					AT5G09672				AT1G03880
AT1G01520				AT1G02640					AT2G25900				AT1G03890
AT1G01560				AT1G02813					AT4G05071				AT1G04660
AT1G01680				AT1G03106					AT4G00085				AT1G11070
AT1G02340				AT1G03170					AT1G26390				AT1G13610
AT1G02390				AT1G03495					AT4G16820				AT1G14250
AT1G02450				AT1G03880					AT1G22810				AT1G17744
AT1G02520				AT1G03940					AT1G13310				AT1G21320
AT1G02816				AT1G04560					AT4G34410				AT1G28850
AT1G02920				AT1G04660					AT3G02840				AT1G52700
AT1G03020				AT1G04880					AT3G46080				AT1G53480
AT1G03660				AT1G05420					AT5G42380				AT1G53490
AT1G04090				AT1G05577					AT1G13480				AT1G54020
AT1G04380				AT1G06160					AT4G11170				AT1G60130
AT1G04500				AT1G08610					AT1G79680				AT1G61680
AT1G04770				AT1G08630					AT2G30750				AT1G65880
AT1G05060				AT1G09350					AT1G26380				AT1G67105
AT1G05170				AT1G09400					AT3G48650				AT1G70370
AT1G05562				AT1G09421					AT5G13320				AT1G73687
AT1G05675				AT1G09500					AT5G52760				AT1G78760
AT1G05680				AT1G11070					AT5G11140				AT2G01010
AT1G05690				AT1G11500					AT1G56060				AT2G01021
AT1G05870				AT1G12013					AT4G28460				AT2G21730
AT1G06180				AT1G12030					AT1G01680				AT2G22810
AT1G07135				AT1G12064					AT2G23270				AT2G24450
AT1G07150				AT1G12070					AT5G24110				AT2G25470
AT1G07160				AT1G13609					AT1G51920				AT2G26450
AT1G07250				AT1G14182					AT1G55230				AT2G27880
AT1G08090				AT1G14250					AT1G14550				AT2G30670
AT1G08570				AT1G14420					AT1G13520				AT2G33880
AT1G08730				AT1G14890					AT2G25440				AT2G37362
AT1G09240				AT1G15000					AT3G22910				AT2G43140
AT1G09950				AT1G15150					AT2G40340				AT3G05080
AT1G10155				AT1G15550					AT1G26410				AT3G06100
AT1G10585				AT1G16500					AT4G37370				AT3G08700
AT1G10650				AT1G17744					AT4G12735				AT3G09863
AT1G11050				AT1G17810					AT3G53600				AT3G12203
AT1G11150				AT1G18280					AT5G46350				AT3G14490
AT1G12400				AT1G18835					AT2G18660				AT3G16670
AT1G12610				AT1G18870					AT4G14630				AT3G21755
AT1G13140				AT1G19050					AT5G47850				AT3G26790
AT1G13310				AT1G19940					AT2G37430				AT3G29150
AT1G13340				AT1G20015					AT2G04495				AT3G32925
AT1G13470				AT1G20690					AT3G23250				AT3G41768
AT1G13480				AT1G20925					AT1G14540				AT3G44700
AT1G13520				AT1G21270					AT2G17660				AT3G46710
AT1G13550				AT1G21320					AT2G18190				AT3G51570
AT1G14540				AT1G22680					AT2G14610				AT3G54560
AT1G14550				AT1G23201					AT3G29000				AT3G60650
AT1G15190				AT1G23965					AT4G13245				AT4G01230
AT1G15520				AT1G27040					AT5G24640				AT4G20920
AT1G15900				AT1G28940					AT4G04490				AT4G23310
AT1G17100				AT1G28950					AT2G32140				AT4G27170
AT1G17235				AT1G28980					AT5G40000				AT4G28800
AT1G17260				AT1G31173					AT1G68765				AT4G31610
AT1G18735				AT1G31760					AT2G35980				AT4G38092
AT1G18740				AT1G33770					AT4G39610				AT5G03350
AT1G18750				AT1G46552					AT5G25260				AT5G19700
AT1G19020				AT1G47915					AT4G13420				AT5G19810
AT1G19250				AT1G47920					AT5G41750				AT5G20260
AT1G19490				AT1G47930					AT1G21525				AT5G22315
AT1G19700				AT1G48400					AT1G28480				AT5G35525
AT1G21110				AT1G48990					AT1G01560				AT5G41820
AT1G21120				AT1G49130					AT1G07160				AT5G47470
AT1G21525				AT1G50190					AT2G04070				AT5G50010
AT1G21910				AT1G50830					AT1G53625				AT5G52390
AT1G22240				AT1G52270					AT2G18193				AT5G52500
AT1G22810				AT1G52343					AT3G28510				AT5G52670
AT1G23205				AT1G52650					AT4G11470				AT5G54190
AT1G23550				AT1G52750					AT3G61390				AT5G59260
AT1G23710				AT1G52920					AT3G11020				AT5G62360
AT1G23840				AT1G53480					AT2G38340				AT5G66660
AT1G24140				AT1G53490					AT3G48640
AT1G24145				AT1G53860					AT4G14368
AT1G24147				AT1G54020					AT5G35660
AT1G24210				AT1G54280					AT5G57510
AT1G24580				AT1G54870					AT4G23160
AT1G26380				AT1G55010					AT4G28420
AT1G26390				AT1G55640					AT1G57630
AT1G26420				AT1G55980					AT1G08090
AT1G26610				AT1G60130					AT1G67980
AT1G27730				AT1G61680					AT3G46090
AT1G27890				AT1G62720					AT2G38240
AT1G28480				AT1G62900					AT1G19250
AT1G29290				AT1G64000					AT1G19210
AT1G29640				AT1G65090					AT5G52940
AT1G30190				AT1G65370					AT1G22240
AT1G30370				AT1G67105					AT3G19615
AT1G30475				AT1G67770					AT2G47520
AT1G30755				AT1G67910					AT1G78410
AT1G31350				AT1G69040					AT4G40020
AT1G32870				AT1G69630					AT2G26560
AT1G32920				AT1G70640					AT5G22520
AT1G32960				AT1G71691					AT2G42480
AT1G33030				AT1G73175					AT5G01380
AT1G33720				AT1G73190					AT1G01480
AT1G33760				AT1G73445					AT3G54520
AT1G34050				AT1G73830					AT2G40790
AT1G35140				AT1G74140					AT4G37990
AT1G35210				AT1G74890					AT1G05675
AT1G36622				AT1G74929					AT3G28580
AT1G37150				AT1G75166					AT3G50930
AT1G42990				AT1G77760					AT2G23240
AT1G43910				AT1G78750					AT1G26420
AT1G47510				AT1G78760					AT5G37490
AT1G48100				AT1G78922					AT1G58225
AT1G49010				AT1G78930					AT5G40010
AT1G49405				AT1G79700					AT1G15520
AT1G51660				AT1G80090					AT3G25250
AT1G51700				AT2G01010					AT2G31860
AT1G51890				AT2G01021					AT2G36790
AT1G51920				AT2G01930					AT4G37030
AT1G52342				AT2G01940					AT3G25240
AT1G52740				AT2G03600					AT1G55790
AT1G52855				AT2G05580					AT1G27730
AT1G52880				AT2G07669					AT5G39100
AT1G53030				AT2G07671					AT2G23640
AT1G53090				AT2G07677					AT2G40180
AT1G53620				AT2G07687					AT1G56242
AT1G53625				AT2G07689					AT3G63380
AT1G55230				AT2G07695					AT2G43000
AT1G55440				AT2G07696					AT4G01360
AT1G55790				AT2G07698					AT3G60140
AT1G55960				AT2G07699					AT1G59810
AT1G56060				AT2G07707					AT2G14560
AT1G56240				AT2G07708					AT3G01830
AT1G56250				AT2G07711					AT5G59820
AT1G56610				AT2G07712					AT3G51680
AT1G56650				AT2G07716					AT2G41730
AT1G57630				AT2G07717					AT4G23560
AT1G58225				AT2G07724					AT5G38310
AT1G58300				AT2G07725					AT5G05300
AT1G58420				AT2G07726					AT5G06865
AT1G58520				AT2G07727					AT1G30370
AT1G59590				AT2G07731					AT1G43910
AT1G59810				AT2G07732					AT1G76600
AT1G59930				AT2G07733					AT4G27580
AT1G60090				AT2G07734					AT1G52740
AT1G60190				AT2G07739					AT4G14370
AT1G60590				AT2G07741					AT3G51810
AT1G61340				AT2G07747					AT1G56240
AT1G61415				AT2G07759					AT2G32210
AT1G61610				AT2G07765					AT1G25422
AT1G61800				AT2G07773					AT4G13505
AT1G62180				AT2G07777					AT5G67310
AT1G62580				AT2G07783					AT5G64810
AT1G63710				AT2G07785					AT4G08555
AT1G63870				AT2G07787					AT2G44070
AT1G64780				AT2G07792					AT3G04220
AT1G64900				AT2G07811					AT2G47190
AT1G64940				AT2G07835					AT3G21720
AT1G65250				AT2G11280					AT3G05260
AT1G65481				AT2G13680					AT4G30430
AT1G66090				AT2G14230					AT2G46400
AT1G66160				AT2G14245					AT2G14290
AT1G66400				AT2G14247					AT5G25250
AT1G66500				AT2G15010					AT1G34050
AT1G66700				AT2G15400					AT5G11210
AT1G66840				AT2G17036					AT4G23610
AT1G67070				AT2G18880					AT2G36750
AT1G67970				AT2G20723					AT1G13470
AT1G67980				AT2G20825					AT4G34470
AT1G68390				AT2G21235					AT1G69920
AT1G68450				AT2G21730					AT5G52750
AT1G68765				AT2G21930					AT5G22540
AT1G69540				AT2G22810					AT1G54870
AT1G69920				AT2G23060					AT5G22530
AT1G70000				AT2G23945					AT5G06320
AT1G70440				AT2G24110					AT2G31865
AT1G70985				AT2G24450					AT4G39670
AT1G72240				AT2G24560					AT5G05220
AT1G72490				AT2G25330					AT3G25655
AT1G72520				AT2G26450					AT2G20800
AT1G72760				AT2G26710					AT1G65481
AT1G72900				AT2G27380					AT4G17660
AT1G72910				AT2G27880					AT3G50770
AT1G72920				AT2G28490					AT1G04500
AT1G72940				AT2G29270					AT5G01550
AT1G73480				AT2G32179					AT3G21860
AT1G74360				AT2G32550					AT5G27420
AT1G74450				AT2G32885					AT4G14450
AT1G74870				AT2G33070					AT1G70440
AT1G75000				AT2G35075					AT1G61800
AT1G75770				AT2G35743					AT4G05018
AT1G75810				AT2G36040					AT5G48400
AT1G76210				AT2G37870					AT4G37780
AT1G76600				AT2G39230					AT5G55270
AT1G77640				AT2G41240					AT1G07135
AT1G78070				AT2G41470					AT3G10510
AT1G78230				AT2G41990					AT5G54450
AT1G78410				AT2G42005					AT1G53540
AT1G78510				AT2G42720					AT2G29100
AT1G78940				AT2G43010					AT5G57010
AT1G79270				AT2G43140					AT2G38823
AT1G79680				AT2G43375					AT1G13550
AT1G80340				AT2G43745					AT1G02450
AT1G80840				AT2G44383					AT2G36800
AT2G01175				AT2G45685					AT4G20000
AT2G01280				AT2G46840					AT5G05410
AT2G01290				AT2G47844					AT5G20230
AT2G01300				AT2G48150					AT2G32020
AT2G02010				AT3G01630					AT2G38250
AT2G02700				AT3G01960					AT3G54150
AT2G03760				AT3G02430					AT2G20142
AT2G04050				AT3G03830					AT2G47880
AT2G04070				AT3G05140					AT2G45760
AT2G04495				AT3G06100					AT1G61440
AT2G04515				AT3G06640					AT3G53150
AT2G04795				AT3G06962					AT2G43580
AT2G05914				AT3G09680					AT1G56250
AT2G06002				AT3G10280					AT3G44350
AT2G10930				AT3G12203					AT1G02520
AT2G14115				AT3G12880					AT1G66700
AT2G14290				AT3G13140					AT5G42410
AT2G15480				AT3G13400					AT3G26830
AT2G16245				AT3G14370					AT5G24040
AT2G16890				AT3G14490					AT1G53620
AT2G17300				AT3G14950					AT5G61890
AT2G17660				AT3G15450					AT1G42980
AT2G17740				AT3G16150					AT1G12610
AT2G18190				AT3G17010					AT2G38470
AT2G18193				AT3G18610					AT5G64905
AT2G18328				AT3G22640					AT3G56710
AT2G18340				AT3G22700					AT5G26920
AT2G18550				AT3G22820					AT1G58420
AT2G18660				AT3G22961					AT1G51890
AT2G18690				AT3G23860					AT1G25472
AT2G18970				AT3G26010					AT4G02170
AT2G19190				AT3G26742					AT1G05510
AT2G20470				AT3G26790					AT2G04050
AT2G20720				AT3G27415					AT2G19190
AT2G20800				AT3G27660					AT3G57460
AT2G21640				AT3G28170					AT3G10930
AT2G21650				AT3G28350					AT5G03210
AT2G22496				AT3G28610					AT5G58080
AT2G22500				AT3G29156					AT1G33960
AT2G23270				AT3G30737					AT1G68050
AT2G24180				AT3G30775					AT1G71520
AT2G24285				AT3G32925					AT5G07880
AT2G24540				AT3G41768					AT4G18990
AT2G25440				AT3G42658					AT1G24140
AT2G25530				AT3G44700					AT4G23320
AT2G25780				AT3G45000					AT1G72520
AT2G25820				AT3G45060					AT1G48130
AT2G25900				AT3G45095					AT5G41090
AT2G26530				AT3G45680					AT3G07250
AT2G26560				AT3G46613					AT4G34380
AT2G27080				AT3G47110					AT4G23280
AT2G27420				AT3G48390					AT4G26270
AT2G28200				AT3G49830					AT4G26460
AT2G28210				AT3G49980					AT4G23220
AT2G29090				AT3G50340					AT1G21120
AT2G29100				AT3G51200					AT5G41730
AT2G30040				AT3G51400					AT2G18690
AT2G30750				AT3G51560					AT1G13340
AT2G31560				AT3G51570					AT3G29970
AT2G31860				AT3G52530					AT3G22370
AT2G31865				AT3G53200					AT1G67970
AT2G32020				AT3G53250					AT3G19920
AT2G32030				AT3G53310					AT5G44120
AT2G32190				AT3G54560					AT1G30190
AT2G32200				AT3G57100					AT3G56891
AT2G32210				AT3G59190					AT4G23215
AT2G32390				AT3G59670					AT4G28520
AT2G33051				AT3G60010					AT2G21640
AT2G33360				AT3G61090					AT3G28570
AT2G33580				AT3G61920					AT4G21490
AT2G33640				AT3G61950					AT1G05680
AT2G33710				AT3G62950					AT5G09876
AT2G34330				AT4G01328					AT1G74870
AT2G34655				AT4G02670					AT3G21370
AT2G35290				AT4G03295					AT5G62520
AT2G35640				AT4G03930					AT3G14880
AT2G35930				AT4G05631					AT1G20180
AT2G35980				AT4G10020					AT5G64870
AT2G36630				AT4G11310					AT1G29290
AT2G36770				AT4G11500					AT3G21780
AT2G36790				AT4G12382					AT4G25470
AT2G36800				AT4G13215					AT2G03760
AT2G36970				AT4G14780					AT2G36770
AT2G37430				AT4G16000					AT5G04120
AT2G38240				AT4G16008					AT3G13600
AT2G38250				AT4G16160					AT5G62480
AT2G38340				AT4G16162					AT2G39920
AT2G38470				AT4G16540					AT2G22496
AT2G38695				AT4G20920					AT1G74080
AT2G38823				AT4G22390					AT5G01300
AT2G39650				AT4G23310					AT4G14365
AT2G39920				AT4G23970					AT2G18540
AT2G39950				AT4G25140					AT1G69540
AT2G40000				AT4G25420					AT2G18670
AT2G40020				AT4G25580					AT5G35735
AT2G40140				AT4G26740					AT1G47890
AT2G40180				AT4G27140					AT1G60090
AT2G40200				AT4G27150					AT4G12290
AT2G40340				AT4G27160					AT1G27890
AT2G40790				AT4G27170					AT1G03660
AT2G40960				AT4G27460					AT2G45570
AT2G41640				AT4G28005					AT4G18660
AT2G41730				AT4G28520					AT2G20470
AT2G42480				AT4G28652					AT1G09157
AT2G43000				AT4G28700					AT3G21520
AT2G43120				AT4G28800					AT1G72100
AT2G43340				AT4G31520					AT5G62490
AT2G43580				AT4G32280					AT1G35210
AT2G44070				AT4G32445					AT1G21550
AT2G44578				AT4G32500					AT1G69790
AT2G45570				AT4G32510					AT2G32190
AT2G45760				AT4G32990					AT5G65600
AT2G46400				AT4G33970					AT1G72900
AT2G46670				AT4G34790					AT4G21020
AT2G46790				AT4G36850					AT4G09130
AT2G46940				AT4G38470					AT1G06330
AT2G47190				AT4G38780					AT5G60350
AT2G47460				AT4G38870					AT3G13432
AT2G47520				AT4G39480					AT5G66640
AT3G01311				AT5G01210					AT3G44830
AT3G01600				AT5G02510					AT1G59950
AT3G01830				AT5G02760					AT2G41260
AT3G02840				AT5G03350					AT1G24210
AT3G04030				AT5G03435					AT5G14730
AT3G04070				AT5G03890					AT1G30755
AT3G04181				AT5G04190					AT1G52950
AT3G04220				AT5G04370					AT5G66780
AT3G04485				AT5G04530					AT1G16150
AT3G05310				AT5G04781					AT2G40170
AT3G05327				AT5G05420					AT1G16160
AT3G06260				AT5G05430					AT5G45630
AT3G07250				AT5G07190					AT2G24285
AT3G08505				AT5G07500					AT5G45450
AT3G08730				AT5G07570					AT4G29780
AT3G09010				AT5G07760					AT5G44310
AT3G09405				AT5G08600					AT5G42290
AT3G09520				AT5G09360					AT5G41740
AT3G09870				AT5G09640					AT5G01540
AT3G10150				AT5G09840					AT4G39130
AT3G10510				AT5G10570					AT5G64750
AT3G10525				AT5G12050					AT3G48850
AT3G10930				AT5G12235					AT4G33930
AT3G11020				AT5G13740					AT4G27530
AT3G11110				AT5G13887					AT5G58610
AT3G12585				AT5G16410					AT5G25930
AT3G13080				AT5G18010					AT4G38781
AT3G13275				AT5G18050					AT1G73190
AT3G13432				AT5G18300					AT5G57220
AT3G13600				AT5G18630					AT3G28210
AT3G13840				AT5G19700					AT2G20720
AT3G14200				AT5G20710					AT3G01600
AT3G15310				AT5G20740					AT5G38900
AT3G15760				AT5G21130					AT4G35985
AT3G16350				AT5G21150					AT1G33760
AT3G16510				AT5G24780					AT2G35300
AT3G16720				AT5G25350					AT2G02250
AT3G16910				AT5G35770					AT3G59700
AT3G17609				AT5G36150					AT4G03460
AT3G17790				AT5G39610					AT3G09405
AT3G17800				AT5G40040					AT1G02920
AT3G18070				AT5G42092					AT1G30700
AT3G18950				AT5G42120					AT3G20210
AT3G19580				AT5G43500					AT3G56380
AT3G19615				AT5G44120					AT1G32870
AT3G19680				AT5G44260					AT3G13610
AT3G19970				AT5G44440					AT1G02230
AT3G20140				AT5G44540					AT2G06002
AT3G20480				AT5G44680					AT2G04515
AT3G21080				AT5G45690					AT1G17180
AT3G21150				AT5G46845					AT1G67100
AT3G21310				AT5G47600					AT2G47000
AT3G21560				AT5G48490					AT3G24650
AT3G21660				AT5G49370					AT1G61610
AT3G21720				AT5G49560					AT5G59310
AT3G21760				AT5G50010					AT1G47510
AT3G21780				AT5G50011					AT5G65165
AT3G21860				AT5G50750					AT5G17680
AT3G21890				AT5G50770					AT1G04560
AT3G22370				AT5G51030					AT3G18250
AT3G22830				AT5G51210					AT5G49200
AT3G22840				AT5G51810					AT2G27389
AT3G22910				AT5G52670					AT1G51090
AT3G23170				AT5G53190					AT5G54490
AT3G23210				AT5G53450					AT1G59590
AT3G23250				AT5G53740					AT5G12030
AT3G24460				AT5G54095					AT4G23190
AT3G24560				AT5G54190					AT3G57680
AT3G25240				AT5G54610					AT1G68390
AT3G25250				AT5G54740					AT4G21920
AT3G25597				AT5G56300					AT1G74360
AT3G25600				AT5G56810					AT3G06260
AT3G25610				AT5G57887					AT1G07645
AT3G25655				AT5G59080					AT4G02690
AT3G25740				AT5G59170					AT1G67856
AT3G26210				AT5G59240					AT4G39500
AT3G26510				AT5G59260					AT5G55410
AT3G26830				AT5G59340					AT1G68450
AT3G27540				AT5G59670					AT1G02440
AT3G28340				AT5G60060					AT2G25460
AT3G28510				AT5G60260					AT3G17520
AT3G28570				AT5G61290					AT3G54940
AT3G28580				AT5G61730					AT3G03620
AT3G29000				AT5G62280					AT1G63870
AT3G29970				AT5G62370					AT3G13080
AT3G30460				AT5G62848					AT5G40690
AT3G44260				AT5G64490					AT5G24470
AT3G44350				AT5G64720					AT4G00130
AT3G44450				AT5G64910					AT3G25990
AT3G44830				AT5G65320					AT4G38560
AT3G46080				AT5G66110					AT1G04380
AT3G46090				AT5G66150					AT5G39580
AT3G47090				AT5G67060					AT1G15190
AT3G47420									AT4G25350
AT3G47430									AT4G22960
AT3G48240									AT3G21352
AT3G48320									AT1G36640
AT3G48460									AT5G06740
AT3G48640									AT4G39830
AT3G48650									AT1G52890
AT3G48800									AT5G08790
AT3G49120									AT5G13210
AT3G50760									AT3G61190
AT3G50930									AT3G23240
AT3G51680									AT2G26530
AT3G52130									AT4G22265
AT3G52450									AT3G57740
AT3G52740									AT4G39360
AT3G52800									AT3G57510
AT3G52870									AT1G21110
AT3G53600									AT5G18910
AT3G53810									AT5G61620
AT3G54150									AT4G23140
AT3G54520									AT2G02010
AT3G54810									AT2G36270
AT3G54990									AT3G10815
AT3G55980									AT4G26200
AT3G56380									AT4G11070
AT3G56710									AT1G30730
AT3G56891									AT4G26880
AT3G57680									AT5G16460
AT3G58070									AT1G62580
AT3G59010									AT1G11040
AT3G59700									AT2G44578
AT3G59880									AT5G13200
AT3G60180									AT2G43570
AT3G60420									AT1G70420
AT3G61190									AT1G72760
AT3G61390									AT1G34330
AT3G62260									AT5G65130
AT3G62610									AT1G32960
AT3G63380									AT3G44300
AT4G00085									AT1G32910
AT4G00970									AT4G32810
AT4G01080									AT5G16790
AT4G01360									AT1G65570
AT4G01870									AT2G32200
AT4G01950									AT5G64990
AT4G02160									AT1G61340
AT4G02170									AT3G43930
AT4G02410									AT3G28340
AT4G02650									AT1G17810
AT4G04420									AT1G76210
AT4G04490									AT1G64940
AT4G05018									AT3G21310
AT4G05071									AT1G61415
AT4G08040									AT3G10986
AT4G08555									AT2G30250
AT4G08950									AT4G21326
AT4G09130									AT3G60280
AT4G11070									AT5G49520
AT4G11170									AT2G01175
AT4G11280									AT1G26610
AT4G11360									AT1G58140
AT4G11470									AT5G45860
AT4G11640									AT2G25890
AT4G12000									AT5G26340
AT4G12290									AT4G33985
AT4G12320									AT3G25610
AT4G12735									AT5G20480
AT4G12917									AT5G25910
AT4G13245									AT2G23110
AT4G13420									AT1G52690
AT4G14220									AT3G58150
AT4G14365									AT5G26930
AT4G14368									AT2G39650
AT4G14370									AT4G03480
AT4G14450									AT2G38790
AT4G14630									AT4G01595
AT4G15248									AT3G09020
AT4G15490									AT4G18250
AT4G16745									AT4G21380
AT4G16820									AT5G65080
AT4G16892									AT2G34330
AT4G17660									AT1G14500
AT4G17670									AT1G05060
AT4G18010									AT3G25597
AT4G18250									AT1G32940
AT4G18422									AT5G18270
AT4G18990									AT1G42990
AT4G19170									AT1G05990
AT4G19430									AT1G61360
AT4G19902									AT5G65330
AT4G20000									AT4G11000
AT4G20170									AT3G23170
AT4G21326									AT2G02240
AT4G21585									AT2G43120
AT4G22960									AT4G09170
AT4G23160									AT3G45330
AT4G23190									AT1G09932
AT4G23215									AT4G39740
AT4G23220									AT3G05310
AT4G24570									AT4G18170
AT4G25470									AT5G41550
AT4G25480									AT4G30640
AT4G25810									AT3G07490
AT4G25860									AT2G47780
AT4G26150									AT5G01490
AT4G26270									AT1G19020
AT4G26850									AT2G33520
AT4G26950									AT3G09010
AT4G27280									AT5G13080
AT4G27580									AT1G33030
AT4G27652									AT1G72920
AT4G27657									AT3G03660
AT4G27820									AT5G42600
AT4G28290									AT2G35970
AT4G28420									AT5G63130
AT4G28460									AT2G25240
AT4G29780									AT2G34990
AT4G30350									AT4G19970
AT4G30430									AT3G01760
AT4G31230									AT5G49690
AT4G31310									AT2G40095
AT4G31875									AT1G61470
AT4G32800									AT3G18070
AT4G32810									AT5G09290
AT4G33920									AT3G47090
AT4G33985									AT5G42050
AT4G34150									AT5G16960
AT4G34410									AT1G30475
AT4G34550									AT1G34180
AT4G34630									AT4G21390
AT4G34950									AT3G09520
AT4G35783									AT4G37900
AT4G35985									AT5G60900
AT4G37030									AT1G63530
AT4G37370									AT5G57200
AT4G37990									AT1G62300
AT4G38781									AT3G59050
AT4G39360									AT1G17235
AT4G39610									AT3G50030
AT4G39670									AT2G18340
AT4G39740									AT5G67340
AT4G40020									AT2G10930
AT5G01260									AT3G14320
AT5G01380									AT1G12130
AT5G01540									AT5G22690
AT5G01550									AT1G16130
AT5G02330									AT5G52340
AT5G03210									AT1G17170
AT5G05300									AT4G11655
AT5G05365									AT4G33020
AT5G05410									AT4G02650
AT5G06320									AT2G02700
AT5G06380									AT2G15480
AT5G06730									AT1G33670
AT5G06740									AT1G18740
AT5G06790									AT1G23550
AT5G07880									AT3G30460
AT5G08790									AT3G19580
AT5G09240									AT3G30530
AT5G09630									AT5G53700
AT5G09876									AT1G78840
AT5G10260									AT5G39050
AT5G10380									AT3G21080
AT5G10605									AT2G26480
AT5G11140									AT2G21610
AT5G11210									AT1G70170
AT5G11260									AT1G56650
AT5G11650									AT5G46960
AT5G12030									AT1G02220
AT5G13210									AT5G43175
AT5G13320									AT1G09380
AT5G13360									AT1G35230
AT5G14730									AT5G42830
AT5G14760									AT4G29450
AT5G15360									AT4G11720
AT5G15460									AT4G18422
AT5G15800									AT4G03450
AT5G15840									AT4G09100
AT5G15845									AT2G41640
AT5G16060									AT1G09860
AT5G16790									AT1G02310
AT5G16960									AT2G25150
AT5G17050									AT4G34390
AT5G17300									AT3G49120
AT5G17350									AT5G48657
AT5G17680									AT1G02390
AT5G18270									AT5G06070
AT5G18340									AT4G13190
AT5G18670									AT2G33580
AT5G18910									AT4G25810
AT5G19240									AT1G14870
AT5G19840									AT2G32160
AT5G20150									AT2G18970
AT5G20225									AT5G36140
AT5G20230									AT4G25860
AT5G20480									AT3G55980
AT5G20670									AT4G37770
AT5G20790									AT5G10380
AT5G22530									AT5G67480
AT5G22540									AT3G02590
AT5G22690									AT3G15518
AT5G24040									AT2G21450
AT5G24110									AT2G33051
AT5G24120									AT1G52855
AT5G24150									AT1G10340
AT5G24640									AT5G65158
AT5G25120									AT2G30770
AT5G25250									AT2G24180
AT5G25260									AT2G15220
AT5G25570									AT3G13950
AT5G25910									AT1G03106
AT5G25930									AT1G03020
AT5G26920									AT4G39210
AT5G27420									AT5G61490
AT5G35735									AT2G22880
AT5G37300									AT1G51035
AT5G37490									AT3G14470
AT5G37530									AT3G62260
AT5G37550									AT1G66090
AT5G37770									AT4G18880
AT5G38310									AT4G01870
AT5G38900									AT4G11650
AT5G39050									AT5G05340
AT5G39580									AT3G01311
AT5G40000									AT2G39200
AT5G40010									AT5G05190
AT5G40690									AT3G16510
AT5G41090									AT5G07330
AT5G41550									AT4G16892
AT5G41740									AT5G21080
AT5G41750									AT1G61560
AT5G41905									AT5G46295
AT5G42050									AT1G72330
AT5G42380									AT3G62960
AT5G42410									AT3G04070
AT5G42760									AT1G07795
AT5G43620									AT3G01840
AT5G43890									AT5G06380
AT5G44110									AT2G29990
AT5G45570									AT1G02580
AT5G45630									AT5G38700
AT5G46350									AT3G59010
AT5G46500									AT1G21250
AT5G47850									AT4G03320
AT5G48400									AT1G55020
AT5G48540									AT4G32950
AT5G49200									AT1G62420
AT5G49330									AT4G05020
AT5G49480									AT1G71770
AT5G49520									AT3G52400
AT5G49740									AT4G02160
AT5G50360									AT4G11370
AT5G51190									AT5G65070
AT5G52020									AT1G11265
AT5G52340									AT2G33710
AT5G52660									AT5G10695
AT5G52750									AT5G19800
AT5G52760									AT5G51760
AT5G52940									AT5G01225
AT5G53200									AT2G35890
AT5G53970									AT4G20830
AT5G54130									AT1G66500
AT5G54170									AT4G11280
AT5G54300									AT5G43620
AT5G54450									AT5G19790
AT5G54470									AT5G22200
AT5G54490									AT3G22840
AT5G54930									AT1G64930
AT5G55270									AT3G46170
AT5G56860									AT1G73810
AT5G57010									AT1G35140
AT5G57220									AT1G36622
AT5G57310									AT4G28350
AT5G57510									AT3G11580
AT5G57560									AT1G23840
AT5G58080									AT2G33130
AT5G58120									AT1G45234
AT5G58610									AT3G26500
AT5G58770									AT1G61490
AT5G58840									AT5G17390
AT5G59820									AT3G47780
AT5G60270									AT4G16745
AT5G60910									AT2G19240
AT5G61890									AT3G23060
AT5G62020									AT5G48390
AT5G62470									AT2G29460
AT5G62480									AT2G32460
AT5G63130									AT3G24560
AT5G64230									AT1G71530
AT5G64450									AT1G10585
AT5G64870									AT3G01570
AT5G64990									AT4G22070
AT5G65070									AT1G48990
AT5G65080									AT5G43590
AT5G66070									AT1G13530
AT5G66610									AT1G59725
AT5G66620									AT1G24095
AT5G67140									AT1G26970
AT5G67300									AT2G29670
AT5G67310									AT5G52020
AT5G67480									AT5G40780
									AT1G03790
									AT5G61560
									AT4G01010
									AT3G02800
									AT2G35640
									AT2G44370
									AT2G02120
									AT5G17350
									AT4G28840
									AT4G39580
									AT1G67520
									AT2G28710
									AT5G65100
									AT1G72940
									AT3G55700
									AT5G22250
									AT4G28850
									AT3G26210
									AT5G03860
									AT1G10040
									AT2G38695
									AT5G66480
									AT4G37400
									AT5G54100
									AT5G55770
									AT1G18390
									AT4G35650
									AT1G23710
									AT1G74590
									AT1G50040
									AT5G09630
									AT2G24980
									AT1G12950
									AT3G19970
									AT1G13420
									AT1G30757
									AT5G22410
									AT4G26120
									AT2G32670
									AT5G54960
									AT3G27880
									AT1G66160
									AT4G18450
									AT3G47740
									AT2G15120
									AT5G58840
									AT3G13900
									AT2G41380
									AT4G21585
									AT4G22592
									AT5G67400
									AT4G39890
									AT2G03360
									AT5G66562
									AT5G24240
									AT2G17470
									AT3G50260
									AT5G09800
									AT2G34185
									AT4G25380
									AT5G36925
									AT5G57560
									AT1G73965
									AT1G61370
									AT3G07600
									AT2G28830
									AT1G67810
									AT2G20510
									AT4G12120
									AT3G54420
									AT3G03272
									AT1G16090
									AT1G08050
									AT4G17670
									AT3G47770
									AT5G01640
									AT5G07450
									AT4G23170
									AT2G14960
									AT1G37150
									AT5G55460
									AT3G01420
									AT5G41680
									AT4G34320
									AT4G16160
									AT2G34910
									AT1G49952
									AT2G36220
									AT1G07900
									AT1G80840
									AT5G17760
									AT5G61900
									AT3G52748
									AT5G56510
									AT3G60420
									AT5G64660
									AT1G74450
									AT1G69840
									AT1G65690
									AT5G60760
									AT2G25770
									AT4G11190
									AT4G22230
									AT1G32560
									AT4G37390
									AT4G36880
									AT3G61330
									AT3G45730
									AT3G11370
									AT5G38710
									AT2G41100
									AT5G06230
									AT2G32030
									AT3G26910
									AT1G23730
									AT1G30100
									AT3G16030
									AT5G60310
									AT5G33290
									AT4G04960
									AT4G18430
									AT3G11080
									AT1G77880
									AT1G57990
									AT5G67450
									AT1G28190
									AT4G33925
									AT2G36970
									AT5G26040
									AT2G47530
									AT4G22080
									AT2G40000
									AT5G66790
									AT3G28850
									AT4G18195
									AT5G45475
									AT5G50360
									AT5G55780
									AT5G48670
									AT4G17914
									AT5G60910
									AT4G33050
									AT1G27740
									AT1G07000
									AT5G66070
									AT1G63580
									AT5G56350
									AT1G69240
									AT1G10170
									AT2G40140
									AT5G46500
									AT1G04090
									AT1G69890
									AT4G10720
									AT2G43720
									AT1G60030
									AT4G15490
									AT1G61410
									AT3G13240
									AT1G62570
									AT4G33070
									AT4G23180
									AT2G38830
									AT1G16670
									AT5G15845
									AT5G22300
									AT4G15975
									AT5G62470
									AT4G05170
									AT5G27910
									AT1G06140
									AT2G03770
									AT3G46658
									AT3G03702
									AT5G45740
									AT4G23070
									AT5G51580
									AT1G56610
									AT4G24570
									AT4G26770
									AT3G13640
									AT4G25790
									AT2G26310
									AT1G19180
									AT5G60270
									AT5G23160
									AT4G33920
									AT5G18360
									AT1G02750
									AT1G77000
									AT4G18580
									AT4G22640
									AT4G25410
									AT2G20960
									AT2G34360
									AT2G46950
									AT2G26290
									AT5G67410
									AT1G29640
									AT3G16860
									AT5G41780
									AT1G21390
									AT2G35480
									AT5G24280
									AT4G20860
									AT4G16000
									AT3G06860
									AT5G55490
									AT2G39980
									AT1G26762
									AT1G69020
									AT2G04040
									AT3G50760
									AT2G30395
									AT1G14960
									AT1G14370
									AT3G53160
									AT1G53890
									AT5G17860
									AT1G11050
									AT1G59870
									AT3G01990
									AT2G38860
									AT1G53870
									AT1G22110
									AT1G51480
									AT5G63790
									AT2G05940
									AT1G76070
									AT2G41835
									AT3G14070
									AT1G61550
									AT4G18950
									AT4G01970
									AT4G23030
									AT3G52450
									AT1G30935
									AT1G07985
									AT5G08240
									AT2G32660
									AT3G53690
									AT3G23610
									AT5G06860
									AT1G70460
									AT1G22400
									AT5G65110
									AT1G56710
									AT5G05290
									AT3G46620
									AT2G42790
									AT1G76970
									AT3G53840
									AT5G58750
									AT1G13140
									AT1G53030
									AT1G02660
									AT2G17840
									AT3G11840
									AT3G46930
									AT5G59550
									AT4G20190
									AT3G25740
									AT3G55450
									AT3G47710
									AT4G31310
									AT5G16170
