# Supplementary material for: The repressive role of Arabidopsis H2A.Z in transcriptional regulation depends on AtBMI1 activity
Source: Nat Commun. 2019 Jun 27;10:2828. doi: 10.1038/s41467-019-10773-1 (PMC6597585; doi:10.1038/s41467-019-10773-1)
Supplement: Supplementary file 8 — Supplementary Data 4 [file 41467_2019_10773_MOESM8_ESM.xlsx]

## Sheet: Commonly up
Supplementary Data 4: Expression levels of the genes commonly misregulated in hta9hta11 and hta9hta11/FLAG-HTA9_N or hta9hta11/FLAG-HTA9_RR according to a log2-fold change cut-off>|1 |
DE of the genes commonly upregulated in hta9hta11 and hta9hta11/FLAG-HTA9_N or hta9hta11/FLAG-HTA9_RR
log2-fold change					log2-fold change
genes,ids	hta9hta11 vs WT	hta9hta11/FLAG-HTA9_N vs WT			genes,ids	hta9hta11 vs WT	hta9hta11/FLAG-HTA9_RR vs WT
AT1G47915	8.10453	4.67382			AT1G47915	8.10453	7.34121
AT2G41240	8.00878	5.88499			AT2G41240	8.00878	8.00082
AT2G27380	7.74225	3.39774			AT2G27380	7.74225	7.56996
AT1G01060	7.71234	8.249			AT1G01060	7.71234	7.73614
AT1G26790	7.50098	8.87055			AT1G26790	7.50098	7.28442
AT3G09450	6.84492	8.9578			AT3G09450	6.84492	7.09359
AT1G13609	6.80107	5.23953			AT1G13609	6.80107	6.83761
AT3G29156	6.7415	4.95905			AT3G29156	6.7415	5.7121
AT5G16023	6.58082	6.42864			AT5G16023	6.58082	6.28279
AT4G23310	6.37593	3.97321			AT4G23310	6.37593	4.49225
AT3G56970	6.33068	5.10771			AT3G56970	6.33068	6.47759
AT5G19700	6.3044	3.86212			AT5G19700	6.3044	4.59482
AT3G17010	6.24979	4.61297			AT3G17010	6.24979	5.45839
AT5G35935	6.20336	5.79397			AT5G35935	6.20336	6.022
AT5G50770	6.10669	2.69279			AT5G50770	6.10669	5.87496
AT2G33070	6.07126	1.17325			AT2G33070	6.07126	6.80067
AT1G01520	6.02655	8.47636			AT1G01520	6.02655	5.94574
AT5G66150	5.84455	2.41206			AT5G66150	5.84455	5.23002
AT4G25580	5.60999	3.25337			AT5G54740	5.62638	4.58053
AT4G14690	5.44905	5.13551			AT4G25580	5.60999	5.4564
AT5G07760	5.42708	4.21575			AT4G14690	5.44905	6.17972
AT3G63020	5.37085	7.2155			AT5G07760	5.42708	4.62933
AT2G30766	5.33032	5.30899			AT3G63020	5.37085	4.30998
AT4G11310	5.22727	3.09687			AT2G30766	5.33032	5.28043
AT2G14230	5.16499	2.6263			AT4G11310	5.22727	5.20486
AT4G16050	5.12479	3.2087			AT2G14230	5.16499	5.56135
AT2G30770	5.09395	5.36212			AT4G16050	5.12479	4.09246
AT1G47400	5.06229	4.94071			AT2G30770	5.09395	6.59752
AT3G32925	5.05168	2.69335			AT1G47400	5.06229	5.28365
AT3G28270	4.98062	5.91763			AT3G32925	5.05168	3.62765
AT4G19902	4.9617	6.44522			AT3G28270	4.98062	5.24218
AT3G02380	4.95963	5.04411			AT4G19902	4.9617	5.09181
AT2G29350	4.90734	6.71114			AT3G02380	4.95963	5.07308
AT2G14245	4.90722	2.26831			AT2G29350	4.90734	7.35421
AT1G66110	4.88766	4.9285			AT2G14245	4.90722	4.50807
AT5G09930	4.88333	5.39965			AT1G66110	4.88766	5.55526
AT1G04880	4.87475	2.76389			AT5G09930	4.88333	4.80844
AT3G54510	4.82013	4.68388			AT1G04880	4.87475	4.42937
AT2G26450	4.80747	3.54931			AT3G54510	4.82013	4.61692
AT2G46830	4.77467	5.34028			AT2G26450	4.80747	2.9601
AT2G21235	4.74959	2.26851			AT2G46830	4.77467	4.91026
AT2G04070	4.7389	8.77268			AT2G21235	4.74959	4.27611
AT3G22700	4.7141	2.45182			AT2G04070	4.7389	9.53951
AT3G09600	4.69506	5.16479			AT3G22700	4.7141	4.35124
AT2G07726	4.63908	1.93287			AT3G09600	4.69506	4.77474
AT4G15248	4.6233	7.5438			AT2G07726	4.63908	3.72134
AT3G28170	4.6116	2.96258			AT4G15248	4.6233	5.43864
AT1G47395	4.59454	4.44211			AT3G28170	4.6116	3.77952
AT1G65890	4.59372	3.49814			AT1G47395	4.59454	4.68138
AT1G47920	4.54903	1.64078			AT1G65890	4.59372	4.01264
AT3G60010	4.53469	1.96393			AT1G47920	4.54903	3.50543
AT5G51030	4.52326	3.22961			AT3G60010	4.53469	4.18713
AT5G51174	4.5127	3.79439			AT5G51030	4.52326	4.00654
AT5G43840	4.48475	4.80294			AT5G51174	4.5127	4.45818
AT1G03106	4.45547	2.2102			AT5G43840	4.48475	4.09852
AT3G48850	4.44998	6.15566			AT1G03106	4.45547	5.95398
AT3G12320	4.43153	4.41182			AT3G48850	4.44998	6.66871
AT3G56980	4.3695	3.14486			AT3G12320	4.43153	4.63486
AT4G13215	4.3325	2.03928			AT3G56980	4.3695	4.38046
AT5G20710	4.29353	2.73553			AT4G13215	4.3325	3.57271
AT1G80130	4.2547	4.71838			AT3G13400	4.31347	3.93262
AT1G69630	4.25297	3.19877			AT5G20710	4.29353	3.91182
AT5G15950	4.24246	5.05809			AT1G80130	4.2547	4.62256
AT2G20800	4.2236	6.52284			AT1G69630	4.25297	3.54487
AT3G29642	4.14252	3.46573			AT1G01355	4.25212	4.732
AT4G14165	4.11104	2.54245			AT5G15950	4.24246	4.4408
AT2G15020	4.09329	6.30834			AT2G20800	4.2236	7.47235
AT2G21930	4.0445	2.70929			AT4G28800	4.19194	2.40085
AT3G51560	4.03753	2.5718			AT3G29642	4.14252	3.33997
AT5G47590	3.99916	3.35178			AT4G27150	4.12908	3.65148
AT5G24080	3.99765	4.46095			AT4G14165	4.11104	3.66025
AT2G27420	3.97638	6.6372			AT2G24450	4.09555	1.26793
AT2G04050	3.96704	6.16766			AT2G15020	4.09329	4.52561
AT2G41280	3.94193	4.17502			AT2G21930	4.0445	4.24758
AT5G09640	3.8901	2.28241			AT3G51560	4.03753	3.12412
AT1G24580	3.8768	5.90905			AT2G27880	4.02976	2.37802
AT5G66740	3.8622	4.93246			AT2G07771	4.01826	3.54071
AT2G07835	3.85834	2.20922			AT5G47590	3.99916	3.8519
AT4G00250	3.85201	2.89187			AT5G24080	3.99765	4.46635
AT3G27250	3.83852	4.20325			AT2G27420	3.97638	3.98838
AT5G37260	3.83778	4.44676			AT2G04050	3.96704	6.73408
AT4G34210	3.82978	3.64925			AT2G41280	3.94193	4.68665
AT5G58840	3.80577	5.05399			AT2G07767	3.90906	3.68393
AT4G15430	3.79446	3.92581			AT5G09640	3.8901	4.54252
AT2G14247	3.73465	2.49334			AT1G24580	3.8768	4.062
AT4G31940	3.7085	3.26497			AT5G66740	3.8622	3.43661
AT3G49980	3.67031	1.76364			AT2G07835	3.85834	2.99086
AT5G54450	3.66847	5.99717			AT4G00250	3.85201	3.29335
AT2G07734	3.66574	1.53789			AT3G27250	3.83852	5.06564
AT1G05680	3.65552	5.4917			AT5G37260	3.83778	3.64471
AT1G60090	3.64228	5.2542			AT4G34210	3.82978	4.35481
AT3G12203	3.60968	1.31558			AT5G58840	3.80577	5.09487
AT1G74890	3.59166	1.96565			AT4G15430	3.79446	3.72094
AT3G21040	3.58376	2.6008			AT2G14247	3.73465	3.68206
AT5G22470	3.57987	2.45948			AT2G07724	3.7128	2.47166
AT1G32900	3.54879	4.51377			AT4G31940	3.7085	3.87556
AT2G47050	3.53016	2.81894			AT3G49980	3.67031	3.30351
AT5G04150	3.52994	2.95474			AT5G54450	3.66847	6.75988
AT2G07751	3.51828	2.92352			AT2G07734	3.66574	3.07193
AT5G42760	3.5014	6.22122			AT1G05680	3.65552	6.24254
AT3G17609	3.4946	4.5981			AT1G60090	3.64228	6.04831
AT2G20825	3.47414	1.96455			AT3G12203	3.60968	2.46293
AT2G29380	3.47397	2.65729			AT1G74890	3.59166	3.29921
AT2G32530	3.47183	3.94585			AT3G21040	3.58376	3.62015
AT5G13210	3.46946	4.54121			AT5G22470	3.57987	5.01035
AT5G57810	3.46854	3.90749			AT1G32900	3.54879	3.87411
AT4G05631	3.46531	1.8349			AT2G47050	3.53016	3.84324
AT1G27461	3.45746	2.46745			AT5G04150	3.52994	3.89252
AT2G29460	3.4571	4.50832			AT2G07751	3.51828	3.78673
AT2G07676	3.43062	2.63771			AT5G42760	3.5014	3.40663
AT4G24700	3.43004	4.2994			AT2G07716	3.49713	2.74696
AT2G07733	3.42068	1.23585			AT3G17609	3.4946	3.55263
AT5G17300	3.41698	4.8328			AT2G20825	3.47414	3.16419
AT2G07773	3.4064	1.71432			AT2G29380	3.47397	4.06739
AT1G65870	3.40256	5.4378			AT2G32530	3.47183	4.17103
AT1G76135	3.39638	2.88938			AT5G13210	3.46946	5.43909
AT1G64500	3.36083	4.36441			AT5G57810	3.46854	4.21039
AT1G02470	3.34765	4.32598			AT4G05631	3.46531	2.55779
AT1G02850	3.34737	3.54979			AT1G27461	3.45746	4.88725
AT5G47600	3.34285	1.52569			AT2G29460	3.4571	4.8311
AT5G62510	3.33908	2.10214			AT2G07676	3.43062	3.11465
AT5G65100	3.32753	3.75596			AT4G24700	3.43004	3.47827
AT1G14930	3.32335	2.40767			AT2G07733	3.42068	2.81445
AT1G07500	3.31818	3.58378			AT5G17300	3.41698	3.4498
AT2G31380	3.3137	3.79677			AT2G07773	3.4064	2.76587
AT1G48660	3.30105	3.49719			AT1G65870	3.40256	3.37574
AT2G40200	3.29944	5.55061			AT5G45690	3.38448	5.61676
AT2G41850	3.29332	3.46107			AT1G64500	3.36083	3.568
AT5G59590	3.29208	2.54457			AT1G02470	3.34765	4.59538
AT1G09180	3.2848	3.1008			AT1G02850	3.34737	3.84331
AT3G47420	3.28044	4.65395			AT5G47600	3.34285	2.83581
AT4G15440	3.28021	4.31406			AT5G62510	3.33908	3.57113
AT1G60740	3.27741	2.64677			AT5G65100	3.32753	4.663
AT5G59340	3.27721	2.27559			AT1G14930	3.32335	4.11059
AT2G07698	3.27317	1.43303			AT1G07500	3.31818	3.76818
AT2G07727	3.2717	1.65321			AT2G31380	3.3137	3.28949
AT1G63140	3.25485	1.9349			AT1G48660	3.30105	4.2844
AT5G15850	3.25149	4.07129			AT2G40200	3.29944	3.49637
AT1G78760	3.23156	1.48433			AT2G41850	3.29332	4.12944
AT5G54610	3.21644	1.95983			AT5G59590	3.29208	2.94432
AT5G52570	3.20779	3.6116			AT1G09180	3.2848	3.67509
AT3G61340	3.1838	2.61657			AT3G47420	3.28044	3.442
AT1G15840	3.17727	2.19388			AT4G15440	3.28021	2.88651
AT3G13680	3.17531	2.64529			AT1G60740	3.27741	3.25599
AT5G25470	3.17263	2.94097			AT5G59340	3.27721	3.03065
AT1G75163	3.17083	2.21012			AT2G07698	3.27317	2.8614
AT3G51238	3.16959	3.29512			AT2G07727	3.2717	2.53964
AT2G07687	3.16884	1.33176			AT1G60750	3.26127	2.89251
AT2G36610	3.15682	2.48168			AT1G63140	3.25485	2.41311
AT3G18610	3.15612	2.04481			AT5G15850	3.25149	3.50223
AT1G17810	3.15518	1.27898			AT1G78760	3.23156	2.03564
AT2G41470	3.15444	1.76267			AT5G54610	3.21644	3.15618
AT1G45616	3.15075	2.46903			AT5G52570	3.20779	3.34546
AT3G21800	3.14992	2.08423			AT2G07783	3.19985	2.66759
AT1G30160	3.14896	2.11468			AT1G14420	3.19711	1.867
AT5G05340	3.14656	3.61131			AT2G36640	3.19315	3.94761
AT1G56430	3.13947	2.85911			AT3G61340	3.1838	3.40428
AT2G24540	3.13175	4.65354			AT1G15840	3.17727	3.13943
AT3G24780	3.12752	2.59609			AT3G13680	3.17531	2.74658
AT2G07725	3.12742	1.05424			AT5G25470	3.17263	3.88408
AT3G22640	3.12233	1.341			AT1G75163	3.17083	3.17893
AT4G01230	3.12219	2.30279			AT3G51238	3.16959	3.30724
AT3G10560	3.1187	1.95675			AT2G07687	3.16884	2.46201
AT3G52310	3.117	3.72181			AT2G36610	3.15682	2.47255
AT2G21320	3.10194	3.76905			AT3G18610	3.15612	2.72941
AT1G75830	3.09377	2.41691			AT1G17810	3.15518	5.02488
AT4G31520	3.08817	1.80418			AT2G41470	3.15444	2.60041
AT5G39860	3.06272	2.82335			AT1G45616	3.15075	3.01124
AT2G37770	3.05772	3.97931			AT3G21800	3.14992	4.05768
AT1G13610	3.05457	2.48631			AT1G30160	3.14896	3.14363
AT4G38960	3.05369	3.49137			AT5G05340	3.14656	4.61659
AT1G48400	3.0458	1.39971			AT1G56430	3.13947	3.08895
AT1G05330	3.04545	2.52265			AT1G23201	3.13396	3.1706
AT3G30120	3.04219	2.88743			AT2G24540	3.13175	3.36791
AT5G66780	3.03767	2.10286			AT3G24780	3.12752	3.15841
AT1G10370	3.03342	3.06469			AT2G07725	3.12742	2.26744
AT1G47890	3.03309	4.40719			AT3G22640	3.12233	2.72448
AT4G37420	3.03226	2.0465			AT4G01230	3.12219	2.05589
AT2G30760	3.02828	2.71833			AT3G52310	3.117	2.79955
AT1G02580	3.02363	3.57449			AT4G31830	3.11241	4.02767
AT5G01320	3.02303	1.93144			AT2G21320	3.10194	3.04364
AT2G25330	3.00723	1.40063			AT1G75830	3.09377	3.63665
AT5G18670	2.99341	4.449			AT4G31520	3.08817	2.78618
AT4G21930	2.99317	3.30267			AT3G51570	3.06521	1.71044
AT1G15415	2.98528	3.37004			AT5G39860	3.06272	3.03087
AT5G59390	2.98514	2.77729			AT2G37770	3.05772	4.0157
AT4G10500	2.98476	2.22629			AT1G13610	3.05457	1.88173
AT3G27865	2.98462	1.83878			AT4G38960	3.05369	3.09351
AT2G42480	2.9838	6.14413			AT1G48400	3.0458	3.10566
AT3G14770	2.97606	3.69272			AT1G05330	3.04545	2.53502
AT2G41250	2.97558	3.57281			AT3G30120	3.04219	3.81904
AT1G06340	2.97384	2.51687			AT5G66780	3.03767	5.31607
AT5G20670	2.96559	4.07435			AT1G10370	3.03342	3.06948
AT4G08112	2.96256	2.4327			AT1G47890	3.03309	5.43974
AT3G21670	2.95133	3.93975			AT4G37420	3.03226	3.35085
AT3G59190	2.94848	1.50837			AT2G30760	3.02828	3.12743
AT1G10585	2.93676	4.44906			AT1G02580	3.02363	4.46989
AT2G47780	2.93539	3.79254			AT5G01320	3.02303	2.65862
AT1G55960	2.93534	4.19073			AT1G02813	3.01704	2.61933
AT5G47470	2.92544	2.23235			AT2G25330	3.00723	2.23262
AT2G07689	2.92135	1.36259			AT5G18670	2.99341	2.9908
AT5G21150	2.91508	1.07275			AT4G21930	2.99317	3.45369
AT2G47150	2.91032	2.98824			AT1G15415	2.98528	3.24144
AT5G05490	2.89506	2.86168			AT5G59390	2.98514	3.12556
AT1G32385	2.8949	2.06641			AT4G10500	2.98476	3.51059
AT5G15845	2.89471	4.18078			AT3G27865	2.98462	2.65039
AT5G58770	2.89401	3.96421			AT2G42480	2.9838	7.31183
AT5G44360	2.88984	2.26135			AT3G14770	2.97606	2.87953
AT3G09595	2.87784	3.02015			AT2G41250	2.97558	2.94044
AT1G63210	2.87651	1.88003			AT1G06340	2.97384	2.16953
AT5G56810	2.86892	1.53036			AT5G20670	2.96559	3.46758
AT5G39660	2.86848	3.1141			AT3G26010	2.96449	2.91128
AT5G06530	2.86431	3.14003			AT4G08112	2.96256	2.15629
AT5G59670	2.85515	1.60809			AT3G21670	2.95133	3.03548
AT1G02820	2.84752	3.35185			AT3G59190	2.94848	2.36936
AT2G02930	2.84449	1.91767			AT3G14950	2.94458	1.89072
AT5G54550	2.84092	2.9829			AT1G10585	2.93676	4.29898
AT1G65370	2.83762	1.76583			AT2G47780	2.93539	4.66143
AT4G01895	2.82309	2.52263			AT1G55960	2.93534	3.33081
AT5G05250	2.82097	2.55656			AT4G26740	2.92283	4.09165
AT5G27060	2.81604	1.98699			AT2G07689	2.92135	2.37125
AT2G07675	2.81186	2.0027			AT2G07699	2.91945	2.25083
AT2G42150	2.8108	2.97889			AT5G21150	2.91508	2.31098
AT3G48700	2.80934	3.3417			AT2G47150	2.91032	2.795
AT5G14760	2.7993	4.07917			AT5G05490	2.89506	2.50826
AT1G29720	2.77381	3.1879			AT1G32385	2.8949	3.19983
AT1G35730	2.76682	3.05745			AT5G15845	2.89471	4.03635
AT2G07786	2.75811	1.84941			AT5G58770	2.89401	3.22127
AT3G27025	2.75446	3.42387			AT4G16162	2.88709	1.94274
AT5G49200	2.7507	3.86565			AT3G09595	2.87784	2.35934
AT1G07690	2.74957	2.5045			AT1G63210	2.87651	2.95481
AT4G26850	2.74738	3.90583			AT5G56810	2.86892	1.82389
AT3G56290	2.74466	3.45985			AT5G39660	2.86848	3.11516
AT3G24900	2.74224	2.04985			AT5G06530	2.86431	2.88139
AT5G47610	2.7397	3.90208			AT1G42560	2.86334	3.22356
AT5G40040	2.73912	1.27476			AT5G59670	2.85515	2.27886
AT4G05110	2.73629	2.11566			AT1G02820	2.84752	2.71478
AT4G21490	2.73294	4.00384			AT2G02930	2.84449	3.32414
AT4G21440	2.72723	4.56813			AT5G54550	2.84092	2.71192
AT5G02390	2.72266	2.72399			AT1G65370	2.83762	2.20465
AT4G14548	2.71885	1.98678			AT4G01895	2.82309	3.1324
AT5G22380	2.71569	3.47673			AT5G05250	2.82097	3.00718
AT2G45570	2.7107	4.54346			AT5G27060	2.81604	1.98968
AT1G48100	2.70014	3.83185			AT2G07675	2.81186	3.03535
AT3G53310	2.68595	1.4486			AT2G42150	2.8108	2.61949
AT5G50750	2.68464	1.5176			AT3G48700	2.80934	3.24428
AT3G22840	2.68342	4.06496			AT5G14760	2.7993	2.96772
AT3G50940	2.6804	1.79833			AT2G07671	2.78576	2.01689
AT3G21890	2.67928	5.11829			AT1G29720	2.77381	2.37498
AT1G10155	2.67863	3.68461			AT3G22100	2.77106	2.60393
AT3G46310	2.67695	1.69538			AT1G35730	2.76682	3.59946
AT5G60610	2.66896	2.19278			AT2G07741	2.76596	2.20967
AT3G18217	2.66807	2.37688			AT1G04560	2.75975	4.84316
AT3G54500	2.66122	2.91809			AT2G07786	2.75811	2.60916
AT4G35650	2.65535	2.69132			AT3G27025	2.75446	3.12251
AT3G02670	2.64704	2.32445			AT3G63040	2.75278	2.19625
AT1G05540	2.63456	1.99751			AT2G01010	2.75176	1.59503
AT2G32540	2.63149	2.8444			AT5G49200	2.7507	4.83162
AT3G04660	2.63063	2.032			AT1G07690	2.74957	2.79057
AT3G21660	2.62622	3.7439			AT4G26850	2.74738	2.53003
AT5G05290	2.62467	2.10928			AT3G41768	2.74647	1.58612
AT3G47640	2.62366	2.77679			AT3G56290	2.74466	2.84044
AT5G03350	2.61951	1.42996			AT3G24900	2.74224	2.59843
AT1G33030	2.61527	3.77735			AT5G47610	2.7397	2.3862
AT2G07731	2.61321	1.58767			AT5G40040	2.73912	2.3097
AT2G27402	2.61234	1.87221			AT4G05110	2.73629	2.34372
AT3G50980	2.60933	1.95056			AT4G21490	2.73294	5.32002
AT1G71200	2.60896	2.13446			AT4G14140	2.73194	1.88995
AT3G14710	2.60353	2.68384			AT1G28940	2.72938	1.81744
AT2G35950	2.597	3.02497			AT4G21440	2.72723	4.32536
AT2G30520	2.59281	2.35314			AT5G02390	2.72266	3.03215
AT5G06760	2.59174	2.42411			AT4G14548	2.71885	1.77599
AT3G21720	2.57728	5.27569			AT5G22380	2.71569	4.31163
AT1G07485	2.57237	2.34382			AT2G45570	2.7107	5.08293
AT1G67481	2.56747	1.78202			AT1G48100	2.70014	2.57539
AT1G13370	2.56149	1.8913			AT3G53310	2.68595	2.08184
AT3G29644	2.56085	2.37876			AT5G50750	2.68464	1.9287
AT2G36590	2.54428	3.7968			AT3G22840	2.68342	4.08763
AT5G66270	2.53936	2.47527			AT3G50940	2.6804	2.61427
AT5G15853	2.53334	2.79041			AT3G21890	2.67928	3.08
AT3G24540	2.53151	2.44413			AT1G10155	2.67863	3.33887
AT3G47580	2.52983	2.26279			AT3G46310	2.67695	1.91829
AT3G27170	2.52909	2.80337			AT5G60610	2.66896	2.81181
AT1G28830	2.52184	2.01716			AT5G05390	2.66813	2.83415
AT1G13540	2.51613	1.73192			AT3G18217	2.66807	2.3139
AT1G69920	2.51559	3.95555			AT5G05430	2.66405	2.48955
AT1G12064	2.51092	1.39965			AT3G54500	2.66122	2.72923
AT5G42120	2.50065	1.23424			AT4G35650	2.65535	3.97389
AT1G71890	2.49779	1.6984			AT4G19690	2.65254	2.69697
AT2G36870	2.48647	2.77597			AT3G21370	2.65217	5.21532
AT1G68568	2.47577	2.87463			AT3G02670	2.64704	2.93573
AT1G71370	2.4717	2.74032			AT1G05540	2.63456	1.92069
AT1G77235	2.47123	2.33896			AT2G48150	2.63291	1.97669
AT2G19770	2.46366	2.1351			AT2G32540	2.63149	2.73887
AT4G08109	2.46067	2.476			AT3G04660	2.63063	3.35994
AT5G64910	2.45176	1.44192			AT4G28520	2.62833	5.23086
AT4G12735	2.45004	6.9528			AT3G21660	2.62622	2.62295
AT1G43600	2.44855	2.64359			AT5G05290	2.62467	3.65098
AT2G31930	2.44607	1.54561			AT3G47640	2.62366	2.76521
AT3G18010	2.44194	2.13913			AT2G07708	2.62146	2.15167
AT4G18920	2.4331	2.38908			AT5G03350	2.61951	1.46383
AT5G03555	2.43067	3.28116			AT1G33030	2.61527	4.32704
AT1G17960	2.4231	2.88213			AT2G07731	2.61321	2.32726
AT1G02770	2.42193	1.62884			AT2G27402	2.61234	1.72269
AT5G22545	2.41606	2.11555			AT3G50980	2.60933	3.31137
AT3G19920	2.41173	3.4247			AT1G71200	2.60896	3.09324
AT2G07674	2.41165	1.85869			AT3G14710	2.60353	3.52146
AT4G36700	2.41071	1.78003			AT2G07739	2.59981	1.76141
AT4G01500	2.40721	1.72307			AT2G35950	2.597	3.02404
AT4G02280	2.4068	2.42891			AT2G30520	2.59281	2.55883
AT5G02780	2.40166	2.34649			AT5G06760	2.59174	3.40989
AT3G21050	2.39897	1.82452			AT5G52300	2.58829	4.06838
AT1G58520	2.39709	3.41171			AT3G21720	2.57728	6.04636
AT3G54410	2.3942	2.36468			AT1G04660	2.5725	1.37622
AT2G21730	2.38463	1.31591			AT1G07485	2.57237	1.53651
AT2G21450	2.38427	3.02227			AT1G67481	2.56747	2.24517
AT1G73066	2.37967	1.51078			AT1G13370	2.56149	2.728
AT3G44300	2.37839	3.65022			AT3G29644	2.56085	2.50441
AT1G07180	2.35866	2.56829			AT2G36590	2.54428	2.20044
AT5G60250	2.35757	2.04993			AT5G66270	2.53936	2.6722
AT1G78290	2.35721	2.21991			AT5G15853	2.53334	2.71047
AT2G15128	2.3547	1.98616			AT3G24540	2.53151	2.7924
AT4G00050	2.3534	3.14079			AT3G47580	2.52983	2.38702
AT2G03520	2.34886	1.77044			AT3G27170	2.52909	2.12423
AT1G72490	2.34758	3.75874			AT1G28830	2.52184	2.35485
AT2G38905	2.34742	1.72734			AT5G59170	2.52062	3.41246
AT1G32375	2.34621	1.96796			AT1G13540	2.51613	2.52166
AT2G01810	2.34595	2.22098			AT1G69920	2.51559	5.84289
AT4G24260	2.34523	1.93457			AT1G12064	2.51092	2.30346
AT1G26560	2.34292	2.19392			AT1G19470	2.50587	2.33507
AT3G02832	2.34217	1.30141			AT4G01328	2.50296	3.13506
AT5G07330	2.33779	1.36005			AT5G42120	2.50065	2.24927
AT3G51375	2.33606	1.58062			AT1G71890	2.49779	2.03938
AT1G29430	2.33561	2.10113			AT2G36870	2.48647	2.04109
AT1G60270	2.32924	2.69222			AT1G54870	2.48631	5.77576
AT4G28110	2.32645	3.55319			AT1G68568	2.47577	2.90277
AT5G22460	2.32558	2.2091			AT5G20100	2.47227	3.2118
AT5G02440	2.32287	2.17743			AT1G50830	2.47192	1.96176
AT4G27570	2.31853	2.01221			AT1G71370	2.4717	3.80818
AT4G39480	2.30946	1.05292			AT1G77235	2.47123	2.61176
AT5G18510	2.30908	1.55133			AT2G45685	2.46852	1.7992
AT5G64940	2.30483	2.35009			AT2G19770	2.46366	2.92132
AT1G32583	2.29372	1.43051			AT4G08109	2.46067	2.54089
AT5G05282	2.288	2.83125			AT5G64910	2.45176	1.8111
AT1G35310	2.28728	2.00107			AT4G12735	2.45004	7.96882
AT2G03770	2.28466	1.9957			AT2G31930	2.44607	1.75833
AT2G32550	2.27833	1.01827			AT3G18010	2.44194	1.79128
AT5G36100	2.27767	2.05036			AT1G65090	2.43378	3.63733
AT1G17170	2.27528	3.2358			AT4G18920	2.4331	3.81105
AT1G73870	2.27248	3.40742			AT5G03555	2.43067	2.5316
AT5G23730	2.26613	3.03537			AT1G17960	2.4231	3.1902
AT3G51240	2.26479	2.44558			AT1G02770	2.42193	2.59324
AT1G60590	2.26349	3.76402			AT5G22545	2.41606	2.91023
AT4G15480	2.26264	2.8524			AT3G19920	2.41173	5.04202
AT3G10745	2.25291	1.8807			AT2G07674	2.41165	2.66538
AT1G13230	2.25279	2.21938			AT4G36700	2.41071	3.54861
AT1G49920	2.25179	1.2924			AT4G01500	2.40721	2.07258
AT1G48800	2.24835	2.56952			AT4G02280	2.4068	3.07636
AT5G51850	2.24187	1.66255			AT5G02780	2.40166	3.28507
AT2G19900	2.23865	2.08723			AT3G21050	2.39897	2.11705
AT2G24735	2.22381	2.74879			AT1G58520	2.39709	2.3816
AT5G04500	2.21248	1.81272			AT4G00910	2.39695	1.57445
AT1G68630	2.20691	2.01757			AT3G54410	2.3942	1.85293
AT1G53542	2.20687	1.25836			AT2G21730	2.38463	1.20289
AT1G16770	2.20291	1.27832			AT4G36850	2.38448	2.08049
AT5G38900	2.20028	3.7449			AT2G21450	2.38427	3.89531
AT3G51895	2.19116	1.95591			AT1G74140	2.3805	3.15305
AT1G75430	2.18217	1.65998			AT1G73066	2.37967	2.15094
AT1G01310	2.17942	1.942			AT3G44300	2.37839	4.26616
AT5G19875	2.17549	2.88378			AT5G46845	2.36046	2.3567
AT3G62455	2.17352	1.3026			AT1G07180	2.35866	2.68878
AT4G37810	2.17261	1.75545			AT5G60250	2.35757	3.19197
AT3G56890	2.17169	1.39167			AT1G78290	2.35721	2.3803
AT2G46970	2.16728	1.20783			AT2G15128	2.3547	1.98978
AT1G56170	2.15709	1.85491			AT4G00050	2.3534	2.56962
AT2G14060	2.14842	2.75035			AT2G03520	2.34886	2.53951
AT2G36630	2.14765	3.18514			AT1G72490	2.34758	2.86211
AT5G42830	2.14731	2.52531			AT2G38905	2.34742	2.95205
AT3G26816	2.14143	1.84176			AT1G32375	2.34621	2.20933
AT3G57157	2.14117	1.85596			AT2G01810	2.34595	2.14621
AT5G22390	2.13993	2.26049			AT4G24260	2.34523	2.0648
AT5G16980	2.13415	1.63195			AT4G11040	2.34457	2.68997
AT4G28280	2.1305	2.1519			AT2G44590	2.34416	3.50297
AT5G18404	2.12926	2.4606			AT1G26560	2.34292	2.14422
AT1G51440	2.12543	2.19053			AT3G02832	2.34217	2.20093
AT5G10660	2.11584	1.84445			AT5G07330	2.33779	3.80333
AT1G31835	2.11088	1.56624			AT2G43375	2.33736	2.13408
AT3G56275	2.10904	2.05387			AT3G51375	2.33606	1.879
AT5G44490	2.10862	1.35738			AT1G29430	2.33561	2.10805
AT3G15310	2.10702	5.49521			AT1G60270	2.32924	2.08245
AT1G56600	2.10675	3.53112			AT4G28110	2.32645	2.73092
AT4G02420	2.1013	2.52786			AT5G22460	2.32558	2.824
AT1G29110	2.0977	1.08054			AT5G02440	2.32287	2.20417
AT3G08810	2.09684	1.52439			AT4G27570	2.31853	1.97325
AT4G16690	2.09414	2.75203			AT4G39480	2.30946	2.15788
AT1G65060	2.09117	1.7218			AT5G18510	2.30908	1.84451
AT2G25540	2.09035	1.65677			AT5G64940	2.30483	2.00943
AT3G15354	2.08951	2.98159			AT1G32583	2.29372	1.93747
AT3G45242	2.08853	2.19408			AT5G05282	2.288	3.35231
AT3G24225	2.0846	2.52299			AT1G35310	2.28728	1.96351
AT3G17290	2.08221	1.86612			AT2G03770	2.28466	3.40994
AT3G62460	2.08092	1.30465			AT2G32550	2.27833	1.96066
AT1G76470	2.08013	2.23909			AT5G36100	2.27767	2.31907
AT1G64010	2.07534	2.31856			AT1G17170	2.27528	3.89021
AT2G25680	2.07482	2.42548			AT1G73870	2.27248	2.42884
AT2G02061	2.0746	1.96425			AT2G18880	2.26913	2.02954
AT5G52600	2.0745	2.22283			AT5G23730	2.26613	1.99404
AT3G17185	2.06359	1.89507			AT3G51240	2.26479	2.55856
AT4G22105	2.06081	1.30985			AT1G60590	2.26349	2.15501
AT5G24120	2.05733	3.75405			AT4G15480	2.26264	2.47864
AT1G73000	2.05704	2.21286			AT2G07707	2.25987	1.99783
AT1G69480	2.05635	3.28089			AT3G10745	2.25291	2.67463
AT1G11112	2.0559	2.32495			AT1G13230	2.25279	2.18575
AT4G18650	2.05528	1.2358			AT1G49920	2.25179	1.35666
AT3G06520	2.05415	3.0129			AT1G48800	2.24835	2.76985
AT4G23770	2.05261	1.84702			AT5G09360	2.24592	1.74369
AT2G47490	2.05236	2.54255			AT3G28610	2.24445	2.72469
AT4G23280	2.0518	3.71414			AT5G51850	2.24187	1.95458
AT3G55110	2.04902	2.55092			AT2G19900	2.23865	3.5076
AT3G52720	2.04797	2.2021			AT2G07747	2.22407	1.67104
AT5G05270	2.04715	1.53054			AT2G24735	2.22381	2.70891
AT5G63750	2.04544	2.08651			AT5G04500	2.21248	2.36947
AT5G56510	2.03971	2.0811			AT1G68630	2.20691	2.98607
AT1G18810	2.03728	3.19215			AT1G53542	2.20687	1.70912
AT3G21080	2.03057	3.20548			AT4G29770	2.20329	1.59428
AT3G01700	2.02801	1.27952			AT1G16770	2.20291	2.45822
AT3G48300	2.02734	1.63007			AT5G38900	2.20028	4.37403
AT5G17040	2.02347	1.64322			AT3G51895	2.19116	2.15668
AT4G27030	2.02294	2.51311			AT1G01310	2.17942	1.8474
AT4G38340	2.01727	1.15647			AT5G19875	2.17549	2.43161
AT5G13370	2.01402	2.27007			AT3G62455	2.17352	1.86262
AT1G68320	2.00921	2.28166			AT4G37810	2.17261	1.80095
AT1G74480	2.00875	2.24698			AT3G56890	2.17169	1.55868
AT4G38092	2.00738	1.89329			AT2G46970	2.16728	1.94023
AT1G16515	2.00675	1.62589			AT5G05420	2.16625	1.92711
AT1G07010	2.00488	2.64456			AT1G73175	2.16572	1.71423
AT2G41190	2.00486	1.63827			AT1G56170	2.15709	1.79033
AT1G03935	2.00245	1.89773			AT3G45060	2.15371	1.58812
AT3G47295	2.00238	2.0507			AT2G07787	2.14865	1.42126
AT3G24230	1.99995	1.87189			AT2G14060	2.14842	1.54032
AT4G28790	1.99514	1.73625			AT2G36630	2.14765	2.48488
AT5G58310	1.98919	1.31405			AT5G42830	2.14731	3.71262
AT1G70080	1.98822	2.02921			AT3G26816	2.14143	1.54722
AT1G32560	1.98603	1.49526			AT3G57157	2.14117	1.95981
AT2G37760	1.98326	2.18704			AT5G27940	2.14045	2.21188
AT2G33020	1.97817	1.51794			AT5G22390	2.13993	2.09981
AT3G01550	1.97796	1.91347			AT4G08360	2.13656	2.02357
AT5G42445	1.97616	1.50042			AT5G16980	2.13415	2.58144
AT3G61250	1.97569	1.5012			AT4G28280	2.1305	1.35081
AT2G46192	1.97523	1.46879			AT5G18404	2.12926	1.52324
AT4G22200	1.97149	2.68423			AT1G29440	2.12627	1.9966
AT4G02850	1.96806	1.80356			AT1G51440	2.12543	1.86619
AT2G36815	1.96427	2.23094			AT1G20690	2.12103	1.77027
AT1G66760	1.96048	1.8611			AT2G21490	2.12044	3.17951
AT3G28220	1.95778	1.36418			AT5G10660	2.11584	2.10656
AT1G18710	1.95707	2.53221			AT1G31835	2.11088	2.305
AT4G21323	1.9567	1.48948			AT3G56275	2.10904	2.5833
AT5G13225	1.95442	1.43121			AT5G44490	2.10862	1.68735
AT3G55580	1.94937	2.38636			AT3G15310	2.10702	2.90293
AT4G27590	1.94526	1.55822			AT1G56600	2.10675	3.19575
AT3G22550	1.94487	2.42532			AT4G02420	2.1013	2.03278
AT1G65490	1.94444	2.07962			AT1G29110	2.0977	1.33684
AT5G55380	1.94271	2.30646			AT3G08810	2.09684	1.91956
AT3G47348	1.94079	1.4341			AT4G16690	2.09414	2.40335
AT4G16680	1.93496	2.78043			AT2G46840	2.09164	2.04028
AT3G17110	1.93352	1.50092			AT1G65060	2.09117	1.85421
AT5G06980	1.93348	2.1401			AT2G25540	2.09035	2.03729
AT5G55620	1.93176	2.74581			AT1G06030	2.08955	1.69962
AT5G43630	1.92874	2.64477			AT3G15354	2.08951	2.16055
AT2G47010	1.9226	1.754			AT3G45242	2.08853	2.12889
AT1G18735	1.92188	3.02244			AT3G17290	2.08221	1.9446
AT3G21805	1.91786	1.45552			AT3G62460	2.08092	1.62821
AT1G73120	1.91725	1.49944			AT1G76470	2.08013	3.08999
AT4G35190	1.91323	1.56395			AT1G64010	2.07534	2.49561
AT2G26690	1.90952	1.85666			AT2G25680	2.07482	1.97294
AT1G71280	1.90698	2.13419			AT2G02061	2.0746	1.98572
AT3G47342	1.9052	1.53816			AT5G52600	2.0745	1.79981
AT1G17870	1.90114	1.33389			AT3G17185	2.06359	1.7406
AT1G79520	1.9009	2.37998			AT4G22105	2.06081	2.50411
AT5G38780	1.89805	2.44568			AT5G24120	2.05733	2.86209
AT3G08870	1.89645	1.30293			AT1G73000	2.05704	3.22834
AT3G47750	1.88795	1.52626			AT1G69480	2.05635	3.49728
AT3G14140	1.88552	1.7562			AT1G11112	2.0559	1.8358
AT5G17050	1.88392	3.0084			AT4G18650	2.05528	1.60393
AT4G39361	1.87945	1.45998			AT1G54280	2.0547	2.20653
AT2G13550	1.86615	1.35006			AT3G06520	2.05415	2.24193
AT4G16370	1.86584	1.62933			AT4G23770	2.05261	1.56292
AT3G49832	1.86545	1.7506			AT4G03930	2.05256	1.39194
AT4G25700	1.85907	2.02144			AT2G47490	2.05236	1.99432
AT5G45990	1.85692	1.12607			AT4G23280	2.0518	4.72037
AT3G62990	1.85434	2.37582			AT3G55110	2.04902	2.10817
AT4G14368	1.8504	5.36936			AT3G52720	2.04797	2.20251
AT4G34710	1.8498	1.63834			AT5G05270	2.04715	1.90077
AT3G21520	1.84406	2.99444			AT5G63750	2.04544	2.49431
AT5G38820	1.84101	1.21413			AT5G56510	2.03971	3.26317
AT3G60000	1.83554	1.61854			AT1G18810	2.03728	2.15515
AT1G48470	1.83402	1.09854			AT1G62900	2.03685	1.64063
AT5G06790	1.83383	3.09796			AT3G44120	2.03411	1.57393
AT1G48745	1.83382	2.40413			AT3G21080	2.03057	3.61749
AT4G18330	1.83198	2.15682			AT3G01700	2.02801	2.26627
AT1G72770	1.82698	2.69885			AT3G48300	2.02734	2.30441
AT3G47347	1.82411	1.48053			AT5G17040	2.02347	1.87903
AT4G10310	1.82305	2.04885			AT2G07785	2.02304	1.65709
AT1G63960	1.82229	2.20236			AT4G27030	2.02294	2.00105
AT5G67370	1.8203	1.81288			AT4G38340	2.01727	1.98755
AT5G09720	1.81795	1.09183			AT5G13370	2.01402	2.39316
AT1G49900	1.8179	2.00177			AT1G68320	2.00921	2.2409
AT2G43110	1.81699	1.19447			AT1G74480	2.00875	1.80736
AT5G45960	1.81495	1.37543			AT1G16515	2.00675	1.43083
AT5G20430	1.81317	2.02088			AT1G07010	2.00488	1.96012
AT3G21020	1.81126	1.16703			AT2G41190	2.00486	2.02644
AT2G47750	1.80944	1.49491			AT1G03935	2.00245	2.04909
AT2G19650	1.80227	3.15573			AT3G47295	2.00238	2.05189
AT3G62610	1.80149	3.25736			AT3G24230	1.99995	1.72415
AT2G31751	1.79893	1.79424			AT4G28790	1.99514	2.37855
AT2G24100	1.79529	2.53451			AT5G58310	1.98919	1.69163
AT1G78510	1.79245	2.99963			AT1G70080	1.98822	2.42112
AT1G58561	1.7894	1.97494			AT1G32560	1.98603	3.19792
AT3G24170	1.78838	2.23218			AT2G37760	1.98326	2.25048
AT2G35744	1.78692	1.69954			AT2G33020	1.97817	1.55527
AT2G46790	1.78283	3.77859			AT3G01550	1.97796	1.6577
AT5G57260	1.77894	1.57885			AT5G42445	1.97616	1.96358
AT2G18120	1.77864	2.70721			AT3G61250	1.97569	1.83104
AT1G74875	1.77617	1.70196			AT2G46192	1.97523	2.1947
AT5G24850	1.77592	2.47566			AT2G07712	1.97436	1.62906
AT2G45800	1.77468	2.46642			AT4G22200	1.97149	2.11884
AT5G39710	1.77463	1.59919			AT4G02850	1.96806	1.56172
AT3G21150	1.77261	5.01199			AT2G36815	1.96427	2.03891
AT1G76892	1.77099	1.36212			AT1G09400	1.96157	1.08242
AT2G20721	1.77069	1.04707			AT1G66760	1.96048	2.00016
AT5G08360	1.76711	1.18467			AT3G28220	1.95778	1.87105
AT2G06200	1.76381	2.2338			AT1G18710	1.95707	2.8181
AT1G65150	1.76303	1.06559			AT5G55370	1.95686	1.73208
AT4G39800	1.76198	1.83717			AT4G21323	1.9567	2.28082
AT3G16130	1.75954	1.50886			AT3G55580	1.94937	1.33618
AT1G76430	1.75702	1.99834			AT4G33666	1.94841	2.05161
AT3G20210	1.75676	1.71686			AT2G47770	1.94629	3.5096
AT4G31760	1.75511	1.44449			AT4G27590	1.94526	1.60599
AT5G24040	1.75428	3.55704			AT3G22550	1.94487	2.24289
AT3G63350	1.75193	1.76367			AT1G65490	1.94444	2.02342
AT4G05100	1.75149	2.35647			AT5G55380	1.94271	1.61754
AT3G46900	1.75139	2.01593			AT3G47348	1.94079	1.69545
AT4G08150	1.75019	1.41841			AT5G07500	1.93798	2.36423
AT4G34650	1.74611	1.85639			AT4G16680	1.93496	2.87789
AT1G68480	1.74252	1.50518			AT3G17110	1.93352	2.13747
AT2G26695	1.74172	1.28403			AT5G06980	1.93348	2.00248
AT1G69260	1.7353	2.35623			AT5G55620	1.93176	1.91789
AT1G68570	1.733	2.07051			AT5G43630	1.92874	1.9733
AT4G01080	1.73027	2.75839			AT2G47010	1.9226	1.684
AT3G50825	1.72997	1.6472			AT2G07717	1.92233	1.45392
AT1G03800	1.72131	2.39925			AT5G39850	1.92231	1.62138
AT1G35290	1.71945	2.0159			AT1G18735	1.92188	1.34249
AT4G39340	1.71778	2.36588			AT3G21805	1.91786	2.01972
AT5G14980	1.71287	1.99713			AT1G73120	1.91725	2.61979
AT2G44670	1.71182	1.61098			AT5G61070	1.91657	1.07908
AT5G01075	1.70919	1.65795			AT5G53450	1.91481	1.72539
AT1G74870	1.70861	3.26438			AT4G35190	1.91323	1.86214
AT1G01390	1.70718	2.3716			AT2G26690	1.90952	2.04394
AT1G66700	1.70281	4.34936			AT1G71280	1.90698	2.59253
AT1G17050	1.70222	2.26105			AT3G47342	1.9052	1.84755
AT5G19850	1.70071	2.35241			AT3G04300	1.90508	1.60516
AT2G46670	1.6941	3.74015			AT1G17870	1.90114	2.18701
AT5G62130	1.69379	2.25362			AT1G79520	1.9009	2.20247
AT3G01060	1.6937	1.96286			AT5G38780	1.89805	1.91587
AT5G10120	1.68828	1.68152			AT3G08870	1.89645	1.97447
AT3G47430	1.68727	2.75438			AT1G31173	1.89513	2.32081
AT2G30140	1.68262	2.32766			AT4G38530	1.89052	1.68237
AT2G32960	1.67973	2.27414			AT3G47750	1.88795	1.52836
AT5G59480	1.67925	2.0653			AT5G17050	1.88392	2.03323
AT5G23060	1.67758	1.89886			AT3G61090	1.88303	1.14119
AT5G24640	1.67511	5.806			AT4G39361	1.87945	1.77507
AT5G53200	1.67304	3.80646			AT1G14760	1.87571	1.36548
AT1G10540	1.67153	1.34912			AT2G13550	1.86615	1.95856
AT4G11350	1.66687	2.40892			AT5G48490	1.8659	1.61105
AT5G01480	1.6613	1.05979			AT4G16370	1.86584	1.6497
AT1G16090	1.65923	2.45536			AT3G49832	1.86545	1.36456
AT4G24150	1.65809	1.50349			AT5G08600	1.86512	1.64101
AT1G02940	1.6552	1.70844			AT3G18290	1.86048	1.87755
AT4G17550	1.65516	1.82201			AT3G01630	1.85955	1.99536
AT4G12005	1.6549	1.80303			AT4G25700	1.85907	1.9421
AT2G30540	1.65046	1.42872			AT5G45990	1.85692	1.83476
AT5G44530	1.64875	1.18102			AT1G47980	1.85601	3.69563
AT1G30530	1.64775	1.67348			AT3G62990	1.85434	2.86512
AT1G03506	1.64546	1.2457			AT4G14368	1.8504	6.41814
AT1G69610	1.64419	2.1178			AT4G34710	1.8498	1.93922
AT5G20790	1.64307	2.85813			AT3G21520	1.84406	4.19268
AT2G14210	1.64014	1.45047			AT5G38820	1.84101	1.68426
AT3G21870	1.63871	1.99842			AT3G60000	1.83554	1.36364
AT5G24380	1.63769	2.49364			AT4G38870	1.83514	1.8549
AT3G43580	1.63756	1.26829			AT1G48470	1.83402	1.80812
AT5G62430	1.63597	2.54331			AT5G06790	1.83383	1.93064
AT2G37900	1.63376	1.59473			AT1G48745	1.83382	2.24829
AT1G15260	1.62985	1.77773			AT4G18330	1.83198	2.22735
AT4G12430	1.62939	1.31024			AT5G52471	1.82718	1.79774
AT4G15550	1.6284	1.6483			AT1G72770	1.82698	2.1776
AT3G23930	1.62839	2.09104			AT2G30690	1.82519	1.92529
AT2G37300	1.62537	1.49632			AT3G47347	1.82411	1.66661
AT4G16460	1.62453	2.40214			AT4G10310	1.82305	2.02
AT2G41312	1.62148	1.77676			AT1G63960	1.82229	2.95998
AT1G62690	1.6189	1.37776			AT5G67370	1.8203	1.84579
AT1G08230	1.61724	1.54294			AT1G15580	1.8195	2.01673
AT2G21330	1.61585	1.77388			AT5G09720	1.81795	1.43234
AT1G03790	1.61101	1.65567			AT1G49900	1.8179	3.35112
AT1G78230	1.61099	2.77043			AT2G43110	1.81699	1.65453
AT1G32520	1.60432	1.96785			AT5G45960	1.81495	1.5884
AT5G22540	1.60326	3.61721			AT5G49560	1.81202	1.20198
AT3G21390	1.60312	1.8988			AT3G21020	1.81126	1.62578
AT3G08660	1.60034	1.53008			AT2G47750	1.80944	1.22916
AT5G04660	1.59615	1.67414			AT4G15258	1.80774	1.71633
AT3G29200	1.59216	1.64967			AT2G19650	1.80227	1.84428
AT1G69570	1.59137	2.11221			AT3G62610	1.80149	2.66869
AT1G79270	1.59015	2.67595			AT3G45095	1.80021	1.37191
AT5G28919	1.58408	1.04695			AT2G31751	1.79893	2.25849
AT1G49160	1.58348	1.29453			AT2G24100	1.79529	2.01889
AT4G34881	1.58186	1.14377			AT2G22590	1.79461	1.76134
AT3G55120	1.58177	1.15297			AT1G78510	1.79245	2.04982
AT5G37550	1.57798	2.6562			AT1G53541	1.79187	1.13955
AT4G35090	1.5755	1.99642			AT2G07695	1.78979	1.23637
AT3G13810	1.57039	1.30467			AT1G58561	1.7894	1.48206
AT5G38240	1.56903	1.59699			AT3G23109	1.78877	2.08167
AT3G46650	1.56677	1.87477			AT3G24170	1.78838	2.21718
AT5G03760	1.56662	1.51494			AT2G35744	1.78692	1.84019
AT5G65730	1.56573	1.72225			AT2G35075	1.78641	1.13158
AT1G20470	1.56477	1.62642			AT5G54095	1.78314	1.86922
AT3G24420	1.55955	2.29851			AT2G46790	1.78283	2.52095
AT2G34340	1.55906	1.73747			AT5G57260	1.77894	2.52839
AT1G44446	1.5543	1.04582			AT2G18120	1.77864	2.0138
AT3G14700	1.55262	2.21321			AT1G74875	1.77617	1.91068
AT5G11320	1.55239	1.29432			AT5G24850	1.77592	2.01703
AT5G49480	1.55161	2.77438			AT3G13403	1.77515	2.29061
AT5G02840	1.55105	1.71304			AT2G45800	1.77468	2.18737
AT2G42980	1.5509	1.47859			AT5G39710	1.77463	1.57443
AT1G32960	1.54832	3.08151			AT4G03540	1.77312	1.7636
AT2G37180	1.54658	1.21799			AT3G21150	1.77261	2.12883
AT5G59220	1.54575	2.00866			AT2G20721	1.77069	1.3858
AT4G03445	1.5441	1.76107			AT5G08360	1.76711	1.28833
AT5G43580	1.53557	1.27557			AT2G06200	1.76381	1.58341
AT1G68440	1.53474	2.4599			AT1G65150	1.76303	1.41833
AT2G33530	1.53378	1.70492			AT4G39800	1.76198	1.68715
AT2G01280	1.53247	2.89499			AT5G22555	1.76019	1.80991
AT5G05860	1.53246	1.10392			AT3G16130	1.75954	1.91408
AT4G08100	1.53117	1.18757			AT1G76430	1.75702	2.47355
AT5G45850	1.53117	1.68005			AT3G20210	1.75676	3.8897
AT1G47510	1.52988	3.5149			AT4G31760	1.75511	1.70443
AT4G22730	1.52927	1.43032			AT5G24040	1.75428	4.63955
AT3G29770	1.52922	1.33299			AT3G63350	1.75193	1.63295
AT5G59920	1.5239	1.73525			AT4G05100	1.75149	2.08027
AT1G69252	1.52032	1.89423			AT3G46900	1.75139	2.12797
AT4G21940	1.52009	1.97927			AT4G08150	1.75019	1.50606
AT1G19640	1.51795	2.17207			AT4G34650	1.74611	1.52776
AT1G01030	1.51782	1.242			AT1G28950	1.74417	2.65183
AT3G54520	1.51749	4.95963			AT1G68480	1.74252	1.6803
AT3G49055	1.5144	1.52847			AT3G59670	1.74243	1.23462
AT4G09350	1.51366	1.87244			AT2G07811	1.74224	1.06256
AT5G03860	1.51349	2.35879			AT2G26695	1.74172	1.47328
AT1G17020	1.51271	1.57583			AT4G25000	1.73723	1.69523
AT5G60180	1.51082	1.51027			AT2G07696	1.737	1.19945
AT3G26570	1.50927	1.94068			AT1G69260	1.7353	1.93305
AT4G09970	1.50509	1.88036			AT1G68570	1.733	1.81974
AT3G50710	1.50464	1.31775			AT4G01080	1.73027	1.18802
AT2G28330	1.50285	1.1555			AT3G50825	1.72997	1.71003
AT3G58980	1.50182	1.47258			AT4G39366	1.72713	1.43343
AT1G01830	1.50182	2.22383			AT1G03800	1.72131	1.79873
AT1G12370	1.49969	1.75456			AT2G28420	1.72112	2.54003
AT4G30610	1.49807	1.60189			AT2G33720	1.72079	1.9057
AT3G28290	1.4979	1.32212			AT1G35290	1.71945	1.82185
AT1G29660	1.49684	1.46976			AT4G39340	1.71778	2.42458
AT1G10640	1.49291	1.64712			AT5G14980	1.71287	1.87459
AT4G38100	1.49291	1.11237			AT2G44670	1.71182	1.76731
AT4G38840	1.49108	1.67861			AT5G01075	1.70919	1.47368
AT5G53970	1.48904	2.49426			AT1G74870	1.70861	4.27351
AT1G33102	1.48789	1.98844			AT1G01390	1.70718	1.98823
AT1G19490	1.48785	2.9206			AT1G66700	1.70281	4.64455
AT1G76420	1.48774	1.87756			AT1G17050	1.70222	1.85094
AT5G24130	1.48484	1.4895			AT1G09350	1.70145	1.64086
AT5G17580	1.48384	1.23018			AT5G19850	1.70071	1.77007
AT3G28300	1.48254	1.29611			AT5G04370	1.69833	1.75534
AT3G16800	1.48141	1.19117			AT2G46670	1.6941	2.34373
AT1G71140	1.4801	1.4103			AT5G62130	1.69379	1.52083
AT2G39681	1.47656	1.20255			AT3G01060	1.6937	1.81189
AT2G24280	1.47618	1.44714			AT5G10120	1.68828	2.80817
AT2G33280	1.47429	1.34153			AT3G47430	1.68727	1.85929
AT2G26692	1.47296	1.23211			AT2G31985	1.68687	3.03355
AT5G65860	1.46684	1.31234			AT2G30140	1.68262	2.44899
AT5G54470	1.46587	3.48407			AT1G28980	1.68146	1.13476
AT3G08730	1.46584	2.88908			AT3G28740	1.68123	1.86742
AT5G45450	1.46564	2.01077			AT2G43138	1.68015	1.9536
AT2G47800	1.46318	1.4525			AT2G32960	1.67973	1.71273
AT3G02830	1.46236	1.68615			AT5G59480	1.67925	1.45216
AT1G67360	1.4599	1.44784			AT3G26815	1.67877	1.58242
AT4G17660	1.45881	4.04956			AT3G42850	1.67808	1.88013
AT3G19450	1.45391	1.67542			AT5G23060	1.67758	1.61134
AT1G44000	1.45306	1.59027			AT5G24640	1.67511	6.81644
AT3G51380	1.44598	1.19426			AT5G53200	1.67304	1.69348
AT4G34000	1.44414	2.10659			AT1G10540	1.67153	1.52371
AT1G48260	1.43651	1.59209			AT4G11350	1.66687	2.41831
AT5G37760	1.43612	2.33578			AT5G01480	1.6613	1.56274
AT1G01120	1.43466	1.59957			AT3G11000	1.66124	1.17644
AT2G15490	1.4336	1.83776			AT1G16090	1.65923	2.91011
AT2G31750	1.43332	1.59847			AT4G24150	1.65809	2.0428
AT2G23110	1.42996	1.64098			AT1G02940	1.6552	2.30146
AT3G12143	1.42863	1.29523			AT4G17550	1.65516	1.51025
AT4G30180	1.42849	1.36988			AT4G12005	1.6549	1.62594
AT3G25905	1.42832	1.50027			AT2G30540	1.65046	2.46604
AT3G57030	1.42659	1.22944			AT2G20722	1.64921	1.17923
AT4G17090	1.42656	2.35768			AT1G30530	1.64775	1.54115
AT1G68780	1.42518	1.04689			AT1G03506	1.64546	2.68568
AT2G48020	1.42449	1.49135			AT1G69610	1.64419	1.82497
AT3G14810	1.41943	1.83089			AT5G20790	1.64307	2.58047
AT3G60160	1.41788	1.80294			AT3G21870	1.63871	1.75145
AT2G39675	1.41701	1.13792			AT4G25420	1.63816	2.03029
AT1G50420	1.41511	1.43413			AT5G24380	1.63769	1.96938
AT4G31870	1.41367	2.00776			AT3G43580	1.63756	2.14065
AT5G52420	1.41278	2.08539			AT5G62430	1.63597	2.00078
AT5G66630	1.41091	1.14463			AT2G37900	1.63376	2.25867
AT2G46270	1.41079	2.26451			AT2G37870	1.63061	1.15336
AT3G56080	1.40673	1.71638			AT1G15260	1.62985	1.6074
AT4G19460	1.40482	1.3473			AT4G12430	1.62939	1.37908
AT1G61390	1.40265	1.34434			AT4G15550	1.6284	1.54989
AT1G74456	1.39899	1.01443			AT3G23930	1.62839	1.79522
AT5G64170	1.39597	1.51972			AT1G15330	1.62771	2.03368
AT5G02830	1.39581	1.81587			AT2G37300	1.62537	1.40102
AT1G64740	1.39065	1.32675			AT4G16460	1.62453	1.6799
AT3G26830	1.38917	3.74132			AT4G16160	1.62386	2.85889
AT2G30790	1.38581	1.03427			AT2G41312	1.62148	1.47608
AT1G72645	1.38376	1.01996			AT1G34580	1.61954	1.05676
AT2G30150	1.38203	1.7915			AT1G62690	1.6189	1.50853
AT2G29450	1.3817	1.882			AT1G08230	1.61724	1.73496
AT2G40900	1.38066	1.72858			AT2G21330	1.61585	1.71292
AT5G54240	1.3797	1.37702			AT1G64110	1.6157	2.16006
AT4G39510	1.37585	1.03216			AT1G03790	1.61101	2.95622
AT5G24600	1.37442	2.38538			AT1G78230	1.61099	1.45561
AT2G36540	1.37404	1.77373			AT1G72620	1.60974	1.11936
AT1G52570	1.36611	1.77063			AT4G22390	1.6061	1.10937
AT1G69310	1.36563	1.99698			AT1G32520	1.60432	1.66639
AT5G08640	1.36149	1.13965			AT3G21090	1.6038	1.23823
AT3G24190	1.3608	1.78866			AT5G22540	1.60326	4.92068
AT1G01380	1.3604	1.59932			AT1G19050	1.60318	1.64485
AT3G30180	1.35752	1.78064			AT3G21390	1.60312	1.60713
AT3G51180	1.3546	1.45239			AT3G59068	1.6027	1.02723
AT2G21970	1.35413	1.7419			AT3G08660	1.60034	1.46045
AT1G66840	1.35246	2.708			AT4G04680	1.59727	1.20192
AT1G47578	1.35233	1.17234			AT5G04660	1.59615	1.33417
AT1G06250	1.34888	1.41507			AT3G48580	1.59502	1.57541
AT3G54990	1.34262	2.53689			AT2G17490	1.59498	1.24914
AT5G50100	1.3396	1.99937			AT4G09920	1.59305	1.68006
AT3G16175	1.33821	2.05749			AT3G29200	1.59216	1.62371
AT4G17098	1.33455	1.15394			AT1G69570	1.59137	1.97794
AT3G29240	1.33443	1.66498			AT1G79270	1.59015	1.92175
AT1G13080	1.33289	1.32617			AT4G28040	1.58695	1.35907
AT5G03120	1.33237	1.37304			AT2G17036	1.58686	1.1222
AT1G07985	1.32968	1.67442			AT5G28919	1.58408	1.30092
AT3G23560	1.32529	1.23826			AT1G49160	1.58348	1.22473
AT5G44390	1.3241	1.32143			AT3G12410	1.58183	1.64705
AT1G08165	1.32333	1.59616			AT3G55120	1.58177	1.39344
AT3G13510	1.32319	1.35116			AT5G37550	1.57798	2.12626
AT1G07390	1.31827	1.25545			AT4G35090	1.5755	1.75125
AT1G76530	1.31481	1.79136			AT1G12070	1.57405	1.24807
AT5G52500	1.31436	1.44105			AT3G13810	1.57039	1.51822
AT2G40400	1.31371	1.53928			AT5G38240	1.56903	1.9482
AT5G46500	1.313	2.66932			AT3G46650	1.56677	1.32629
AT5G47560	1.31287	1.55545			AT5G03760	1.56662	1.26065
AT3G53260	1.31233	1.23206			AT5G65730	1.56573	1.69852
AT3G05820	1.30385	1.19187			AT3G24927	1.56534	1.43086
AT1G19920	1.30087	1.51182			AT1G20470	1.56477	1.90288
AT4G38215	1.30068	1.41473			AT3G24420	1.55955	1.68539
AT2G39560	1.3	1.58597			AT2G34340	1.55906	1.94667
AT4G26950	1.29524	2.92544			AT5G13740	1.55894	1.42038
AT1G50055	1.29011	1.04595			AT1G44446	1.5543	1.44595
AT3G13040	1.28933	1.15844			AT3G14700	1.55262	2.43502
AT1G75100	1.28829	1.3234			AT5G11320	1.55239	1.18695
AT2G35850	1.28628	1.84425			AT5G49480	1.55161	1.65753
AT5G44190	1.28164	1.29963			AT5G02840	1.55105	1.54103
AT5G61820	1.27911	1.93368			AT2G42980	1.5509	1.88152
AT4G30470	1.27489	2.09221			AT1G53860	1.54894	1.35736
AT1G75170	1.26695	2.21784			AT1G32960	1.54832	3.43648
AT5G62140	1.26638	1.62148			AT2G37180	1.54658	1.25791
AT2G37970	1.2646	1.96419			AT5G59220	1.54575	1.94396
AT5G24090	1.26364	1.39233			AT4G03445	1.5441	1.49582
AT2G29480	1.26328	1.59289			AT1G16500	1.53961	1.23616
AT1G19830	1.26105	1.21764			AT5G43580	1.53557	1.5736
AT1G07490	1.25645	2.00448			AT1G68440	1.53474	1.85091
AT4G28420	1.25628	3.77835			AT2G33530	1.53378	1.41602
AT2G30100	1.25386	1.78388			AT2G01280	1.53247	1.33203
AT1G03990	1.25083	1.43881			AT5G05860	1.53246	1.49859
AT2G42975	1.24714	1.66921			AT4G08100	1.53117	1.6028
AT3G14450	1.24622	1.05574			AT5G45850	1.53117	1.87004
AT5G58760	1.24304	2.02093			AT1G47510	1.52988	3.62671
AT4G37080	1.2401	1.09508			AT4G22730	1.52927	1.32176
AT2G16890	1.23966	2.26011			AT3G29770	1.52922	1.38794
AT2G34070	1.23809	1.97756			AT4G32445	1.52905	2.15758
AT5G20220	1.23776	1.94504			AT1G03502	1.52836	1.95226
AT3G15850	1.23647	1.53691			AT3G52670	1.52438	1.33332
AT5G21280	1.2326	1.43621			AT5G59920	1.5239	1.72986
AT5G19730	1.23236	1.86381			AT1G69252	1.52032	1.41812
AT1G07570	1.2308	1.382			AT4G21940	1.52009	1.77327
AT5G15860	1.22795	1.06449			AT1G19640	1.51795	1.89683
AT1G04550	1.22575	1.69796			AT1G01030	1.51782	1.44004
AT1G78070	1.22527	2.57849			AT3G54520	1.51749	5.83716
AT1G80750	1.22444	1.01231			AT3G49055	1.5144	1.59585
AT1G30240	1.22247	1.10601			AT4G09350	1.51366	1.42399
AT3G48280	1.22213	1.09998			AT5G03860	1.51349	2.84415
AT2G43340	1.22133	2.48438			AT1G17020	1.51271	2.50862
AT1G26770	1.22129	1.79173			AT4G13820	1.51171	1.99076
AT1G15290	1.2202	1.2592			AT5G60180	1.51082	1.24134
AT2G26170	1.21844	1.17876			AT3G26570	1.50927	1.51085
AT1G50180	1.2176	1.72524			AT2G23590	1.5084	1.27449
AT3G52360	1.21265	1.68129			AT4G09970	1.50509	1.2131
AT1G48650	1.21104	1.23498			AT3G50710	1.50464	2.22515
AT4G36470	1.21086	2.0292			AT2G36660	1.50306	1.65831
AT1G64860	1.2101	1.22509			AT2G28330	1.50285	1.4484
AT5G66940	1.20988	1.19093			AT3G58980	1.50182	2.14681
AT3G23000	1.20926	1.40377			AT1G01830	1.50182	1.64593
AT5G38565	1.20784	1.06177			AT1G12900	1.50039	1.45245
AT3G59400	1.20541	1.19759			AT1G12370	1.49969	1.36606
AT2G32765	1.20514	1.08949			AT4G30610	1.49807	1.20412
AT1G10740	1.20443	1.55184			AT3G28290	1.4979	1.32386
AT1G67810	1.20312	1.62311			AT3G17770	1.49605	1.68308
AT1G12670	1.20299	1.82386			AT1G10640	1.49291	1.48513
AT3G51860	1.20151	1.29544			AT5G53970	1.48904	1.98935
AT4G31390	1.20063	1.56321			AT1G33102	1.48789	1.52603
AT2G28350	1.19694	1.04356			AT1G19490	1.48785	1.55895
AT3G47660	1.19464	1.29353			AT1G76420	1.48774	1.35824
AT1G05690	1.19363	2.6493			AT4G12382	1.48761	1.35752
AT3G17130	1.19165	1.72038			AT5G24130	1.48484	2.38137
AT3G07720	1.19112	1.31082			AT5G17580	1.48384	1.30877
AT1G66130	1.18949	1.10552			AT5G60260	1.48344	1.01712
AT4G10150	1.18839	1.33337			AT3G28300	1.48254	1.3062
AT5G40380	1.18827	1.14067			AT3G16800	1.48141	1.48547
AT3G01660	1.18227	1.52982			AT1G71140	1.4801	1.93467
AT2G39450	1.18104	1.49253			AT2G42720	1.47736	1.65045
AT2G33855	1.17965	1.62029			AT2G39681	1.47656	1.42101
AT4G19645	1.17916	1.00547			AT2G24280	1.47618	1.46457
AT5G17310	1.17519	1.65874			AT2G33280	1.47429	2.1688
AT5G67160	1.17426	1.25558			AT2G26692	1.47296	1.58635
AT5G03790	1.1737	1.11736			AT1G80090	1.46728	2.37758
AT2G03360	1.17225	1.84456			AT5G65860	1.46684	1.23941
AT5G20110	1.17182	1.03026			AT5G57240	1.46672	1.69832
AT2G47370	1.16729	1.53001			AT5G54470	1.46587	1.7831
AT3G52740	1.16541	2.78681			AT3G08730	1.46584	1.63615
AT5G40390	1.16517	1.58002			AT5G45450	1.46564	3.71349
AT4G04620	1.16445	1.10726			AT1G12130	1.46478	3.08772
AT3G11900	1.16392	1.32667			AT5G03435	1.46392	1.0165
AT5G50240	1.16359	1.52944			AT2G47800	1.46318	1.89157
AT1G14280	1.15993	1.32669			AT3G02830	1.46236	1.43424
AT2G22200	1.15685	1.14776			AT1G67360	1.4599	2.06466
AT1G16260	1.1562	1.28988			AT4G17660	1.45881	4.68513
AT3G11670	1.15593	1.06488			AT3G19450	1.45391	1.52007
AT1G70250	1.15476	1.64852			AT1G44000	1.45306	1.36742
AT4G05020	1.15287	1.96361			AT2G44581	1.45219	1.92317
AT4G29930	1.15248	1.20888			AT3G51380	1.44598	1.51497
AT1G27370	1.14743	1.57603			AT4G34000	1.44414	1.70228
AT4G34610	1.14741	1.76712			AT3G27997	1.44191	1.27124
AT5G64840	1.14487	1.4911			AT1G18850	1.43812	1.07428
AT2G05620	1.1422	1.49535			AT4G07825	1.43788	1.15889
AT1G16730	1.14027	2.06465			AT3G51070	1.43776	1.2138
AT3G11402	1.13871	1.06622			AT1G04220	1.43656	1.5564
AT5G09990	1.13822	1.14036			AT1G48260	1.43651	1.83609
AT5G15600	1.13714	1.20398			AT5G37760	1.43612	2.23799
AT5G13330	1.13585	1.83885			AT2G15490	1.4336	2.67761
AT1G04520	1.13413	1.33531			AT5G07650	1.43334	1.564
AT1G61210	1.13184	1.7344			AT3G59340	1.43334	1.07427
AT4G12000	1.13089	2.68904			AT2G31750	1.43332	1.48749
AT2G45450	1.12698	1.08068			AT2G24560	1.43138	1.45722
AT2G41940	1.1257	1.748			AT2G23110	1.42996	3.25296
AT1G33260	1.12196	1.07644			AT1G65970	1.42926	1.64842
AT2G41290	1.12171	1.12749			AT3G12143	1.42863	1.43409
AT1G52565	1.12154	2.06295			AT4G30180	1.42849	1.765
AT3G59140	1.11846	1.47633			AT3G25905	1.42832	1.60697
AT3G21250	1.11752	1.34633			AT3G57030	1.42659	1.15159
AT4G02630	1.11632	1.44747			AT4G17090	1.42656	1.63361
AT4G22758	1.11565	1.64442			AT1G68780	1.42518	1.31533
AT4G15630	1.1127	1.51395			AT2G48020	1.42449	1.34192
AT2G29420	1.11145	1.31979			AT4G26390	1.42366	2.33486
AT5G44110	1.1105	2.51004			AT2G31980	1.42137	2.30855
AT5G02120	1.10451	1.30052			AT5G53190	1.42046	1.74629
AT5G10100	1.09901	1.33558			AT3G14810	1.41943	1.48134
AT1G65130	1.09837	1.01652			AT3G60160	1.41788	2.0304
AT5G15910	1.09735	1.39096			AT2G39675	1.41701	1.27008
AT3G04000	1.09667	1.01035			AT2G24750	1.41512	1.23037
AT2G26080	1.09462	1.19979			AT1G50420	1.41511	1.58894
AT3G05180	1.09453	1.12691			AT4G31870	1.41367	1.82463
AT1G16320	1.09267	1.49924			AT5G52420	1.41278	1.38253
AT1G49405	1.09238	2.31463			AT1G12672	1.41267	1.46286
AT5G65165	1.09186	1.03217			AT2G13680	1.41174	1.92181
AT3G25590	1.09052	1.65709			AT5G66630	1.41091	1.29457
AT2G38230	1.09008	1.63441			AT2G46270	1.41079	1.70159
AT4G32295	1.088	1.93966			AT3G46680	1.40854	2.11565
AT2G46450	1.08527	1.78665			AT2G35743	1.40816	1.11546
AT4G25300	1.0813	1.27808			AT3G56080	1.40673	1.42234
AT1G47530	1.07815	1.19239			AT4G19460	1.40482	1.19626
AT4G23020	1.07724	1.0852			AT4G23970	1.40431	1.53138
AT4G37150	1.07716	1.19448			AT1G61390	1.40265	1.20483
AT5G14650	1.07614	1.02428			AT1G74456	1.39899	1.45616
AT1G04570	1.07575	1.35823			AT5G64170	1.39597	1.44905
AT5G47540	1.07535	1.20097			AT5G02830	1.39581	1.21493
AT5G64850	1.0746	1.56695			AT5G13900	1.39485	1.38078
AT5G17230	1.07097	1.25197			AT3G13404	1.39074	1.58138
AT2G34720	1.07084	1.40149			AT1G64740	1.39065	1.32112
AT3G11340	1.07071	1.32491			AT5G60220	1.38967	2.26625
AT3G10840	1.07051	1.37361			AT3G26830	1.38917	4.29916
AT3G61220	1.06978	1.9823			AT5G07240	1.3871	1.32895
AT1G18750	1.06905	2.11448			AT5G21950	1.38547	1.4665
AT2G46420	1.067	1.63127			AT5G60022	1.38474	1.5524
AT4G28020	1.06658	1.34419			AT1G72645	1.38376	1.09921
AT5G55490	1.06565	1.33179			AT2G30150	1.38203	1.39891
AT2G03750	1.06553	1.18387			AT2G29450	1.3817	1.53769
AT1G06430	1.06501	1.51611			AT5G56300	1.38066	1.17425
AT1G69730	1.06474	1.67375			AT2G40900	1.38066	1.33808
AT4G03270	1.06356	1.09955			AT5G54240	1.3797	1.81633
AT5G24150	1.06305	2.14349			AT4G39510	1.37585	1.25603
AT5G20270	1.06295	1.06866			AT5G24600	1.37442	2.2194
AT1G27760	1.06251	1.82092			AT2G36540	1.37404	1.54257
AT5G62670	1.06186	1.38975			AT1G52570	1.36611	1.11111
AT1G74000	1.06003	1.0485			AT1G69310	1.36563	1.3744
AT1G18610	1.05894	1.03152			AT5G08640	1.36149	1.36983
AT1G72430	1.05602	1.74731			AT3G24190	1.3608	1.46023
AT3G56360	1.05565	1.24435			AT1G01380	1.3604	1.53644
AT3G02990	1.05255	1.03727			AT3G30180	1.35752	1.86413
AT4G22570	1.04289	1.16718			AT1G61110	1.35474	2.05537
AT1G55910	1.04155	1.97158			AT3G51180	1.3546	1.75759
AT2G37240	1.03898	1.37974			AT2G21970	1.35413	1.39764
AT5G67385	1.03883	1.29259			AT4G14790	1.35394	1.07835
AT1G62750	1.03774	1.2432			AT5G65850	1.35326	1.55448
AT1G06000	1.03367	1.07496			AT1G66840	1.35246	1.36068
AT4G38620	1.0309	1.61597			AT1G06250	1.34888	1.15159
AT3G18485	1.02771	1.32722			AT1G08580	1.34392	1.09914
AT2G43710	1.02381	1.18561			AT3G54990	1.34262	1.46001
AT5G13770	1.02221	1.05972			AT5G50100	1.3396	1.67752
AT5G17570	1.02219	1.00325			AT4G39363	1.33946	1.03106
AT1G72680	1.02101	1.65128			AT3G16175	1.33821	1.43065
AT5G53486	1.02059	1.01872			AT4G17098	1.33455	1.15819
AT2G16070	1.01991	1.33246			AT3G29240	1.33443	1.48871
AT2G45960	1.01888	1.18364			AT1G13080	1.33289	1.27029
AT1G33110	1.01638	1.7267			AT3G57660	1.33254	1.00202
AT3G03450	1.01632	1.51675			AT5G03120	1.33237	1.35257
AT3G26650	1.01478	1.18571			AT1G07985	1.32968	2.37045
AT1G12020	1.01281	1.30008			AT1G34418	1.32797	1.35666
AT4G26860	1.01201	1.2418			AT1G44150	1.32757	1.78705
AT2G31560	1.0079	2.26062			AT1G32740	1.32647	1.06091
AT1G59700	1.00532	1.8483			AT3G23560	1.32529	1.35929
AT3G53160	1.0017	1.25288			AT5G23770	1.32426	1.01204
AT5G06820	1.00128	1.22777			AT5G44390	1.3241	1.43984
					AT1G51680	1.32393	1.2373
					AT1G08165	1.32333	1.79936
					AT3G13510	1.32319	1.22709
					AT3G21110	1.31921	1.10025
					AT1G07390	1.31827	1.3028
					AT1G76530	1.31481	1.80419
					AT2G40400	1.31371	1.0202
					AT1G75166	1.31309	1.12167
					AT5G46500	1.313	2.47096
					AT5G47560	1.31287	1.5499
					AT1G55050	1.31274	1.60572
					AT3G53260	1.31233	1.18078
					AT3G16590	1.30788	1.75108
					AT3G05820	1.30385	1.09599
					AT5G47250	1.30111	1.09888
					AT1G19920	1.30087	1.02354
					AT4G38215	1.30068	1.21516
					AT2G39560	1.3	1.0857
					AT1G48300	1.29583	1.50428
					AT1G52650	1.29537	1.34586
					AT4G26950	1.29524	2.1047
					AT3G10340	1.29069	1.2
					AT1G50055	1.29011	1.07103
					AT3G13040	1.28933	1.38674
					AT1G75100	1.28829	1.41964
					AT3G52770	1.28788	1.35933
					AT2G35850	1.28628	1.51439
					AT5G44190	1.28164	1.61301
					AT5G61820	1.27911	1.72356
					AT4G30470	1.27489	1.49603
					AT3G44290	1.27446	1.85518
					AT3G50440	1.27352	1.25784
					AT3G08620	1.27171	1.20245
					AT5G15750	1.2707	1.05721
					AT2G24160	1.26701	1.09878
					AT1G75170	1.26695	1.61966
					AT5G62140	1.26638	1.31458
					AT2G37970	1.2646	1.84277
					AT1G13400	1.26389	1.20132
					AT5G24090	1.26364	1.86311
					AT2G29480	1.26328	2.09503
					AT1G19830	1.26105	1.23241
					AT1G07490	1.25645	1.32291
					AT4G28420	1.25628	5.79534
					AT2G30100	1.25386	1.17614
					AT2G42005	1.25259	1.06846
					AT1G03990	1.25083	1.53245
					AT3G10610	1.25047	1.05232
					AT5G58370	1.24927	1.06286
					AT2G42975	1.24714	1.35213
					AT3G14450	1.24622	1.07672
					AT5G58760	1.24304	1.23981
					AT4G37080	1.2401	1.19671
					AT1G06020	1.24005	1.05546
					AT2G16890	1.23966	1.66425
					AT3G26932	1.23922	1.15813
					AT2G34070	1.23809	1.52619
					AT5G20220	1.23776	1.39426
					AT1G05061	1.23647	1.49507
					AT3G15850	1.23647	1.17297
					AT3G22660	1.23587	1.02816
					AT1G68990	1.2358	1.07154
					AT5G23350	1.23518	1.1895
					AT2G37040	1.23434	1.19285
					AT1G13430	1.23295	1.32929
					AT5G21280	1.2326	1.50413
					AT5G19730	1.23236	1.0586
					AT1G19750	1.23101	1.46881
					AT1G07570	1.2308	1.89042
					AT2G35310	1.23037	1.14857
					AT3G15170	1.23021	1.24538
					AT5G15860	1.22795	1.34464
					AT3G03770	1.22682	1.02073
					AT1G04550	1.22575	1.3674
					AT1G78070	1.22527	1.20783
					AT1G80750	1.22444	1.02169
					AT1G30240	1.22247	1.28325
					AT3G48280	1.22213	1.32458
					AT2G43340	1.22133	1.64904
					AT1G26770	1.22129	1.67739
					AT1G15290	1.2202	1.03713
					AT2G13570	1.21973	1.19399
					AT2G26170	1.21844	1.14812
					AT1G46768	1.21829	1.19914
					AT1G50180	1.2176	1.24876
					AT3G24982	1.2152	1.13174
					AT3G52360	1.21265	1.6726
					AT1G48650	1.21104	1.22782
					AT4G36470	1.21086	1.11936
					AT1G64860	1.2101	1.07416
					AT5G66940	1.20988	1.47162
					AT3G23000	1.20926	1.02768
					AT5G05990	1.20789	1.08464
					AT5G38565	1.20784	1.54833
					AT3G59400	1.20541	1.25223
					AT1G10740	1.20443	1.25322
					AT1G67810	1.20312	2.45706
					AT1G12670	1.20299	2.13081
					AT3G51860	1.20151	2.14372
					AT4G31390	1.20063	1.39023
					AT5G20160	1.19706	1.13917
					AT2G28350	1.19694	1.04698
					AT3G16810	1.19512	1.08858
					AT3G47660	1.19464	2.12691
					AT4G35680	1.19394	1.13065
					AT1G05690	1.19363	1.48185
					AT5G22320	1.19198	1.00691
					AT3G17130	1.19165	1.42877
					AT3G07720	1.19112	1.73043
					AT1G66130	1.18949	1.33659
					AT4G10150	1.18839	1.0155
					AT5G40380	1.18827	1.1061
					AT3G01660	1.18227	1.21212
					AT2G39450	1.18104	1.35059
					AT5G06000	1.18092	1.03402
					AT1G01070	1.18083	1.25415
					AT5G53870	1.17983	1.2435
					AT2G33855	1.17965	1.04078
					AT4G19645	1.17916	1.2927
					AT5G28650	1.17868	1.36588
					AT2G03730	1.17802	1.59975
					AT5G17310	1.17519	1.31172
					AT5G67160	1.17426	1.31515
					AT3G12981	1.17272	1.14662
					AT2G03360	1.17225	2.45143
					AT5G20110	1.17182	1.18881
					AT2G27990	1.16866	1.23449
					AT2G47370	1.16729	1.1615
					AT1G35710	1.16637	1.55689
					AT3G52740	1.16541	1.73608
					AT4G04620	1.16445	1.30616
					AT3G11900	1.16392	1.22781
					AT5G50240	1.16359	1.9979
					AT1G14280	1.15993	1.37403
					AT1G16260	1.1562	1.24762
					AT3G11670	1.15593	1.12659
					AT1G70250	1.15476	1.32482
					AT4G05020	1.15287	2.59135
					AT1G18100	1.15286	1.99875
					AT4G29930	1.15248	1.46919
					AT1G27370	1.14743	1.01216
					AT2G40711	1.147	1.26463
					AT5G64840	1.14487	1.30858
					AT2G05620	1.1422	1.27179
					AT1G11710	1.14213	1.12745
					AT1G16730	1.14027	1.39582
					AT3G11402	1.13871	1.04898
					AT5G15600	1.13714	1.13248
					AT5G13330	1.13585	2.06184
					AT1G61210	1.13184	1.22519
					AT3G24600	1.13148	1.26416
					AT4G12000	1.13089	1.41233
					AT1G30220	1.12969	1.22341
					AT1G78170	1.12594	1.19327
					AT2G41940	1.1257	1.24019
					AT1G33260	1.12196	1.2014
					AT2G41290	1.12171	1.10012
					AT1G52565	1.12154	1.45724
					AT5G14410	1.12089	1.01881
					AT3G59140	1.11846	1.76028
					AT3G21250	1.11752	1.1684
					AT4G02630	1.11632	1.1731
					AT1G51140	1.11604	1.32007
					AT4G22758	1.11565	1.76583
					AT4G15630	1.1127	1.11321
					AT5G04190	1.11199	1.43683
					AT2G29420	1.11145	1.22572
					AT3G25010	1.11093	1.23512
					AT2G33480	1.11081	1.43491
					AT1G22600	1.11077	1.70949
					AT5G44110	1.1105	1.71106
					AT1G01046	1.10547	1.08277
					AT2G35750	1.10453	1.23372
					AT5G02120	1.10451	1.09478
					AT2G47485	1.09988	1.16653
					AT5G10100	1.09901	1.10509
					AT1G77230	1.09789	1.15392
					AT5G15910	1.09735	1.22795
					AT3G04000	1.09667	1.39367
					AT2G26080	1.09462	1.15193
					AT5G13750	1.09315	1.46182
					AT1G16320	1.09267	1.19154
					AT1G49405	1.09238	1.45928
					AT3G07120	1.09191	1.21423
					AT5G65165	1.09186	3.1819
					AT5G52900	1.09159	1.30883
					AT3G25590	1.09052	1.08604
					AT3G01960	1.09049	1.72444
					AT2G38230	1.09008	1.48141
					AT1G11735	1.08936	1.09455
					AT4G32295	1.088	1.06422
					AT1G33430	1.08722	1.27235
					AT2G46450	1.08527	1.24071
					AT1G24735	1.08363	1.40919
					AT4G25300	1.0813	1.0965
					AT3G02500	1.0804	1.12896
					AT1G80760	1.07929	1.22825
					AT4G37150	1.07716	1.10133
					AT1G44740	1.07614	1.40159
					AT1G04570	1.07575	1.43126
					AT2G46950	1.0749	2.17599
					AT5G64850	1.0746	1.12788
					AT2G34720	1.07084	1.10456
					AT3G11340	1.07071	1.64379
					AT3G61220	1.06978	1.23305
					AT1G18750	1.06905	1.28911
					AT5G17780	1.06781	1.39303
					AT2G46420	1.067	1.04043
					AT4G28020	1.06658	1.18091
					AT5G55490	1.06565	2.14625
					AT1G06430	1.06501	1.38817
					AT1G69730	1.06474	1.50994
					AT4G03270	1.06356	1.3472
					AT5G24150	1.06305	1.80595
					AT1G27760	1.06251	1.55196
					AT5G62670	1.06186	1.04753
					AT3G14560	1.06044	1.06473
					AT1G18610	1.05894	1.02388
					AT1G15300	1.0582	1.33958
					AT1G72430	1.05602	1.50508
					AT3G56360	1.05565	1.27866
					AT3G02990	1.05255	1.2604
					AT5G48820	1.05237	1.04866
					AT2G34440	1.05178	1.18411
					AT1G54120	1.05029	1.28005
					AT3G15460	1.04739	1.01471
					AT1G72050	1.04432	1.06059
					AT1G55910	1.04155	1.21828
					AT4G19590	1.03821	1.00025
					AT5G01670	1.0377	1.24538
					AT1G01250	1.03757	1.20537
					AT4G08910	1.03573	1.14196
					AT1G61230	1.03454	1.16513
					AT1G06000	1.03367	1.07893
					AT4G38620	1.0309	1.0857
					AT5G18255	1.02392	1.02804
					AT5G13770	1.02221	1.069
					AT5G17570	1.02219	1.04454
					AT1G72680	1.02101	1.98473
					AT5G01810	1.01995	1.11833
					AT2G16070	1.01991	1.13758
					AT2G45960	1.01888	1.03882
					AT4G36880	1.0179	2.2279
					AT2G01905	1.01759	1.12383
					AT1G33110	1.01638	1.45085
					AT3G03450	1.01632	1.07168
					AT3G57040	1.01549	1.05684
					AT3G16360	1.01425	1.08969
					AT1G12020	1.01281	1.0036
					AT4G26860	1.01201	1.11471
					AT2G31560	1.0079	1.08724
					AT5G45790	1.00785	1.21304
					AT1G59700	1.00532	1.32882
					AT4G36280	1.00412	1.01142
					AT1G28990	1.00308	1.48573
					AT3G53160	1.0017	2.07252
					AT5G06820	1.00128	1.36221

## Sheet: Commonly down
Supplementary Data 4: Expression levels of the genes commonly misregulated in hta9hta11 and hta9hta11/FLAG-HTA9_N or hta9hta11/FLAG-HTA9_RR according to a log2-fold change cut-off>|1 |
DE of the genes commonly downregulated in hta9hta11 and hta9hta11/FLAG-HTA9_N or hta9hta11/FLAG-HTA9_RR
log2-fold change					log2-fold change
genes,ids	hta9hta11 vs WT	hta9hta11/FLAG-HTA9_N vs WT			genes,ids	hta9hta11 vs WT	hta9hta11/FLAG-HTA9_RR vs WT
AT5G09672	-12.3501	-11.6872			AT1G68050	-8.93497	-6.197
AT1G68050	-8.93497	-7.633			AT4G13505	-8.33917	-4.79871
AT4G13505	-8.33917	-7.49345			AT2G39920	-8.10862	-5.66388
AT2G39920	-8.10862	-6.33892			AT4G32208	-7.47936	-6.54292
AT4G32208	-7.47936	-7.22288			AT1G56300	-7.19888	-6.28546
AT1G56300	-7.19888	-6.80861			AT1G07135	-6.82983	-3.72831
AT1G07135	-6.82983	-3.67501			AT4G29610	-6.52902	-5.98786
AT4G29610	-6.52902	-5.85337			AT4G33980	-6.48487	-4.71797
AT4G33980	-6.48487	-5.33706			AT5G24470	-6.2851	-4.28685
AT5G24470	-6.2851	-4.68316			AT5G23240	-6.27908	-5.18393
AT5G23240	-6.27908	-5.43841			AT1G56240	-6.14029	-2.58183
AT1G56240	-6.14029	-3.44781			AT3G62550	-6.05807	-5.05767
AT3G62550	-6.05807	-6.60594			AT3G53800	-6.04277	-5.68331
AT3G53800	-6.04277	-6.06697			AT4G25490	-5.64421	-3.63934
AT1G78410	-6.02076	-2.83246			AT1G27730	-5.49389	-1.61865
AT4G25490	-5.64421	-4.5319			AT3G26740	-5.45085	-4.41797
AT1G27730	-5.49389	-2.0928			AT3G44860	-5.34956	-4.85547
AT3G26740	-5.45085	-5.57597			AT1G70820	-5.34176	-5.08293
AT3G44860	-5.34956	-5.22284			AT1G56250	-5.33353	-2.37001
AT1G70820	-5.34176	-5.98771			AT4G16870	-5.26934	-4.318
AT1G56250	-5.33353	-3.81791			AT2G15890	-5.15979	-4.57761
AT4G16870	-5.26934	-4.28959			AT3G46970	-4.99519	-4.40093
AT2G15890	-5.15979	-5.38296			AT4G17490	-4.97191	-3.75196
AT3G46970	-4.99519	-4.43832			AT1G11210	-4.96528	-4.50477
AT4G17490	-4.97191	-4.15523			AT1G67265	-4.95653	-4.36676
AT1G11210	-4.96528	-4.54767			AT1G28370	-4.9463	-4.00528
AT1G67265	-4.95653	-5.58993			AT1G67970	-4.75953	-2.12151
AT1G28370	-4.9463	-3.37862			AT2G15880	-4.69301	-4.39269
AT1G76650	-4.8298	-2.82052			AT3G22121	-4.64543	-4.16223
AT1G67970	-4.75953	-2.85467			AT5G35735	-4.61551	-2.20827
AT2G15880	-4.69301	-5.56685			AT3G25770	-4.58627	-3.7467
AT3G22121	-4.64543	-4.86896			AT5G20230	-4.57275	-1.53522
AT5G35735	-4.61551	-3.16897			AT1G35210	-4.55882	-2.21985
AT3G25770	-4.58627	-4.07166			AT5G49015	-4.51396	-4.18869
AT5G20230	-4.57275	-2.47589			AT4G24570	-4.47588	-3.35424
AT1G25422	-4.56377	-5.0073			AT4G01130	-4.37585	-4.27794
AT1G35210	-4.55882	-2.39641			AT5G47240	-4.29836	-4.41113
AT5G49015	-4.51396	-4.12911			AT1G15125	-4.29781	-4.82323
AT4G24570	-4.47588	-2.22669			AT1G69830	-4.29708	-3.88307
AT4G01130	-4.37585	-4.26101			AT1G49720	-4.28779	-3.63042
AT5G47240	-4.29836	-5.10625			AT1G49230	-4.28436	-4.53827
AT1G15125	-4.29781	-4.50317			AT4G04330	-4.24287	-4.61713
AT1G69830	-4.29708	-4.53199			AT4G16146	-4.20755	-3.50995
AT1G49720	-4.28779	-3.8896			AT1G24147	-4.18789	-2.83156
AT1G49230	-4.28436	-4.38213			AT1G33760	-4.18145	-2.01712
AT4G04330	-4.24287	-4.61427			AT5G57220	-4.13342	-1.93676
AT4G16146	-4.20755	-4.46433			AT4G19430	-4.12945	-3.37752
AT1G24147	-4.18789	-2.21082			AT3G26200	-4.12283	-2.29651
AT5G57220	-4.13342	-3.04133			AT5G67480	-4.11021	-2.59141
AT4G19430	-4.12945	-2.80222			AT2G35640	-4.10686	-2.76512
AT3G26200	-4.12283	-2.12546			AT1G74930	-4.10557	-3.4512
AT5G67480	-4.11021	-2.85968			AT1G78600	-4.09211	-3.42608
AT2G35640	-4.10686	-1.39063			AT2G33830	-4.07639	-3.70716
AT1G74930	-4.10557	-3.51797			AT5G62360	-4.07383	-5.36034
AT1G78600	-4.09211	-3.55741			AT2G38465	-4.06684	-2.50166
AT2G33830	-4.07639	-4.63232			AT4G33720	-4.02319	-4.46742
AT5G62360	-4.07383	-5.0231			AT5G51190	-3.98888	-3.07181
AT2G38465	-4.06684	-3.28755			AT2G40080	-3.97954	-3.07633
AT4G33720	-4.02319	-3.40237			AT3G51400	-3.97805	-3.97479
AT5G27420	-4.00823	-1.96835			AT5G06690	-3.97207	-3.86536
AT4G12290	-3.99411	-2.17089			AT1G10770	-3.93161	-4.26322
AT5G51190	-3.98888	-1.71285			AT1G69890	-3.91667	-2.75982
AT2G40080	-3.97954	-3.48336			AT4G25470	-3.87926	-1.39712
AT3G51400	-3.97805	-5.16814			AT4G34950	-3.79152	-3.20674
AT5G06690	-3.97207	-4.08494			AT1G21130	-3.791	-3.2216
AT1G10770	-3.93161	-4.2285			AT2G29670	-3.7863	-2.43759
AT1G69890	-3.91667	-3.14357			AT2G21660	-3.77991	-3.53151
AT4G25470	-3.87926	-1.17026			AT4G21326	-3.69844	-1.85141
AT4G34950	-3.79152	-2.16714			AT5G14920	-3.68381	-3.42322
AT1G21130	-3.791	-3.90196			AT1G20030	-3.67545	-3.62875
AT2G29670	-3.7863	-3.96804			AT1G64170	-3.66648	-3.30862
AT2G03540	-3.78143	-3.46093			AT4G14230	-3.65855	-2.88179
AT2G21660	-3.77991	-3.69491			AT2G03310	-3.64344	-2.72361
AT2G38470	-3.72326	-1.1951			AT2G22880	-3.64159	-2.15558
AT4G21326	-3.69844	-1.28577			AT1G80840	-3.63579	-2.4089
AT5G14920	-3.68381	-3.54503			AT4G35480	-3.54783	-3.1565
AT1G20030	-3.67545	-3.93464			AT5G27280	-3.53992	-2.74896
AT1G64170	-3.66648	-3.74869			AT1G53903	-3.53911	-2.44593
AT4G14230	-3.65855	-2.86576			AT4G27280	-3.53646	-2.27865
AT2G03310	-3.64344	-3.85953			AT1G53885	-3.52687	-2.41599
AT2G22880	-3.64159	-2.68221			AT5G43440	-3.51797	-2.85253
AT1G80840	-3.63579	-2.12772			AT1G77640	-3.48598	-3.08946
AT4G35480	-3.54783	-3.71757			AT1G28330	-3.44988	-3.14475
AT5G27280	-3.53992	-2.87817			AT4G26530	-3.42185	-3.08591
AT1G53903	-3.53911	-4.15309			AT5G66070	-3.39868	-2.2353
AT1G53885	-3.52687	-4.11697			AT5G47230	-3.38474	-2.17158
AT5G43440	-3.51797	-3.27908			AT2G26530	-3.38142	-1.4251
AT1G28330	-3.44988	-4.25138			AT4G16860	-3.38057	-2.81024
AT3G10930	-3.4448	-1.37055			AT3G44260	-3.35758	-2.62801
AT4G26530	-3.42185	-3.68567			AT2G28630	-3.33658	-3.78486
AT5G66070	-3.39868	-2.05288			AT1G10760	-3.33188	-3.04775
AT4G13395	-3.39114	-3.25128			AT4G33985	-3.32873	-1.50225
AT5G47230	-3.38474	-2.35239			AT1G75960	-3.32074	-3.89947
AT2G26530	-3.38142	-1.50265			AT4G12900	-3.31845	-3.37961
AT4G16860	-3.38057	-2.98735			AT3G57680	-3.31633	-1.26678
AT3G44260	-3.35758	-1.23671			AT1G72920	-3.31366	-1.60522
AT2G28630	-3.33658	-3.24522			AT2G21130	-3.30922	-3.13517
AT1G10760	-3.33188	-3.17621			AT4G27440	-3.30674	-3.21749
AT4G33985	-3.32873	-2.14638			AT1G21680	-3.29798	-2.95378
AT1G75960	-3.32074	-2.96936			AT2G17740	-3.28131	-2.63573
AT4G12900	-3.31845	-3.79103			AT1G19310	-3.27748	-2.27872
AT3G57680	-3.31633	-2.06964			AT2G15960	-3.27725	-3.00569
AT2G21130	-3.30922	-3.21088			AT2G32200	-3.26959	-1.39085
AT4G27440	-3.30674	-3.08098			AT1G09240	-3.26898	-3.0267
AT1G21680	-3.29798	-2.3716			AT1G06460	-3.2672	-3.30213
AT2G17740	-3.28131	-1.68024			AT2G01170	-3.26525	-2.94798
AT1G19310	-3.27748	-2.8649			AT4G12500	-3.26099	-2.82373
AT2G15960	-3.27725	-4.19392			AT5G50450	-3.25182	-3.13292
AT1G09240	-3.26898	-1.91297			AT5G42900	-3.25038	-3.14464
AT1G06460	-3.2672	-3.11514			AT3G29320	-3.25031	-3.32355
AT2G01170	-3.26525	-3.19706			AT3G55980	-3.23973	-1.71083
AT4G12500	-3.26099	-2.24514			AT4G15975	-3.22983	-2.08944
AT5G50450	-3.25182	-3.22686			AT5G54960	-3.21528	-1.91372
AT5G42900	-3.25038	-3.59448			AT4G26670	-3.20742	-2.84629
AT3G29320	-3.25031	-3.21304			AT4G14270	-3.19399	-2.94657
AT3G55980	-3.23973	-1.02551			AT3G10020	-3.18256	-3.18474
AT4G15975	-3.22983	-2.41814			AT5G25210	-3.16283	-2.72186
AT5G54960	-3.21528	-2.25044			AT3G01310	-3.1616	-2.70781
AT4G26670	-3.20742	-2.64453			AT2G21650	-3.15527	-2.41129
AT4G14270	-3.19399	-3.46448			AT2G22450	-3.15177	-2.66981
AT1G21120	-3.1939	-1.37516			AT3G23230	-3.14831	-2.68974
AT3G10020	-3.18256	-3.66011			AT1G72416	-3.14624	-2.71601
AT5G25210	-3.16283	-3.24251			AT4G23810	-3.13458	-1.88025
AT3G01310	-3.1616	-2.95237			AT5G28450	-3.13275	-3.0618
AT2G21650	-3.15527	-2.05151			AT5G10695	-3.1323	-1.71464
AT2G22450	-3.15177	-2.32781			AT3G46640	-3.12448	-2.66715
AT3G23230	-3.14831	-4.17142			AT5G57560	-3.11886	-1.85819
AT1G72416	-3.14624	-3.16424			AT5G28610	-3.11852	-2.45776
AT4G23810	-3.13458	-2.04182			AT1G51940	-3.1032	-2.99056
AT5G28450	-3.13275	-3.05917			AT5G61600	-3.09136	-2.90413
AT5G10695	-3.1323	-2.73268			AT4G22470	-3.08902	-2.98705
AT3G46640	-3.12448	-2.76909			AT1G12845	-3.08447	-3.06346
AT5G28610	-3.11852	-3.7036			AT3G63088	-3.08141	-4.44086
AT1G51940	-3.1032	-2.80289			AT4G38550	-3.07087	-2.44563
AT5G61600	-3.09136	-2.05716			AT1G21110	-3.03128	-1.0905
AT4G22470	-3.08902	-2.79611			AT1G20630	-3.02891	-2.27462
AT1G12845	-3.08447	-2.7396			AT3G18080	-3.02791	-2.82453
AT3G63088	-3.08141	-3.23595			AT5G05320	-3.02647	-2.65127
AT4G38550	-3.07087	-3.00707			AT3G16720	-3.0201	-2.03385
AT1G21110	-3.03128	-1.60091			AT1G35140	-3.01091	-1.61232
AT1G20630	-3.02891	-2.1963			AT3G47160	-3.00626	-2.86119
AT3G18080	-3.02791	-2.76073			AT1G05300	-2.99873	-2.73222
AT5G05320	-3.02647	-3.07998			AT5G22250	-2.9918	-1.65947
AT3G16720	-3.0201	-1.87827			AT3G52400	-2.99164	-1.55557
AT3G47160	-3.00626	-3.61608			AT4G23180	-2.98971	-1.84486
AT5G47220	-2.99958	-2.53721			AT3G23170	-2.98686	-1.22919
AT1G05300	-2.99873	-3.02148			AT1G53870	-2.97963	-1.92103
AT5G22250	-2.9918	-2.13472			AT2G02120	-2.97907	-1.63839
AT3G52400	-2.99164	-2.03037			AT4G27652	-2.97662	-1.72524
AT4G23180	-2.98971	-2.32591			AT1G53890	-2.97657	-1.90629
AT3G23170	-2.98686	-1.09702			AT3G56880	-2.96589	-2.4221
AT1G53870	-2.97963	-2.05893			AT4G18205	-2.95267	-2.76278
AT2G02120	-2.97907	-3.31085			AT4G24110	-2.94613	-2.2679
AT1G53890	-2.97657	-2.14565			AT1G75380	-2.93988	-2.55147
AT3G56880	-2.96589	-2.1817			AT1G57990	-2.91972	-1.72767
AT1G61340	-2.95924	-1.48315			AT4G16880	-2.91236	-2.36545
AT4G18205	-2.95267	-2.96715			AT1G17665	-2.91143	-2.05368
AT4G24110	-2.94613	-2.28248			AT2G40000	-2.90897	-1.73028
AT1G75380	-2.93988	-2.81197			AT4G21585	-2.89673	-1.61276
AT1G57990	-2.91972	-2.11876			AT1G22770	-2.89314	-2.59495
AT5G54490	-2.91584	-1.35957			AT2G25735	-2.88415	-2.06704
AT4G16880	-2.91236	-2.27975			AT4G30660	-2.87302	-2.58483
AT1G17665	-2.91143	-2.3799			AT1G73750	-2.86924	-2.4509
AT1G22770	-2.89314	-2.51946			AT1G22570	-2.86746	-2.61544
AT2G25735	-2.88415	-2.52395			AT2G40840	-2.85588	-2.44992
AT4G30660	-2.87302	-2.75299			AT5G19890	-2.85257	-2.29058
AT1G73750	-2.86924	-2.89166			AT1G17147	-2.8524	-1.95502
AT1G22570	-2.86746	-3.01949			AT1G02660	-2.85027	-1.83139
AT2G40840	-2.85588	-2.50131			AT4G29190	-2.84604	-2.40869
AT5G19890	-2.85257	-2.23536			AT5G10380	-2.84177	-1.32048
AT1G17147	-2.8524	-2.98711			AT1G22070	-2.82422	-2.00723
AT1G02660	-2.85027	-2.95437			AT4G09020	-2.81735	-2.12361
AT5G63130	-2.84648	-1.4614			AT2G29090	-2.81645	-2.40838
AT4G29190	-2.84604	-3.36853			AT2G45560	-2.7857	-2.59681
AT5G10380	-2.84177	-1.59236			AT5G02810	-2.784	-2.41938
AT1G22070	-2.82422	-2.57675			AT5G62720	-2.77358	-3.06141
AT4G09020	-2.81735	-2.48586			AT4G36670	-2.77095	-3.67848
AT2G29090	-2.81645	-1.26182			AT4G33310	-2.76837	-2.32512
AT2G45560	-2.7857	-2.6745			AT4G16745	-2.76609	-1.38006
AT2G44460	-2.78486	-2.4889			AT3G53232	-2.76297	-2.56502
AT5G02810	-2.784	-3.1478			AT4G32340	-2.76202	-3.03938
AT5G62720	-2.77358	-3.28962			AT4G37260	-2.75527	-2.11532
AT4G36670	-2.77095	-3.32991			AT4G03510	-2.75136	-2.5164
AT4G33310	-2.76837	-2.28367			AT5G61380	-2.74561	-2.34753
AT3G53232	-2.76297	-3.05915			AT2G23030	-2.73145	-2.1649
AT4G32340	-2.76202	-2.96896			AT2G34090	-2.7226	-2.48515
AT2G18670	-2.75909	-1.63117			AT5G24900	-2.7205	-2.31771
AT4G37260	-2.75527	-2.47671			AT1G72910	-2.7078	-1.97038
AT4G03510	-2.75136	-3.10963			AT1G33970	-2.70049	-2.22666
AT5G61380	-2.74561	-2.55993			AT3G45970	-2.6971	-2.30907
AT2G23030	-2.73145	-2.367			AT1G32920	-2.69112	-1.63489
AT2G34090	-2.7226	-3.47895			AT2G39400	-2.68891	-1.89179
AT5G24900	-2.7205	-2.65176			AT4G14580	-2.68498	-2.74253
AT1G33970	-2.70049	-2.73199			AT5G67300	-2.68191	-1.77348
AT3G45970	-2.6971	-1.96534			AT5G26220	-2.68031	-2.52214
AT1G32920	-2.69112	-1.48061			AT5G48250	-2.67678	-2.25719
AT2G39400	-2.68891	-2.63228			AT5G18540	-2.67595	-2.21301
AT4G14580	-2.68498	-2.91253			AT5G11610	-2.67429	-2.99417
AT5G67300	-2.68191	-1.34341			AT1G71030	-2.67266	-1.7614
AT5G26220	-2.68031	-3.72987			AT5G26040	-2.66649	-1.4825
AT5G48250	-2.67678	-1.81985			AT5G01215	-2.65304	-3.23297
AT5G18540	-2.67595	-2.1072			AT2G22500	-2.65187	-1.80343
AT5G11610	-2.67429	-3.4286			AT5G04340	-2.64607	-1.62212
AT1G71030	-2.67266	-2.23557			AT2G06925	-2.64103	-2.78219
AT5G26040	-2.66649	-1.98174			AT3G52070	-2.63801	-2.58848
AT5G45830	-2.65924	-3.55127			AT1G13930	-2.63772	-2.9041
AT5G01215	-2.65304	-2.58571			AT4G28703	-2.63598	-1.67334
AT2G22500	-2.65187	-1.62438			AT4G39090	-2.62998	-2.03719
AT5G04340	-2.64607	-1.64732			AT3G04210	-2.62544	-1.51002
AT2G06925	-2.64103	-2.40212			AT5G64860	-2.62189	-2.91626
AT3G52070	-2.63801	-2.95907			AT3G52180	-2.61948	-2.02112
AT1G13930	-2.63772	-2.7503			AT3G15840	-2.61265	-2.5665
AT4G28703	-2.63598	-2.61534			AT1G19370	-2.60595	-2.2764
AT4G39090	-2.62998	-2.61216			AT2G36220	-2.60231	-1.37213
AT3G04210	-2.62544	-2.03716			AT4G22710	-2.60179	-1.86733
AT5G64860	-2.62189	-2.66785			AT5G20030	-2.59766	-2.19612
AT3G52180	-2.61948	-2.48801			AT4G17230	-2.59687	-1.71806
AT3G15840	-2.61265	-2.26332			AT5G66880	-2.59176	-1.92611
AT5G46710	-2.61194	-2.06728			AT1G43620	-2.59023	-1.76062
AT1G19370	-2.60595	-2.48114			AT1G66090	-2.58531	-1.10355
AT2G36220	-2.60231	-1.77576			AT5G58600	-2.58094	-2.2038
AT4G22710	-2.60179	-2.14982			AT1G28050	-2.58094	-1.97479
AT5G20030	-2.59766	-2.33765			AT5G44575	-2.57821	-3.02835
AT4G17230	-2.59687	-2.37109			AT4G39260	-2.57792	-2.38907
AT5G66880	-2.59176	-2.59952			AT4G36010	-2.57538	-1.58452
AT1G43620	-2.59023	-2.05603			AT1G05575	-2.57308	-1.4116
AT3G15500	-2.58917	-2.18268			AT3G10985	-2.57089	-2.06834
AT5G58600	-2.58094	-2.38089			AT2G43550	-2.54385	-2.47507
AT1G28050	-2.58094	-2.55736			AT5G23235	-2.53732	-2.13162
AT4G39260	-2.57792	-2.69266			AT3G50060	-2.53543	-1.92398
AT4G36010	-2.57538	-2.3558			AT1G20510	-2.53035	-1.76004
AT1G05575	-2.57308	-2.21324			AT1G18570	-2.51934	-1.58668
AT3G10985	-2.57089	-2.62246			AT5G55930	-2.51723	-2.57098
AT2G43550	-2.54385	-2.352			AT5G39790	-2.5071	-1.76628
AT5G23235	-2.53732	-3.06723			AT2G28900	-2.50615	-2.54728
AT3G50060	-2.53543	-1.699			AT5G57630	-2.50443	-2.22138
AT1G20510	-2.53035	-1.88455			AT4G05330	-2.50183	-2.44353
AT1G18570	-2.51934	-2.08606			AT3G02550	-2.50006	-2.5176
AT5G55930	-2.51723	-3.1342			AT1G51610	-2.49394	-2.27741
AT5G39790	-2.5071	-1.91047			AT1G59870	-2.49366	-1.43077
AT2G28900	-2.50615	-2.46504			AT2G40960	-2.48657	-1.66587
AT5G57630	-2.50443	-2.31463			AT1G63830	-2.4828	-2.07596
AT4G05330	-2.50183	-2.1864			AT3G26580	-2.48261	-2.24742
AT3G02550	-2.50006	-2.87436			AT1G64890	-2.48158	-1.69502
AT1G51610	-2.49394	-2.37305			AT2G41100	-2.48143	-1.27886
AT1G59870	-2.49366	-2.02603			AT1G67660	-2.48039	-2.33458
AT1G63830	-2.4828	-2.30223			AT1G16110	-2.47924	-2.28465
AT3G26580	-2.48261	-2.35729			AT4G15670	-2.47065	-1.31357
AT1G64890	-2.48158	-2.08507			AT3G26290	-2.46389	-2.21767
AT2G41100	-2.48143	-1.48723			AT5G39410	-2.4608	-1.75863
AT1G67660	-2.48039	-2.2852			AT1G21670	-2.45852	-2.13672
AT1G16110	-2.47924	-2.5564			AT4G22690	-2.45618	-2.02332
AT2G32190	-2.47628	-1.15851			AT4G18240	-2.45431	-2.14865
AT4G15670	-2.47065	-1.29136			AT2G32390	-2.44928	-1.97742
AT1G19020	-2.46599	-1.41711			AT2G27200	-2.44211	-1.58843
AT3G26290	-2.46389	-1.67628			AT5G23575	-2.4387	-1.83357
AT5G39410	-2.4608	-2.20905			AT3G08880	-2.4365	-1.68733
AT1G21670	-2.45852	-2.27973			AT4G01250	-2.43622	-2.19394
AT4G22690	-2.45618	-2.12131			AT1G73500	-2.43507	-1.88577
AT4G18240	-2.45431	-2.14253			AT3G20340	-2.43426	-1.97417
AT2G32390	-2.44928	-1.43087			AT1G69900	-2.42728	-1.64224
AT2G27200	-2.44211	-1.76726			AT5G62350	-2.42573	-2.39099
AT5G23575	-2.4387	-1.96615			AT4G39700	-2.42297	-1.66404
AT3G08880	-2.4365	-1.52149			AT4G30650	-2.4182	-1.9419
AT4G01250	-2.43622	-2.43735			AT3G10040	-2.41805	-2.69002
AT1G73500	-2.43507	-1.65406			AT1G13210	-2.41528	-1.50854
AT3G20340	-2.43426	-2.53326			AT2G03530	-2.41234	-2.31431
AT1G69900	-2.42728	-1.68669			AT3G49110	-2.40799	-2.55749
AT1G16130	-2.42608	-1.44748			AT4G23170	-2.40419	-1.16228
AT5G62350	-2.42573	-2.39212			AT4G36040	-2.40371	-1.66274
AT4G39700	-2.42297	-2.04135			AT3G02885	-2.40084	-2.69242
AT4G30650	-2.4182	-2.06007			AT1G54217	-2.40052	-1.90875
AT3G10040	-2.41805	-3.03673			AT5G05090	-2.39921	-1.88192
AT1G13210	-2.41528	-2.44255			AT4G40065	-2.39835	-2.46307
AT2G03530	-2.41234	-2.08461			AT1G78460	-2.39376	-2.40202
AT4G23170	-2.40419	-1.92221			AT1G29395	-2.39077	-1.70479
AT4G36040	-2.40371	-2.37945			AT2G28500	-2.38165	-2.4931
AT3G02885	-2.40084	-1.96985			AT3G42658	-2.38005	-2.77866
AT1G54217	-2.40052	-2.46696			AT5G44585	-2.37926	-2.03162
AT5G05090	-2.39921	-2.93402			AT3G15210	-2.37912	-2.29267
AT4G40065	-2.39835	-3.09019			AT1G55450	-2.3787	-1.45494
AT1G78460	-2.39376	-2.83717			AT5G22270	-2.37534	-1.9333
AT1G29395	-2.39077	-2.67244			AT2G40330	-2.36421	-2.20519
AT2G28500	-2.38165	-2.45027			AT3G59080	-2.35663	-1.87133
AT3G42658	-2.38005	-5.23998			AT2G16660	-2.35519	-2.30383
AT5G44585	-2.37926	-1.66118			AT5G63810	-2.35285	-2.41881
AT3G15210	-2.37912	-2.04226			AT2G35930	-2.35016	-1.66131
AT1G55450	-2.3787	-1.88976			AT3G50800	-2.33379	-1.9395
AT5G22270	-2.37534	-2.84179			AT2G28840	-2.331	-2.27687
AT2G40330	-2.36421	-2.22326			AT5G65207	-2.3241	-2.09499
AT3G59080	-2.35663	-1.81612			AT1G12710	-2.32213	-1.85416
AT2G16660	-2.35519	-2.16097			AT1G02300	-2.3208	-1.93352
AT3G16510	-2.35405	-1.30175			AT1G19380	-2.32039	-2.10296
AT5G63810	-2.35285	-2.46			AT4G23040	-2.31926	-1.6431
AT2G35930	-2.35016	-1.20965			AT2G23840	-2.31707	-1.81197
AT4G17500	-2.34923	-1.97253			AT1G54410	-2.30499	-1.95188
AT3G50800	-2.33379	-1.61076			AT2G31360	-2.29559	-1.94139
AT2G28840	-2.331	-2.36962			AT3G07650	-2.2908	-1.75872
AT5G65207	-2.3241	-3.02721			AT4G11880	-2.29043	-1.6694
AT1G12710	-2.32213	-1.40513			AT3G18830	-2.28842	-1.60135
AT1G02300	-2.3208	-2.76179			AT5G51390	-2.28456	-1.81586
AT1G19380	-2.32039	-1.85232			AT4G23270	-2.28004	-1.41414
AT4G23040	-2.31926	-1.52398			AT3G21755	-2.27608	-4.63664
AT2G23840	-2.31707	-1.93685			AT1G45163	-2.27577	-1.72837
AT1G54410	-2.30499	-1.8846			AT1G24145	-2.26961	-1.37679
AT2G31360	-2.29559	-2.07017			AT1G73470	-2.26889	-1.61392
AT3G07650	-2.2908	-1.63624			AT4G15700	-2.26878	-2.08263
AT4G11880	-2.29043	-1.48828			AT1G21326	-2.26774	-1.63282
AT3G18830	-2.28842	-2.13115			AT3G50260	-2.26751	-1.00127
AT5G51390	-2.28456	-1.82688			AT2G24600	-2.26374	-2.07233
AT4G23270	-2.28004	-1.6278			AT1G69840	-2.26245	-1.04265
AT3G21755	-2.27608	-2.23646			AT4G15393	-2.26073	-1.81229
AT1G45163	-2.27577	-2.82408			AT3G56720	-2.25371	-1.34123
AT1G24145	-2.26961	-1.17232			AT4G16563	-2.25218	-1.56704
AT1G73470	-2.26889	-1.53621			AT4G32800	-2.24961	-2.03239
AT1G21326	-2.26774	-2.3947			AT5G66790	-2.24663	-1.06966
AT3G50260	-2.26751	-1.6338			AT3G51450	-2.24648	-1.33553
AT2G24600	-2.26374	-2.19938			AT5G11425	-2.24184	-1.56556
AT1G69840	-2.26245	-1.37356			AT1G21910	-2.23817	-1.49179
AT4G15393	-2.26073	-1.87498			AT1G75800	-2.23215	-2.06099
AT3G56720	-2.25371	-1.6871			AT5G66610	-2.23057	-1.47973
AT4G16563	-2.25218	-1.97571			AT3G15630	-2.22561	-2.0163
AT4G32800	-2.24961	-1.06224			AT5G51490	-2.22277	-1.24644
AT5G66790	-2.24663	-1.65382			AT3G47710	-2.21713	-1.21547
AT3G51450	-2.24648	-1.72105			AT5G28630	-2.21487	-1.9541
AT5G11425	-2.24184	-1.52624			AT4G02340	-2.20882	-1.67445
AT1G75800	-2.23215	-1.98585			AT5G19540	-2.19979	-1.94431
AT3G15630	-2.22561	-2.84286			AT3G54560	-2.1976	-5.21832
AT5G51490	-2.22277	-1.75124			AT3G61060	-2.19406	-1.82945
AT3G47710	-2.21713	-1.68953			AT1G80920	-2.18874	-1.59051
AT5G28630	-2.21487	-1.92261			AT3G62750	-2.18823	-2.13954
AT4G02340	-2.20882	-1.95212			AT2G39900	-2.1796	-1.8269
AT5G64660	-2.20507	-1.28257			AT1G13260	-2.17946	-2.02689
AT5G19540	-2.19979	-1.82082			AT2G05330	-2.17815	-1.34785
AT3G54560	-2.1976	-5.64263			AT2G01520	-2.17809	-1.52883
AT3G61060	-2.19406	-2.52438			AT5G44260	-2.17535	-1.87459
AT1G80920	-2.18874	-2.32876			AT1G71990	-2.17422	-1.58283
AT3G62750	-2.18823	-2.15682			AT2G01610	-2.1705	-2.11025
AT2G39900	-2.1796	-2.01336			AT3G47800	-2.16279	-1.65073
AT1G13260	-2.17946	-2.56182			AT2G29310	-2.16127	-1.91178
AT2G05330	-2.17815	-2.12617			AT5G02860	-2.15318	-1.66844
AT2G01520	-2.17809	-2.41021			AT3G47550	-2.15227	-1.38731
AT5G44260	-2.17535	-3.82313			AT1G52200	-2.15065	-1.75749
AT1G71990	-2.17422	-1.24763			AT4G12070	-2.14879	-1.40281
AT2G01610	-2.1705	-2.50425			AT2G34600	-2.14821	-1.8192
AT3G47800	-2.16279	-1.87946			AT1G05805	-2.14756	-1.83773
AT2G29310	-2.16127	-2.334			AT2G46240	-2.14696	-1.52064
AT1G50040	-2.15393	-2.20649			AT3G25740	-2.14187	-1.13762
AT5G02860	-2.15318	-2.06835			AT4G38552	-2.13984	-1.75958
AT3G47550	-2.15227	-1.87717			AT2G44490	-2.13148	-1.58148
AT1G52200	-2.15065	-1.65018			AT3G47860	-2.1168	-2.25249
AT4G12070	-2.14879	-1.8412			AT1G12090	-2.11499	-2.09957
AT2G34600	-2.14821	-2.85328			AT1G05135	-2.11074	-2.56547
AT1G05805	-2.14756	-1.90221			AT5G26570	-2.10941	-1.95914
AT2G46240	-2.14696	-1.62796			AT1G46480	-2.10548	-2.00244
AT4G38552	-2.13984	-2.14228			AT1G03740	-2.1042	-1.53475
AT2G44490	-2.13148	-1.8098			AT1G76590	-2.10328	-1.46405
AT3G47860	-2.1168	-1.93362			AT5G19140	-2.10142	-1.67229
AT1G12090	-2.11499	-2.05036			AT1G64360	-2.09653	-1.4543
AT1G05135	-2.11074	-2.52264			AT2G15090	-2.09219	-2.47372
AT5G26570	-2.10941	-1.8618			AT2G30600	-2.09201	-1.91725
AT1G46480	-2.10548	-2.11821			AT1G66920	-2.09023	-1.11403
AT1G03740	-2.1042	-1.9337			AT1G50740	-2.08786	-1.28624
AT1G76590	-2.10328	-2.13697			AT1G08550	-2.08236	-2.02683
AT5G19140	-2.10142	-2.3279			AT5G47130	-2.0811	-2.01116
AT1G64360	-2.09653	-1.48145			AT1G79440	-2.08104	-1.65539
AT2G32030	-2.09464	-1.02378			AT4G05070	-2.07801	-1.9524
AT2G15090	-2.09219	-2.98866			AT4G18520	-2.07655	-1.63619
AT2G30600	-2.09201	-2.58909			AT1G78830	-2.07504	-1.72813
AT1G66920	-2.09023	-1.23431			AT5G18470	-2.0683	-1.11231
AT4G01670	-2.09009	-2.03348			AT2G19450	-2.06776	-1.32236
AT1G50740	-2.08786	-1.39521			AT2G41430	-2.06468	-1.6723
AT1G08550	-2.08236	-1.77386			AT1G79460	-2.0623	-1.86561
AT5G47130	-2.0811	-2.2019			AT5G59550	-2.05859	-1.04829
AT1G79440	-2.08104	-1.73101			AT3G19010	-2.05826	-1.22054
AT4G05070	-2.07801	-1.98688			AT2G01180	-2.05786	-1.3174
AT4G18520	-2.07655	-2.05135			AT3G22120	-2.0553	-2.14229
AT1G78830	-2.07504	-2.29496			AT4G26130	-2.05205	-1.87583
AT5G18470	-2.0683	-2.03708			AT5G01950	-2.04846	-1.53064
AT2G19450	-2.06776	-1.50109			AT5G45750	-2.04676	-1.82908
AT2G41430	-2.06468	-2.05011			AT4G17100	-2.04328	-1.64306
AT4G22230	-2.06353	-1.38034			AT4G05150	-2.03917	-1.79242
AT1G79460	-2.0623	-1.87343			AT3G08760	-2.0387	-1.21975
AT5G59550	-2.05859	-1.52006			AT5G14270	-2.03197	-1.51644
AT3G19010	-2.05826	-1.21479			AT4G01525	-2.03026	-2.84664
AT2G01180	-2.05786	-1.67452			AT4G18530	-2.02921	-1.392
AT3G22120	-2.0553	-1.99292			AT1G08830	-2.01485	-1.87414
AT1G48510	-2.05228	-1.79249			AT1G57590	-2.0141	-1.58258
AT4G26130	-2.05205	-1.69412			AT1G27630	-2.00861	-1.33181
AT5G01950	-2.04846	-1.90032			AT1G25275	-2.00818	-1.5899
AT5G45750	-2.04676	-1.9402			AT5G25980	-2.0076	-1.12929
AT4G17100	-2.04328	-1.89003			AT3G50950	-2.00577	-1.09011
AT4G05150	-2.03917	-2.10735			AT3G28370	-2.0037	-1.85526
AT3G08760	-2.0387	-1.8051			AT1G18265	-2.00368	-1.68282
AT5G14270	-2.03197	-1.49028			AT5G05060	-1.99883	-1.469
AT4G01525	-2.03026	-2.25459			AT1G13990	-1.9978	-1.62496
AT4G18530	-2.02921	-1.51605			AT1G22370	-1.99387	-1.60397
AT1G21100	-2.02386	-2.19131			AT1G33610	-1.99368	-1.75334
AT1G08830	-2.01485	-2.21079			AT1G29390	-1.99203	-1.61863
AT1G57590	-2.0141	-2.13924			AT2G02710	-1.9906	-1.32787
AT4G20830	-2.01232	-1.06174			AT1G07280	-1.98991	-1.47207
AT1G27630	-2.00861	-1.88776			AT2G22830	-1.98904	-1.87549
AT1G25275	-2.00818	-1.60322			AT3G46370	-1.98625	-2.68488
AT5G25980	-2.0076	-1.05076			AT5G64120	-1.98497	-2.07971
AT3G50950	-2.00577	-1.2412			AT1G15175	-1.98497	-1.90436
AT3G28370	-2.0037	-2.02174			AT1G09070	-1.98397	-1.06722
AT1G18265	-2.00368	-1.63472			AT1G08930	-1.98113	-1.51002
AT5G05060	-1.99883	-1.09994			AT1G20620	-1.9784	-1.55235
AT1G13990	-1.9978	-1.24001			AT5G43890	-1.97802	-2.09119
AT1G22370	-1.99387	-2.56783			AT1G62430	-1.97781	-1.50931
AT1G33610	-1.99368	-1.93071			AT2G27080	-1.97689	-1.09849
AT1G29390	-1.99203	-1.55581			AT5G03720	-1.97613	-1.8337
AT2G02710	-1.9906	-1.48541			AT4G36500	-1.97449	-1.5956
AT1G07280	-1.98991	-1.18025			AT1G26130	-1.97269	-1.51734
AT5G51790	-1.98938	-2.07018			AT1G09750	-1.9671	-1.98157
AT2G22830	-1.98904	-2.73696			AT1G64760	-1.96459	-1.5644
AT3G46370	-1.98625	-2.36465			AT5G61590	-1.96453	-1.42983
AT1G15175	-1.98497	-1.66429			AT5G23810	-1.95662	-2.41697
AT1G09070	-1.98397	-1.13412			AT5G54710	-1.95152	-1.28634
AT1G08930	-1.98113	-1.80367			AT1G67110	-1.95041	-1.85351
AT1G20620	-1.9784	-1.83288			AT4G16950	-1.95036	-1.48552
AT1G62430	-1.97781	-2.15495			AT3G20087	-1.94868	-1.98896
AT2G16230	-1.97634	-1.87151			AT3G10300	-1.94789	-1.18188
AT5G03720	-1.97613	-1.42399			AT1G25320	-1.94723	-1.52871
AT4G36500	-1.97449	-1.77974			AT1G77530	-1.94672	-1.60938
AT1G26130	-1.97269	-1.58984			AT5G54930	-1.94564	-1.24367
AT3G13240	-1.97262	-1.09167			AT2G35290	-1.9423	-1.27387
AT1G09750	-1.9671	-2.08954			AT2G02100	-1.94027	-2.14819
AT1G64760	-1.96459	-1.54869			AT3G51660	-1.93328	-1.36833
AT5G61590	-1.96453	-2.29247			AT3G45640	-1.93098	-1.40017
AT5G23810	-1.95662	-2.30045			AT1G63750	-1.92948	-1.19547
AT5G54710	-1.95152	-1.27086			AT5G40500	-1.92925	-1.46425
AT1G67110	-1.95041	-2.56776			AT1G76410	-1.92524	-1.7214
AT4G16950	-1.95036	-1.74558			AT2G35650	-1.92219	-1.78604
AT3G10300	-1.94789	-1.74428			AT4G25980	-1.92174	-1.42058
AT1G25320	-1.94723	-1.9444			AT1G61260	-1.91445	-1.33866
AT1G77530	-1.94672	-2.76498			AT2G05440	-1.91175	-1.63401
AT1G28190	-1.94523	-1.52095			AT1G53430	-1.90851	-1.51497
AT2G02100	-1.94027	-2.09202			AT3G15530	-1.9083	-1.68016
AT2G15390	-1.93718	-1.73522			AT2G30615	-1.90672	-1.9008
AT3G51660	-1.93328	-1.01317			AT4G13340	-1.90501	-1.67786
AT3G45640	-1.93098	-1.46423			AT3G23550	-1.90452	-1.98709
AT1G63750	-1.92948	-1.48148			AT5G39020	-1.9017	-1.28199
AT5G40500	-1.92925	-1.22786			AT5G20250	-1.90011	-1.4338
AT3G14070	-1.92785	-1.09346			AT4G31550	-1.89479	-1.2291
AT1G76410	-1.92524	-2.37358			AT3G11850	-1.89256	-1.22903
AT2G35650	-1.92219	-1.57462			AT2G29170	-1.89057	-2.1315
AT4G25980	-1.92174	-2.0584			AT5G55990	-1.88457	-1.42861
AT1G61260	-1.91445	-1.17165			AT4G00970	-1.88272	-1.59668
AT2G05440	-1.91175	-1.69121			AT2G26440	-1.88083	-1.58632
AT1G53430	-1.90851	-1.42415			AT2G46600	-1.88023	-1.09436
AT3G15530	-1.9083	-1.81278			AT5G11580	-1.87553	-1.77637
AT2G30615	-1.90672	-2.63573			AT2G19800	-1.87274	-2.11522
AT4G13340	-1.90501	-1.53991			AT5G23510	-1.8714	-1.14679
AT3G23550	-1.90452	-1.76126			AT2G46490	-1.8697	-1.6578
AT5G39020	-1.9017	-1.92932			AT5G08410	-1.869	-1.80588
AT5G20250	-1.90011	-2.78506			AT4G02550	-1.86293	-1.16499
AT4G31550	-1.89479	-1.48833			AT3G53990	-1.86227	-1.28521
AT3G11850	-1.89256	-1.57084			AT3G59350	-1.8603	-1.11535
AT2G29170	-1.89057	-2.7189			AT1G76790	-1.85854	-1.00913
AT5G55990	-1.88457	-1.46747			AT5G11250	-1.85252	-1.56334
AT2G26440	-1.88083	-1.81515			AT1G29690	-1.85214	-1.06065
AT5G11580	-1.87553	-1.7205			AT1G07130	-1.85183	-1.19853
AT1G21140	-1.8737	-1.60073			AT2G18350	-1.84841	-1.62021
AT2G19800	-1.87274	-2.89032			AT3G58570	-1.84735	-1.42324
AT5G23510	-1.8714	-1.01823			AT1G73600	-1.83937	-2.36166
AT2G46490	-1.8697	-1.84068			AT3G62660	-1.83523	-1.76285
AT5G08410	-1.869	-1.53399			AT3G22800	-1.8333	-1.24922
AT4G02550	-1.86293	-1.59046			AT3G55760	-1.83008	-1.61446
AT3G53990	-1.86227	-1.50992			AT4G22780	-1.82914	-1.6221
AT3G59350	-1.8603	-1.50749			AT4G33300	-1.82679	-1.01633
AT1G76790	-1.85854	-1.9215			AT3G23635	-1.82591	-2.02118
AT2G18210	-1.85661	-1.71138			AT4G24080	-1.82075	-1.39228
AT3G46620	-1.85321	-1.13156			AT1G53440	-1.81721	-1.60542
AT5G11250	-1.85252	-1.05047			AT2G38670	-1.81276	-1.40344
AT1G29690	-1.85214	-1.41977			AT1G69850	-1.80817	-1.68781
AT1G07130	-1.85183	-1.32268			AT1G20020	-1.80781	-2.03927
AT2G18350	-1.84841	-1.73881			AT5G20630	-1.80446	-2.08241
AT3G58570	-1.84735	-1.68977			AT1G19270	-1.80354	-1.23153
AT1G73600	-1.83937	-2.16658			AT2G22300	-1.80268	-1.07923
AT3G62660	-1.83523	-1.74163			AT3G15110	-1.80078	-1.4019
AT3G22800	-1.8333	-1.83343			AT3G08510	-1.80065	-1.52068
AT3G55760	-1.83008	-2.14755			AT3G50700	-1.79591	-1.72698
AT4G22780	-1.82914	-1.87519			AT3G29370	-1.79462	-2.00489
AT4G33300	-1.82679	-1.32004			AT3G42800	-1.79447	-1.92695
AT3G23635	-1.82591	-2.89495			AT4G27950	-1.79343	-1.35396
AT4G24080	-1.82075	-1.47603			AT1G08980	-1.79292	-1.93894
AT1G53440	-1.81721	-1.52634			AT5G05200	-1.78691	-1.56004
AT2G31870	-1.81413	-1.31377			AT2G37678	-1.7867	-1.56851
AT2G38670	-1.81276	-1.62239			AT5G51570	-1.78263	-1.35467
AT1G69850	-1.80817	-2.0065			AT4G02370	-1.78156	-1.52986
AT1G20020	-1.80781	-1.69411			AT2G42380	-1.78128	-1.53636
AT5G20630	-1.80446	-1.69989			AT3G10410	-1.78037	-1.22324
AT1G19270	-1.80354	-1.584			AT1G13670	-1.77659	-1.86662
AT2G22300	-1.80268	-1.55376			AT5G24490	-1.77455	-1.70051
AT3G15110	-1.80078	-1.24709			AT3G20395	-1.77138	-1.915
AT3G08510	-1.80065	-1.58645			AT4G27800	-1.76976	-1.61736
AT1G19180	-1.79912	-1.34449			AT5G24920	-1.76974	-1.21756
AT3G50700	-1.79591	-2.38441			AT5G11150	-1.76183	-1.3223
AT3G29370	-1.79462	-2.21183			AT1G67870	-1.76157	-1.29191
AT3G42800	-1.79447	-2.23668			AT3G24515	-1.76141	-1.216
AT4G27950	-1.79343	-1.47372			AT5G63780	-1.75894	-1.53432
AT1G08980	-1.79292	-1.83092			AT5G43290	-1.75893	-2.08001
AT2G30020	-1.79202	-1.05599			AT2G37580	-1.75801	-1.13267
AT5G05200	-1.78691	-1.4675			AT4G38580	-1.75715	-1.82032
AT2G37678	-1.7867	-2.02189			AT1G78450	-1.75243	-1.88707
AT2G20960	-1.78361	-1.28475			AT5G44572	-1.75219	-1.97384
AT5G51570	-1.78263	-1.39685			AT5G37600	-1.75118	-1.12636
AT4G02370	-1.78156	-1.72922			AT3G09032	-1.74704	-1.12987
AT2G42380	-1.78128	-1.49082			AT5G45650	-1.7468	-1.74011
AT3G10410	-1.78037	-1.44979			AT5G08520	-1.74524	-1.47371
AT5G24490	-1.77455	-1.77258			AT3G54920	-1.74442	-1.71554
AT3G20395	-1.77138	-2.41111			AT5G01750	-1.74201	-1.20131
AT4G27800	-1.76976	-1.48818			AT3G17020	-1.74023	-1.50195
AT5G24920	-1.76974	-2.315			AT4G30690	-1.73716	-1.57913
AT2G24980	-1.76472	-1.73286			AT4G25225	-1.73547	-1.40583
AT5G11150	-1.76183	-1.16783			AT2G29630	-1.73305	-1.3487
AT1G67870	-1.76157	-1.28511			AT4G33625	-1.73285	-1.79294
AT3G24515	-1.76141	-1.48871			AT3G18050	-1.72215	-1.73915
AT5G63780	-1.75894	-1.10022			AT3G16740	-1.7215	-1.24182
AT5G43290	-1.75893	-2.64967			AT2G06050	-1.71865	-1.10617
AT2G37580	-1.75801	-1.56566			AT5G11670	-1.71833	-1.37437
AT4G38580	-1.75715	-2.33041			AT4G30370	-1.71599	-1.45256
AT5G44572	-1.75219	-2.07685			AT1G07420	-1.71135	-1.43653
AT5G37600	-1.75118	-1.49146			AT1G13700	-1.70977	-1.69066
AT3G09032	-1.74704	-1.97488			AT5G60680	-1.70946	-1.67333
AT5G45650	-1.7468	-2.53688			AT2G21380	-1.70621	-1.67573
AT5G08520	-1.74524	-2.3093			AT4G20362	-1.70589	-1.48729
AT2G02360	-1.74514	-1.62587			AT1G21310	-1.70244	-1.19684
AT3G54920	-1.74442	-1.76431			AT3G60200	-1.70216	-1.06531
AT5G01750	-1.74201	-1.2359			AT2G43540	-1.70163	-1.41576
AT3G17020	-1.74023	-1.62419			AT2G17230	-1.70111	-1.37779
AT4G30690	-1.73716	-1.45197			AT5G42420	-1.70039	-1.31562
AT4G25225	-1.73547	-1.5722			AT4G33670	-1.69924	-1.5763
AT2G23320	-1.73443	-1.30723			AT3G03030	-1.6974	-1.21367
AT2G29630	-1.73305	-1.24615			AT1G78590	-1.69165	-1.37465
AT4G33625	-1.73285	-1.77628			AT3G27220	-1.69143	-1.17661
AT5G02180	-1.73232	-1.976			AT4G22505	-1.69054	-2.02671
AT5G36925	-1.7304	-1.31118			AT1G33600	-1.68969	-1.31115
AT3G18050	-1.72215	-1.83401			AT2G25930	-1.68876	-1.19382
AT3G16740	-1.7215	-1.46492			AT1G76080	-1.68742	-1.61492
AT2G06050	-1.71865	-1.34794			AT1G53320	-1.68364	-1.25502
AT5G11670	-1.71833	-1.55143			AT4G18197	-1.68281	-1.49989
AT4G30370	-1.71599	-1.7407			AT4G36790	-1.68123	-1.17229
AT3G11820	-1.71551	-1.2105			AT4G01550	-1.67791	-1.09275
AT1G77520	-1.71486	-2.50215			AT4G02330	-1.67681	-1.31148
AT1G07420	-1.71135	-1.54144			AT2G46550	-1.67627	-1.37457
AT1G13700	-1.70977	-2.10031			AT3G62720	-1.67241	-1.18926
AT5G60680	-1.70946	-1.7142			AT1G19770	-1.67213	-1.54157
AT2G21380	-1.70621	-1.73013			AT5G48290	-1.67007	-1.1958
AT4G20362	-1.70589	-1.30323			AT2G31010	-1.66889	-1.80475
AT1G21310	-1.70244	-1.59843			AT1G78310	-1.66816	-1.09357
AT3G60200	-1.70216	-1.31458			AT3G23280	-1.66734	-1.24181
AT2G43540	-1.70163	-1.09247			AT5G10430	-1.66714	-1.64576
AT2G17230	-1.70111	-1.14447			AT1G03730	-1.66463	-1.16672
AT5G42420	-1.70039	-1.71381			AT3G16565	-1.66058	-1.17789
AT4G33670	-1.69924	-1.6071			AT4G33960	-1.65932	-1.49982
AT2G17840	-1.69758	-1.22866			AT1G35350	-1.65836	-1.33076
AT3G03030	-1.6974	-1.8019			AT4G29020	-1.65796	-1.96741
AT1G78590	-1.69165	-1.54045			AT1G18360	-1.65711	-1.32905
AT3G27220	-1.69143	-1.01876			AT2G35270	-1.64923	-1.27868
AT4G22505	-1.69054	-2.23655			AT3G20600	-1.6431	-1.72661
AT1G33600	-1.68969	-1.11373			AT4G21960	-1.64192	-1.58538
AT2G25930	-1.68876	-1.09088			AT5G10210	-1.64014	-1.34412
AT4G08410	-1.68874	-1.97417			AT3G43190	-1.64009	-1.54544
AT1G76080	-1.68742	-1.45836			AT5G02160	-1.63965	-1.71552
AT1G53320	-1.68364	-1.47616			AT4G15540	-1.63647	-1.2294
AT4G18197	-1.68281	-2.16256			AT1G66980	-1.63468	-1.74871
AT1G22110	-1.68169	-1.47141			AT5G16820	-1.63225	-1.16656
AT5G06640	-1.6813	-1.75034			AT4G18930	-1.63173	-1.32651
AT4G36790	-1.68123	-1.72883			AT5G03470	-1.62783	-1.44919
AT3G62760	-1.67969	-1.47762			AT3G15750	-1.62678	-1.83846
AT4G01550	-1.67791	-1.26102			AT3G44160	-1.62659	-1.3537
AT4G02330	-1.67681	-1.63815			AT1G47710	-1.62559	-1.05712
AT2G46550	-1.67627	-1.99297			AT3G10520	-1.6168	-1.72418
AT3G62720	-1.67241	-1.00655			AT4G25970	-1.61374	-1.48194
AT1G19770	-1.67213	-1.83427			AT1G08890	-1.61294	-1.26913
AT5G24770	-1.67035	-2.3128			AT4G31050	-1.61178	-1.81142
AT5G48290	-1.67007	-1.60031			AT1G32760	-1.61131	-1.07659
AT2G31010	-1.66889	-1.40264			AT2G36690	-1.60992	-1.73661
AT1G78310	-1.66816	-1.52816			AT1G65510	-1.60675	-1.49552
AT3G23280	-1.66734	-1.47154			AT4G12320	-1.60305	-1.14849
AT5G10430	-1.66714	-1.7369			AT2G31040	-1.60214	-1.55562
AT1G03730	-1.66463	-1.6252			AT5G01600	-1.60068	-1.67257
AT5G26310	-1.66193	-1.70669			AT2G48090	-1.60016	-1.25068
AT3G16565	-1.66058	-1.31295			AT2G31800	-1.59955	-1.25441
AT4G33960	-1.65932	-2.66379			AT2G26200	-1.59945	-1.23648
AT1G35350	-1.65836	-1.75941			AT5G58390	-1.5985	-1.32758
AT2G05510	-1.65796	-1.3429			AT1G07310	-1.5949	-1.1307
AT4G29020	-1.65796	-1.95189			AT1G20840	-1.59163	-1.39293
AT1G18360	-1.65711	-1.0635			AT4G34750	-1.58476	-1.62882
AT2G35270	-1.64923	-1.58421			AT3G55430	-1.58318	-1.16756
AT2G38000	-1.64882	-1.26972			AT5G05440	-1.5806	-1.52265
AT4G11600	-1.64659	-1.1552			AT2G18170	-1.57896	-1.16684
AT3G20600	-1.6431	-1.19367			AT4G09810	-1.57706	-1.19822
AT4G21960	-1.64192	-1.45478			AT4G20210	-1.57591	-2.17011
AT5G02160	-1.63965	-1.62237			AT5G18760	-1.57303	-1.05046
AT4G15540	-1.63647	-1.32017			AT1G73655	-1.57243	-1.64595
AT1G66980	-1.63468	-1.55236			AT5G63800	-1.567	-1.24457
AT5G16820	-1.63225	-1.49402			AT4G20430	-1.56691	-1.59388
AT4G16920	-1.63197	-1.55263			AT5G54770	-1.56414	-1.30669
AT4G18930	-1.63173	-1.51852			AT5G42200	-1.5623	-1.53823
AT2G03370	-1.63017	-1.49079			AT1G15800	-1.56015	-1.45969
AT5G03470	-1.62783	-2.12155			AT1G49860	-1.55322	-2.46868
AT3G15750	-1.62678	-1.55262			AT2G28190	-1.54975	-2.18166
AT3G44160	-1.62659	-1.31811			AT2G34200	-1.54827	-1.24918
AT1G47710	-1.62559	-1.2011			AT2G17880	-1.5456	-1.369
AT5G06630	-1.62414	-1.56289			AT3G07390	-1.54552	-1.5221
AT4G27470	-1.61817	-1.78946			AT1G19300	-1.54467	-1.43319
AT3G10520	-1.6168	-2.05534			AT1G76800	-1.54203	-1.17152
AT4G25970	-1.61374	-1.59685			AT2G28720	-1.54025	-1.11994
AT1G08890	-1.61294	-1.70931			AT3G07273	-1.53765	-1.28354
AT4G31050	-1.61178	-1.42763			AT2G22540	-1.53638	-1.30832
AT1G32760	-1.61131	-1.49161			AT1G03220	-1.53616	-1.01425
AT2G36690	-1.60992	-2.7997			AT1G76360	-1.5356	-1.19232
AT1G65510	-1.60675	-1.88859			AT4G04830	-1.53344	-1.22392
AT2G31040	-1.60214	-1.22384			AT1G80310	-1.53336	-1.57535
AT5G01600	-1.60068	-1.44323			AT4G36570	-1.53266	-1.08263
AT2G48090	-1.60016	-1.24519			AT5G40550	-1.53054	-1.06353
AT2G31800	-1.59955	-1.60782			AT2G42870	-1.53042	-1.31778
AT2G26200	-1.59945	-1.37358			AT1G61380	-1.53011	-1.04581
AT5G06830	-1.59684	-1.04221			AT5G25280	-1.52668	-1.24681
AT1G07310	-1.5949	-1.3622			AT3G23150	-1.52611	-1.55209
AT1G20840	-1.59163	-1.78309			AT1G26150	-1.52502	-1.60009
AT2G40085	-1.59093	-1.15513			AT1G58200	-1.52281	-1.18126
AT5G44070	-1.58658	-1.19042			AT4G12750	-1.52006	-1.15889
AT5G48380	-1.58494	-1.35147			AT4G34790	-1.51841	-1.82699
AT4G34750	-1.58476	-1.93062			AT5G57410	-1.5162	-1.32043
AT5G24210	-1.58463	-1.16559			AT1G33590	-1.51458	-1.34289
AT5G18130	-1.58455	-1.39847			AT1G28290	-1.51078	-1.4024
AT3G55430	-1.58318	-1.41035			AT4G33490	-1.51015	-1.56405
AT2G31880	-1.58149	-1.10113			AT5G14280	-1.50838	-1.45514
AT1G51790	-1.58118	-1.49205			AT5G46330	-1.50703	-1.29682
AT5G05440	-1.5806	-1.78433			AT3G45260	-1.50627	-1.30417
AT2G18170	-1.57896	-1.06606			AT5G54810	-1.50457	-1.11928
AT5G57340	-1.57709	-1.47275			AT1G53110	-1.5032	-1.10668
AT4G20210	-1.57591	-1.55492			AT5G26960	-1.50119	-1.20123
AT5G62340	-1.57489	-1.40045			AT5G08330	-1.50008	-1.43407
AT1G73655	-1.57243	-1.31211			AT5G61810	-1.49912	-1.08259
AT5G63800	-1.567	-1.42454			AT1G18470	-1.49744	-1.12571
AT4G20430	-1.56691	-1.65369			AT2G41010	-1.49596	-1.25054
AT5G54770	-1.56414	-1.24868			AT1G20010	-1.49444	-1.78515
AT5G59070	-1.56239	-1.49017			AT1G17455	-1.49293	-1.28094
AT1G15800	-1.56015	-1.08084			AT1G03610	-1.49065	-1.09074
AT4G01010	-1.55419	-1.08072			AT4G16770	-1.48948	-1.12354
AT1G49860	-1.55322	-2.34503			AT4G04340	-1.48634	-1.50737
AT2G28190	-1.54975	-1.62724			AT2G25730	-1.48421	-1.21597
AT2G34200	-1.54827	-1.36357			AT3G14310	-1.48052	-1.55981
AT2G17880	-1.5456	-2.40485			AT3G07500	-1.48036	-1.19461
AT3G07390	-1.54552	-2.00702			AT4G31510	-1.47957	-1.29794
AT2G44370	-1.54539	-1.00576			AT2G03340	-1.4781	-1.20254
AT1G19300	-1.54467	-1.4312			AT3G51390	-1.47692	-1.2035
AT1G76800	-1.54203	-1.72885			AT1G63240	-1.47289	-1.20023
AT2G28720	-1.54025	-1.36061			AT5G04770	-1.47182	-1.30914
AT3G07273	-1.53765	-1.24337			AT1G01500	-1.47063	-1.19766
AT2G22540	-1.53638	-1.01518			AT2G19810	-1.46978	-1.12771
AT1G03220	-1.53616	-1.59946			AT1G63480	-1.46581	-1.53429
AT1G76360	-1.5356	-1.46734			AT3G61580	-1.46333	-1.44291
AT4G04830	-1.53344	-1.7262			AT1G78270	-1.46112	-1.9001
AT1G80310	-1.53336	-1.97617			AT1G75140	-1.45944	-1.44107
AT2G04025	-1.53277	-1.26454			AT5G27930	-1.45895	-1.24648
AT4G36570	-1.53266	-1.6966			AT4G24230	-1.45848	-1.22962
AT4G08400	-1.53162	-1.75791			AT2G03440	-1.45715	-1.40639
AT2G42870	-1.53042	-2.38468			AT3G54260	-1.45645	-1.55221
AT5G25280	-1.52668	-1.16615			AT5G19250	-1.45321	-1.5335
AT3G23150	-1.52611	-2.19892			AT5G07030	-1.45263	-1.44892
AT5G39760	-1.52557	-1.25939			AT5G56870	-1.45261	-1.14517
AT2G21250	-1.52531	-1.03236			AT4G37000	-1.45078	-1.13407
AT1G26150	-1.52502	-1.4188			AT2G27830	-1.45056	-1.26753
AT1G58200	-1.52281	-1.5186			AT5G65390	-1.45029	-1.51216
AT1G26620	-1.52194	-1.04014			AT5G54510	-1.44854	-1.13746
AT4G12750	-1.52006	-1.5669			AT1G11530	-1.44847	-1.30894
AT4G34790	-1.51841	-3.30429			AT5G03050	-1.44845	-1.5606
AT5G57410	-1.5162	-1.31344			AT1G13300	-1.44815	-1.37034
AT5G49080	-1.51599	-1.54258			AT4G19980	-1.44768	-1.98138
AT1G33590	-1.51458	-1.43574			AT3G21060	-1.43994	-1.15433
AT1G28290	-1.51078	-1.60454			AT4G14716	-1.43687	-1.18335
AT4G33490	-1.51015	-1.80308			AT1G03230	-1.43522	-1.2539
AT2G16710	-1.5096	-1.51806			AT1G36060	-1.4328	-1.54658
AT5G14280	-1.50838	-1.47628			AT4G11360	-1.43235	-1.00295
AT5G46330	-1.50703	-1.93421			AT3G05220	-1.43209	-1.3081
AT2G29370	-1.50661	-1.07421			AT3G49160	-1.42526	-1.08874
AT3G45260	-1.50627	-2.37101			AT1G74940	-1.42354	-1.20952
AT5G54810	-1.50457	-1.26752			AT4G08040	-1.42096	-1.01417
AT1G53110	-1.5032	-1.39771			AT3G43670	-1.41836	-1.37436
AT5G26960	-1.50119	-1.55923			AT4G16190	-1.41736	-1.14736
AT5G08330	-1.50008	-1.54258			AT1G10090	-1.41602	-1.31669
AT1G18470	-1.49744	-1.5806			AT1G53450	-1.41472	-1.04578
AT3G13310	-1.49627	-1.27236			AT1G26800	-1.41427	-1.25073
AT3G05200	-1.49549	-1.12748			AT3G30350	-1.41404	-1.35574
AT1G20010	-1.49444	-1.83423			AT5G57110	-1.41338	-1.08387
AT1G17455	-1.49293	-1.30203			AT5G41260	-1.41267	-1.13519
AT5G66210	-1.49144	-1.07381			AT2G39930	-1.40882	-1.33501
AT4G16770	-1.48948	-1.04239			AT1G43670	-1.4046	-1.13269
AT5G41100	-1.48748	-1.10987			AT5G46440	-1.40327	-1.44084
AT4G04340	-1.48634	-1.45657			AT1G49650	-1.39934	-1.55872
AT4G32940	-1.48632	-1.38182			AT4G30440	-1.38947	-1.03926
AT4G21650	-1.48536	-1.07535			AT5G57887	-1.38807	-1.72979
AT2G25730	-1.48421	-1.12249			AT5G57980	-1.3874	-1.39912
AT3G26910	-1.48093	-1.2366			AT2G17450	-1.38528	-1.28184
AT3G14310	-1.48052	-1.60084			AT5G08150	-1.3851	-1.11758
AT4G31510	-1.47957	-1.15237			AT5G41920	-1.38384	-1.34459
AT4G25790	-1.47926	-1.1609			AT1G80480	-1.38329	-1.45151
AT2G03340	-1.4781	-1.42102			AT1G32640	-1.38186	-1.0223
AT3G51390	-1.47692	-1.3223			AT2G36390	-1.38119	-1.31045
AT2G25200	-1.47669	-1.49732			AT4G36050	-1.38044	-1.0733
AT3G13640	-1.4733	-1.27839			AT5G64640	-1.3796	-1.32564
AT1G63240	-1.47289	-1.38285			AT5G63860	-1.37809	-1.20429
AT5G04770	-1.47182	-1.4772			AT1G66890	-1.37564	-1.17246
AT1G01500	-1.47063	-1.92513			AT3G52072	-1.37512	-1.04812
AT2G19810	-1.46978	-1.74299			AT1G74640	-1.37298	-1.03659
AT1G17145	-1.46629	-1.30868			AT4G24240	-1.37269	-1.30566
AT1G63480	-1.46581	-1.58677			AT4G10265	-1.37154	-1.97371
AT3G61580	-1.46333	-1.31896			AT2G29330	-1.36979	-1.51433
AT1G78270	-1.46112	-2.07119			AT5G50680	-1.36892	-1.01523
AT1G75140	-1.45944	-1.60501			AT5G48880	-1.36672	-1.43046
AT5G27930	-1.45895	-1.7922			AT3G15760	-1.36594	-1.20252
AT4G24230	-1.45848	-1.46608			AT5G44582	-1.3652	-1.11115
AT1G14960	-1.45804	-1.28354			AT3G59940	-1.36464	-1.16958
AT2G03440	-1.45715	-1.51295			AT5G10170	-1.36363	-1.32925
AT1G53035	-1.45652	-1.09198			AT2G02070	-1.35893	-1.05463
AT3G54260	-1.45645	-1.31949			AT2G01300	-1.35509	-1.25146
AT5G19250	-1.45321	-1.05494			AT4G36550	-1.35281	-1.10476
AT5G07030	-1.45263	-1.61392			AT5G49630	-1.35188	-1.52882
AT5G56870	-1.45261	-1.72958			AT2G15900	-1.34669	-1.01382
AT5G53730	-1.45186	-1.59562			AT1G77060	-1.34605	-1.18298
AT2G27830	-1.45056	-1.25036			AT4G24350	-1.34551	-1.54258
AT5G65390	-1.45029	-1.70356			AT5G64110	-1.34538	-1.44247
AT5G54510	-1.44854	-1.75316			AT3G13437	-1.34262	-1.58606
AT5G03050	-1.44845	-1.25716			AT2G44790	-1.33999	-1.25051
AT1G63800	-1.44842	-1.17175			AT1G02160	-1.33758	-1.02445
AT1G13300	-1.44815	-2.02955			AT5G49555	-1.33442	-1.1615
AT4G19980	-1.44768	-1.98155			AT3G15040	-1.33316	-1.05517
AT4G21830	-1.44255	-1.37833			AT2G21060	-1.33113	-1.25879
AT5G35560	-1.4404	-1.02934			AT4G20820	-1.32959	-1.11639
AT3G21060	-1.43994	-1.49082			AT2G35637	-1.32526	-1.34602
AT4G14716	-1.43687	-1.2005			AT1G28070	-1.32459	-1.16082
AT1G03230	-1.43522	-1.6704			AT3G22070	-1.32406	-1.16009
AT1G36060	-1.4328	-1.98442			AT2G19590	-1.32374	-1.10853
AT3G05220	-1.43209	-1.53991			AT3G23080	-1.32343	-1.32246
AT5G58430	-1.43022	-1.11626			AT3G19553	-1.32303	-1.36655
AT1G74940	-1.42354	-2.29312			AT4G02130	-1.32224	-1.36172
AT2G24240	-1.4192	-1.58128			AT4G32060	-1.32085	-1.1995
AT3G43670	-1.41836	-1.2384			AT5G40870	-1.31866	-1.00614
AT4G16190	-1.41736	-1.46851			AT5G56230	-1.31712	-1.0144
AT1G10090	-1.41602	-1.3481			AT3G04184	-1.31502	-1.2606
AT1G26800	-1.41427	-1.60436			AT5G19160	-1.31499	-1.26336
AT3G30350	-1.41404	-1.08332			AT5G18640	-1.31445	-1.05783
AT5G57110	-1.41338	-1.21644			AT5G55230	-1.31318	-1.31472
AT2G12400	-1.41278	-1.25425			AT1G73760	-1.31164	-1.19293
AT3G14050	-1.41213	-1.62233			AT4G13250	-1.31105	-1.10079
AT2G39930	-1.40882	-1.06809			AT5G45610	-1.30945	-1.00787
AT1G27770	-1.40802	-1.06522			AT3G23450	-1.30856	-1.46985
AT2G38290	-1.40785	-1.30559			AT1G78680	-1.30841	-1.05891
AT2G47550	-1.40512	-1.16154			AT1G15670	-1.30817	-1.19205
AT1G43670	-1.4046	-1.16664			AT1G56680	-1.30792	-1.09826
AT5G46440	-1.40327	-1.16433			AT1G68650	-1.30569	-1.23184
AT4G15390	-1.40184	-1.88739			AT2G28120	-1.30367	-1.01863
AT1G49650	-1.39934	-1.65364			AT2G37950	-1.30191	-1.05142
AT5G57887	-1.38807	-2.45039			AT4G25940	-1.30158	-1.24129
AT5G52120	-1.38769	-1.23383			AT3G61820	-1.29847	-1.25184
AT2G17450	-1.38528	-1.68144			AT4G24015	-1.29778	-1.22481
AT5G08150	-1.3851	-1.34065			AT4G16060	-1.29777	-1.28653
AT5G41920	-1.38384	-1.43618			AT1G56220	-1.29726	-1.12498
AT1G80480	-1.38329	-1.24154			AT1G63860	-1.29655	-1.23002
AT2G36390	-1.38119	-1.39742			AT3G15450	-1.29192	-1.01582
AT4G36050	-1.38044	-1.20687			AT4G02890	-1.2902	-1.02755
AT5G64640	-1.3796	-1.3784			AT4G33510	-1.29	-1.03826
AT5G63860	-1.37809	-1.20458			AT3G27650	-1.28816	-1.15765
AT3G15358	-1.37571	-1.90628			AT1G02710	-1.28751	-1.13817
AT3G52072	-1.37512	-1.152			AT3G07000	-1.2857	-1.20883
AT5G14340	-1.37482	-1.25241			AT4G02290	-1.27795	-1.05015
AT1G74640	-1.37298	-1.24069			AT4G18270	-1.27755	-1.24444
AT4G10265	-1.37154	-2.07131			AT2G13100	-1.27653	-1.18223
AT5G10860	-1.37107	-1.20752			AT3G15353	-1.27608	-1.10852
AT2G29330	-1.36979	-1.30925			AT4G36900	-1.27519	-1.02568
AT5G50680	-1.36892	-1.17033			AT1G15530	-1.27481	-1.19342
AT5G48880	-1.36672	-1.77662			AT1G52140	-1.27331	-1.01087
AT5G44582	-1.3652	-1.01873			AT3G60530	-1.27263	-1.44944
AT3G59940	-1.36464	-1.21531			AT5G63470	-1.27192	-1.13255
AT5G10170	-1.36363	-1.1725			AT4G29740	-1.26931	-1.51551
AT3G49550	-1.36334	-1.13047			AT5G60490	-1.26775	-1.4192
AT2G02070	-1.35893	-1.10963			AT1G60680	-1.26724	-1.14675
AT1G30760	-1.35858	-1.36699			AT2G20780	-1.26563	-1.24533
AT2G27690	-1.35777	-1.26252			AT3G05640	-1.26092	-1.27032
AT2G45080	-1.35761	-1.11456			AT2G38460	-1.26006	-1.28563
AT5G49630	-1.35188	-1.81853			AT3G22180	-1.2595	-1.17485
AT1G23050	-1.34986	-1.29492			AT3G50650	-1.25877	-1.16166
AT1G23052	-1.34986	-1.29492			AT3G05727	-1.25828	-1.5111
AT2G15900	-1.34669	-1.18708			AT3G58620	-1.25799	-1.04241
AT1G77060	-1.34605	-1.29394			AT5G61660	-1.25453	-1.60354
AT4G13830	-1.34604	-1.43495			AT3G05120	-1.25053	-1.13076
AT5G64110	-1.34538	-1.92194			AT2G18245	-1.24905	-1.17272
AT3G60870	-1.34476	-1.48			AT3G53460	-1.24775	-1.57172
AT3G13437	-1.34262	-1.37464			AT5G24610	-1.2456	-1.06509
AT1G75370	-1.3418	-1.36303			AT4G10770	-1.23814	-1.23958
AT4G11190	-1.34134	-1.59646			AT1G49130	-1.23728	-1.30139
AT2G44790	-1.33999	-1.62731			AT5G40850	-1.23278	-1.31082
AT1G02160	-1.33758	-1.00083			AT5G64570	-1.22638	-1.2635
AT5G57500	-1.33657	-1.42435			AT3G09540	-1.2198	-1.3864
AT5G49555	-1.33442	-1.12248			AT3G18930	-1.21094	-1.14932
AT3G15040	-1.33316	-1.455			AT2G22190	-1.20963	-1.28145
AT1G14480	-1.33303	-1.17482			AT1G35420	-1.20669	-1.06871
AT2G46140	-1.33184	-1.16345			AT3G28180	-1.20654	-1.00571
AT2G21060	-1.33113	-1.52574			AT5G24620	-1.20645	-1.17385
AT1G70530	-1.33102	-1.27004			AT1G24530	-1.20608	-1.12955
AT5G61530	-1.3294	-1.01573			AT4G28180	-1.19955	-1.34701
AT4G17140	-1.328	-1.05171			AT1G30840	-1.19939	-1.31157
AT2G35637	-1.32526	-1.43982			AT5G37770	-1.19849	-1.09624
AT5G09300	-1.32507	-1.14322			AT3G07350	-1.19762	-1.25577
AT5G51780	-1.32487	-1.39479			AT1G64460	-1.19409	-1.10261
AT1G28070	-1.32459	-1.1412			AT1G10200	-1.19141	-1.21033
AT5G16380	-1.32426	-1.35656			AT1G07440	-1.18863	-1.07267
AT3G22070	-1.32406	-1.22797			AT4G17370	-1.18679	-1.02806
AT3G23080	-1.32343	-1.7128			AT5G55250	-1.18535	-1.08803
AT4G36410	-1.32341	-2.15261			AT5G58900	-1.18502	-1.08718
AT3G19553	-1.32303	-1.66102			AT1G55510	-1.1824	-1.08605
AT4G32060	-1.32085	-1.02085			AT2G26900	-1.18084	-1.30078
AT5G40870	-1.31866	-1.08918			AT1G11170	-1.17924	-1.04468
AT1G64065	-1.31861	-1.23976			AT4G26370	-1.17811	-1.26061
AT5G18840	-1.31795	-1.75972			AT1G31850	-1.17807	-1.08415
AT5G56230	-1.31712	-1.43466			AT3G04910	-1.1762	-1.00066
AT1G68840	-1.31608	-1.33018			AT1G65390	-1.17326	-1.26334
AT3G04184	-1.31502	-1.10382			AT3G17050	-1.17026	-1.45746
AT5G19160	-1.31499	-1.78733			AT4G09460	-1.16919	-1.12783
AT5G18640	-1.31445	-1.33318			AT1G68725	-1.16888	-1.29781
AT5G55700	-1.31353	-1.21589			AT4G13640	-1.16786	-1.06787
AT5G55230	-1.31318	-1.17225			AT4G04360	-1.16658	-1.12104
AT1G73760	-1.31164	-1.213			AT5G67570	-1.16222	-1.0863
AT5G36890	-1.31084	-1.15049			AT5G51720	-1.15941	-1.51519
AT3G23450	-1.30856	-1.28278			AT1G12050	-1.15834	-1.04099
AT1G78680	-1.30841	-1.18281			AT2G34420	-1.15802	-1.23757
AT1G15670	-1.30817	-1.9873			AT3G07460	-1.15143	-1.04177
AT1G56680	-1.30792	-1.40521			AT1G10560	-1.15024	-1.11261
AT2G28120	-1.30367	-1.37876			AT2G20260	-1.14624	-1.18965
AT3G12520	-1.30204	-1.56498			AT4G04925	-1.13868	-1.37094
AT4G25940	-1.30158	-1.22751			AT2G42670	-1.13527	-1.13874
AT1G59910	-1.30152	-1.02996			AT5G64330	-1.13146	-1.12498
AT3G61820	-1.29847	-1.44144			AT3G20350	-1.12871	-1.17862
AT4G24015	-1.29778	-1.74039			AT3G02730	-1.12463	-1.27547
AT1G56220	-1.29726	-1.95218			AT1G17970	-1.1233	-1.14996
AT1G28230	-1.2967	-1.60833			AT4G12917	-1.12052	-1.13411
AT1G63860	-1.29655	-1.33052			AT2G28660	-1.11951	-1.30645
AT3G01290	-1.29245	-1.06333			AT2G28790	-1.11934	-1.0809
AT3G15450	-1.29192	-2.56434			AT5G50200	-1.11897	-1.02052
AT5G01990	-1.29122	-1.27256			AT5G52830	-1.11846	-1.07231
AT4G02890	-1.2902	-1.09918			AT5G19100	-1.10526	-1.04078
AT4G33510	-1.29	-1.01357			AT1G78995	-1.10318	-1.40817
AT2G28360	-1.28896	-1.17298			AT5G16810	-1.09618	-1.06578
AT3G07274	-1.28873	-1.1394			AT5G65925	-1.09454	-1.20692
AT3G27650	-1.28816	-1.26702			AT3G14840	-1.08894	-1.16765
AT2G34930	-1.28727	-1.00699			AT1G29670	-1.08412	-1.56755
AT4G09760	-1.28669	-1.44583			AT4G22485	-1.0779	-1.48056
AT3G07000	-1.2857	-1.13358			AT1G62770	-1.07524	-1.27364
AT5G14330	-1.28567	-1.22059			AT2G40300	-1.07175	-1.32693
AT4G02290	-1.27795	-1.31293			AT1G11180	-1.07023	-1.11904
AT4G18270	-1.27755	-1.62551			AT2G02760	-1.06947	-1.13773
AT2G13100	-1.27653	-1.20128			AT1G12010	-1.06684	-1.22786
AT3G15353	-1.27608	-1.14261			AT5G36120	-1.06675	-1.32818
AT4G36900	-1.27519	-1.72417			AT4G26510	-1.06029	-1.11004
AT1G54130	-1.27502	-1.29549			AT4G03210	-1.05767	-1.02545
AT1G15530	-1.27481	-1.8458			AT1G64405	-1.05418	-1.07706
AT1G52140	-1.27331	-1.28279			AT5G55650	-1.05388	-1.06309
AT3G60530	-1.27263	-1.87113			AT4G30140	-1.05321	-1.50928
AT5G50580	-1.27238	-1.06051			AT4G03520	-1.0525	-1.09374
AT5G63470	-1.27192	-1.40454			AT1G03820	-1.04937	-1.11127
AT5G15130	-1.27161	-1.14469			AT4G02260	-1.04398	-1.04119
AT4G27460	-1.27103	-2.57693			AT1G75190	-1.04135	-1.03022
AT4G29740	-1.26931	-1.49966			AT4G26520	-1.03945	-1.02917
AT5G60490	-1.26775	-1.75708			AT1G16530	-1.03834	-1.12172
AT1G19660	-1.26739	-1.02334			AT1G22030	-1.03763	-1.21226
AT1G60680	-1.26724	-1.6351			AT3G05160	-1.0355	-1.02828
AT3G03170	-1.26634	-1.11947			AT2G02810	-1.03165	-1.04478
AT2G20780	-1.26563	-1.31775			AT3G07010	-1.02305	-1.04461
AT3G05640	-1.26092	-1.39858			AT5G04885	-1.01784	-1.05776
AT2G38460	-1.26006	-1.34475			AT3G15360	-1.01684	-1.187
AT3G22180	-1.2595	-1.41258			AT2G39870	-1.01358	-1.06128
AT3G50650	-1.25877	-1.58919			AT5G43170	-1.01316	-1.06706
AT3G05727	-1.25828	-1.59471			AT5G60920	-1.00456	-1.07845
AT3G58620	-1.25799	-1.338			AT1G54510	-0.98261	-1.00717
AT5G61660	-1.25453	-1.54883
AT1G13000	-1.25324	-1.04997
AT1G23390	-1.25208	-2.13571
AT3G13430	-1.24934	-1.01648
AT1G70520	-1.24917	-1.16826
AT2G18245	-1.24905	-1.41291
AT3G53460	-1.24775	-1.3121
AT2G27310	-1.24705	-1.30163
AT5G52790	-1.24656	-1.37523
AT5G24610	-1.2456	-1.2556
AT5G06330	-1.2411	-1.40662
AT2G40815	-1.24023	-1.1663
AT4G10770	-1.23814	-1.49327
AT5G14940	-1.23763	-1.56731
AT1G49130	-1.23728	-3.19952
AT5G40850	-1.23278	-1.26281
AT2G24550	-1.23155	-1.08971
AT1G56140	-1.22979	-1.01568
AT3G07320	-1.22658	-1.20621
AT5G64570	-1.22638	-1.5968
AT5G19120	-1.2228	-1.31388
AT3G09540	-1.2198	-1.2924
AT4G33940	-1.21461	-1.31149
AT3G18930	-1.21094	-1.05961
AT2G22190	-1.20963	-1.20524
AT5G48370	-1.20671	-1.3127
AT5G24620	-1.20645	-1.4887
AT2G39890	-1.2051	-1.07604
AT1G14360	-1.20289	-1.11614
AT1G15480	-1.20244	-1.27572
AT5G07820	-1.20153	-1.31594
AT4G28180	-1.19955	-2.07511
AT1G30840	-1.19939	-1.10956
AT5G07010	-1.19848	-1.07321
AT3G07350	-1.19762	-1.3351
AT5G10850	-1.19439	-1.38647
AT1G64460	-1.19409	-1.45256
AT2G44380	-1.19221	-1.24096
AT1G10200	-1.19141	-1.11616
AT4G17370	-1.18679	-1.12817
AT5G55250	-1.18535	-1.27977
AT5G58900	-1.18502	-1.3639
AT1G34340	-1.18308	-1.05568
AT4G02350	-1.1825	-1.13844
AT1G55510	-1.1824	-1.12723
AT5G15160	-1.18146	-1.00647
AT2G26900	-1.18084	-1.4012
AT1G11170	-1.17924	-1.08371
AT5G44400	-1.17856	-1.32621
AT3G59480	-1.17825	-1.23316
AT4G26370	-1.17811	-1.31872
AT1G31850	-1.17807	-1.17684
AT5G20950	-1.17762	-1.00603
AT3G48330	-1.17705	-1.022
AT5G51550	-1.17644	-1.52418
AT2G35470	-1.17584	-1.10041
AT1G65390	-1.17326	-1.18345
AT3G17050	-1.17026	-1.04887
AT1G68725	-1.16888	-1.0566
AT4G13640	-1.16786	-1.32324
AT1G73980	-1.16583	-1.01673
AT5G40170	-1.16315	-1.12153
AT5G67570	-1.16222	-1.37665
AT1G12050	-1.15834	-1.26177
AT2G34420	-1.15802	-1.43242
AT3G19400	-1.1554	-1.13358
AT3G57120	-1.15307	-1.12936
AT1G10560	-1.15024	-1.31017
AT4G25500	-1.14979	-1.13483
AT5G64430	-1.14978	-1.17532
AT3G54580	-1.14888	-1.2229
AT3G06170	-1.14604	-1.06223
AT3G55390	-1.14603	-1.0105
AT3G53668	-1.14598	-1.10085
AT2G42670	-1.13527	-1.2073
AT4G33700	-1.13472	-1.04946
AT3G51550	-1.13323	-1.0524
AT3G21070	-1.13276	-1.02127
AT5G64330	-1.13146	-1.14769
AT1G08900	-1.13143	-1.07695
AT3G20350	-1.12871	-1.39417
AT3G02730	-1.12463	-1.01516
AT1G78120	-1.12435	-1.48074
AT1G17970	-1.1233	-1.58017
AT5G43060	-1.12284	-1.00218
AT5G42250	-1.12223	-1.19156
AT3G54790	-1.11987	-1.19139
AT2G28660	-1.11951	-1.30239
AT2G28790	-1.11934	-1.35591
AT5G50200	-1.11897	-1.14216
AT4G35830	-1.11882	-1.064
AT3G26280	-1.11668	-1.28161
AT5G37780	-1.11537	-1.02834
AT5G16370	-1.11534	-1.05873
AT4G18610	-1.11324	-1.08337
AT3G07080	-1.11303	-1.21862
AT2G14170	-1.11017	-1.01908
AT3G48360	-1.10984	-2.05768
AT4G01330	-1.10897	-1.37883
AT4G04955	-1.10744	-1.34456
AT3G48410	-1.10616	-1.04033
AT5G19100	-1.10526	-1.29872
AT1G60140	-1.10369	-1.57132
AT1G32360	-1.09749	-1.10694
AT5G62560	-1.09709	-1.03649
AT4G34480	-1.09675	-1.11618
AT5G16810	-1.09618	-1.1879
AT5G18590	-1.09471	-1.06492
AT5G65925	-1.09454	-1.477
AT3G15570	-1.09138	-1.9319
AT2G02370	-1.08963	-1.08864
AT3G14840	-1.08894	-1.50666
AT1G29670	-1.08412	-1.53039
AT2G42040	-1.0829	-1.37233
AT3G17100	-1.07839	-1.04794
AT4G22485	-1.0779	-1.72969
AT2G45050	-1.07575	-1.44771
AT4G30880	-1.07233	-1.17288
AT5G62910	-1.07167	-1.14218
AT2G02760	-1.06947	-1.13567
AT1G12010	-1.06684	-1.01206
AT1G05970	-1.06446	-1.08446
AT5G48940	-1.06295	-1.13414
AT5G61290	-1.06212	-2.17984
AT2G43150	-1.06087	-1.18391
AT4G01750	-1.06053	-1.15567
AT2G17705	-1.05941	-1.17587
AT4G09900	-1.05935	-1.58897
AT3G61260	-1.05783	-1.1149
AT4G03210	-1.05767	-1.04577
AT5G55650	-1.05388	-1.73206
AT4G30140	-1.05321	-1.22587
AT5G35732	-1.05019	-1.43822
AT2G44080	-1.0494	-1.45089
AT1G26920	-1.04581	-1.10725
AT1G75190	-1.04135	-1.38376
AT1G68220	-1.04026	-1.09325
AT3G58710	-1.04024	-1.02658
AT1G22030	-1.03763	-1.12571
AT3G02630	-1.03702	-1.08934
AT3G05160	-1.0355	-1.29432
AT2G36470	-1.03227	-1.19235
AT1G54840	-1.03224	-1.02874
AT2G02810	-1.03165	-1.50118
AT5G06870	-1.03141	-1.53443
AT1G30200	-1.02999	-1.12713
AT1G26440	-1.02587	-1.148
AT4G31270	-1.02482	-1.14192
AT1G12450	-1.02349	-1.16157
AT3G07010	-1.02305	-1.01018
AT5G44730	-1.02137	-1.05967
AT5G04885	-1.01784	-1.14501
AT3G20300	-1.01523	-1.22833
AT3G60380	-1.01471	-1.2107
AT5G43170	-1.01316	-1.00118
AT1G03090	-1.01025	-1.61458
AT5G60920	-1.00456	-1.14243
AT2G35150	-1.00381	-1.94789
AT3G02340	-1.00146	-1.09776
AT2G30990	-0.997516	-1.28075
AT1G01240	-0.860961	-1.18296
