# Supplementary material for: The repressive role of Arabidopsis H2A.Z in transcriptional regulation depends on AtBMI1 activity
Source: Nat Commun. 2019 Jun 27;10:2828. doi: 10.1038/s41467-019-10773-1 (PMC6597585; doi:10.1038/s41467-019-10773-1)
Supplement: Supplementary file 9 — Supplementary Data 5 [file 41467_2019_10773_MOESM9_ESM.xlsx]

## Sheet: Suppl Data 5
Supplementary Data 5: Misregulated genes in atbmi1a/b/c vs WT at 7 DAG
Upregulated genes in atbmi1a/b/c vs WT at 7 DAG (FC2)				Downregulated genes in atbmi1a/b/c vs WT at 7 DAG (FC2)
4250				5014
AT1G01010				AT1G01030
AT1G01060				AT1G01080
AT1G01090				AT1G01170
AT1G01130				AT1G01180
AT1G01225				AT1G01190
AT1G01250				AT1G01240
AT1G01260				AT1G01320
AT1G01300				AT1G01340
AT1G01310				AT1G01430
AT1G01355				AT1G01440
AT1G01480				AT1G01610
AT1G01490				AT1G01620
AT1G01520				AT1G01700
AT1G01560				AT1G01790
AT1G01580				AT1G01880
AT1G01600				AT1G01900
AT1G01640				AT1G02030
AT1G01670				AT1G02150
AT1G01680				AT1G02180
AT1G01695				AT1G02280
AT1G01720				AT1G02300
AT1G01810				AT1G02335
AT1G01830				AT1G02340
AT1G02040				AT1G02380
AT1G02070				AT1G02400
AT1G02220				AT1G02475
AT1G02230				AT1G02560
AT1G02260				AT1G02575
AT1G02305				AT1G02610
AT1G02310				AT1G02640
AT1G02370				AT1G02650
AT1G02390				AT1G02660
AT1G02405				AT1G02710
AT1G02410				AT1G02820
AT1G02440				AT1G02900
AT1G02450				AT1G02910
AT1G02520				AT1G02940
AT1G02700				AT1G03010
AT1G02720				AT1G03020
AT1G02770				AT1G03055
AT1G02810				AT1G03090
AT1G02813				AT1G03130
AT1G02816				AT1G03160
AT1G02850				AT1G03220
AT1G02890				AT1G03300
AT1G02970				AT1G03320
AT1G03030				AT1G03340
AT1G03070				AT1G03400
AT1G03106				AT1G03470
AT1G03120				AT1G03475
AT1G03210				AT1G03520
AT1G03270				AT1G03580
AT1G03365				AT1G03600
AT1G03510				AT1G03610
AT1G03540				AT1G03630
AT1G03545				AT1G03660
AT1G03770				AT1G03680
AT1G03790				AT1G03700
AT1G03830				AT1G03740
AT1G03840				AT1G03800
AT1G03880				AT1G03820
AT1G03890				AT1G03850
AT1G03905				AT1G03870
AT1G03990				AT1G04040
AT1G04000				AT1G04110
AT1G04030				AT1G04240
AT1G04120				AT1G04280
AT1G04150				AT1G04290
AT1G04160				AT1G04295
AT1G04180				AT1G04400
AT1G04200				AT1G04420
AT1G04250				AT1G04640
AT1G04380				AT1G04800
AT1G04490				AT1G04940
AT1G04520				AT1G05010
AT1G04560				AT1G05020
AT1G04570				AT1G05135
AT1G04580				AT1G05140
AT1G04600				AT1G05190
AT1G04625				AT1G05200
AT1G04650				AT1G05230
AT1G04660				AT1G05240
AT1G04690				AT1G05250
AT1G04700				AT1G05310
AT1G04710				AT1G05320
AT1G04730				AT1G05385
AT1G04778				AT1G05470
AT1G04830				AT1G05540
AT1G04880				AT1G05562
AT1G04900				AT1G05570
AT1G04920				AT1G05575
AT1G04945				AT1G05610
AT1G04950				AT1G05675
AT1G04990				AT1G05700
AT1G05061				AT1G05760
AT1G05100				AT1G05770
AT1G05160				AT1G05805
AT1G05170				AT1G05810
AT1G05220				AT1G06100
AT1G05280				AT1G06160
AT1G05350				AT1G06190
AT1G05400				AT1G06360
AT1G05410				AT1G06400
AT1G05420				AT1G06460
AT1G05460				AT1G06645
AT1G05510				AT1G06650
AT1G05550				AT1G06680
AT1G05620				AT1G06830
AT1G05680				AT1G07110
AT1G05780				AT1G07135
AT1G05835				AT1G07180
AT1G05894				AT1G07240
AT1G05910				AT1G07250
AT1G05950				AT1G07320
AT1G06000				AT1G07440
AT1G06010				AT1G07560
AT1G06020				AT1G07590
AT1G06030				AT1G07610
AT1G06080				AT1G07620
AT1G06090				AT1G07640
AT1G06149				AT1G07880
AT1G06180				AT1G08160
AT1G06210				AT1G08165
AT1G06270				AT1G08210
AT1G06310				AT1G08315
AT1G06320				AT1G08320
AT1G06330				AT1G08380
AT1G06350				AT1G08490
AT1G06450				AT1G08520
AT1G06475				AT1G08540
AT1G06490				AT1G08550
AT1G06520				AT1G08670
AT1G06620				AT1G08730
AT1G06660				AT1G08810
AT1G06740				AT1G08890
AT1G06780				AT1G08900
AT1G06790				AT1G08920
AT1G06800				AT1G08930
AT1G06980				AT1G08980
AT1G07010				AT1G09240
AT1G07030				AT1G09310
AT1G07040				AT1G09340
AT1G07175				AT1G09380
AT1G07260				AT1G09440
AT1G07290				AT1G09530
AT1G07380				AT1G09540
AT1G07410				AT1G09600
AT1G07430				AT1G09610
AT1G07485				AT1G09650
AT1G07490				AT1G09750
AT1G07500				AT1G09850
AT1G07510				AT1G09860
AT1G07570				AT1G09880
AT1G07645				AT1G09890
AT1G07690				AT1G09900
AT1G07710				AT1G10020
AT1G07725				AT1G10070
AT1G07750				AT1G10110
AT1G07870				AT1G10140
AT1G07985				AT1G10150
AT1G08060				AT1G10160
AT1G08130				AT1G10210
AT1G08220				AT1G10220
AT1G08230				AT1G10360
AT1G08260				AT1G10380
AT1G08430				AT1G10470
AT1G08620				AT1G10480
AT1G08630				AT1G10510
AT1G08650				AT1G10522
AT1G08700				AT1G10550
AT1G08940				AT1G10585
AT1G08970				AT1G10657
AT1G09155				AT1G10682
AT1G09157				AT1G10760
AT1G09180				AT1G10790
AT1G09400				AT1G10800
AT1G09420				AT1G10830
AT1G09421				AT1G10910
AT1G09480				AT1G10920
AT1G09486				AT1G11180
AT1G09500				AT1G11185
AT1G09580				AT1G11190
AT1G09645				AT1G11210
AT1G09790				AT1G11260
AT1G09794				AT1G11290
AT1G09820				AT1G11340
AT1G09930				AT1G11350
AT1G09932				AT1G11380
AT1G09950				AT1G11410
AT1G09960				AT1G11430
AT1G09995				AT1G11440
AT1G10280				AT1G11450
AT1G10370				AT1G11460
AT1G10385				AT1G11500
AT1G10400				AT1G11530
AT1G10410				AT1G11570
AT1G10520				AT1G11600
AT1G10530				AT1G11730
AT1G10540				AT1G11750
AT1G10560				AT1G11850
AT1G10650				AT1G11860
AT1G10680				AT1G11915
AT1G10730				AT1G12010
AT1G10950				AT1G12020
AT1G10970				AT1G12030
AT1G11040				AT1G12080
AT1G11070				AT1G12090
AT1G11080				AT1G12220
AT1G11120				AT1G12240
AT1G11125				AT1G12250
AT1G11170				AT1G12260
AT1G11280				AT1G12280
AT1G11330				AT1G12330
AT1G11420				AT1G12410
AT1G11572				AT1G12420
AT1G11592				AT1G12460
AT1G11670				AT1G12480
AT1G11680				AT1G12500
AT1G11710				AT1G12710
AT1G11740				AT1G12770
AT1G11800				AT1G12780
AT1G11840				AT1G12790
AT1G11910				AT1G12800
AT1G11920				AT1G12860
AT1G11940				AT1G12880
AT1G11960				AT1G12900
AT1G12000				AT1G13080
AT1G12064				AT1G13090
AT1G12070				AT1G13100
AT1G12130				AT1G13110
AT1G12200				AT1G13130
AT1G12230				AT1G13245
AT1G12400				AT1G13250
AT1G12550				AT1G13260
AT1G12600				AT1G13270
AT1G12610				AT1G13300
AT1G12650				AT1G13400
AT1G12805				AT1G13420
AT1G12810				AT1G13448
AT1G12890				AT1G13470
AT1G12980				AT1G13540
AT1G13030				AT1G13600
AT1G13170				AT1G13650
AT1G13230				AT1G13670
AT1G13310				AT1G13700
AT1G13330				AT1G13820
AT1G13340				AT1G13920
AT1G13370				AT1G13930
AT1G13430				AT1G13960
AT1G13480				AT1G14030
AT1G13530				AT1G14070
AT1G13570				AT1G14120
AT1G13590				AT1G14150
AT1G13609				AT1G14160
AT1G13610				AT1G14182
AT1G13620				AT1G14185
AT1G13740				AT1G14190
AT1G13810				AT1G14205
AT1G14010				AT1G14250
AT1G14210				AT1G14270
AT1G14260				AT1G14280
AT1G14390				AT1G14340
AT1G14520				AT1G14345
AT1G14530				AT1G14430
AT1G14550				AT1G14600
AT1G14970				AT1G14640
AT1G15002				AT1G14642
AT1G15100				AT1G14680
AT1G15110				AT1G14690
AT1G15150				AT1G14700
AT1G15160				AT1G14730
AT1G15170				AT1G14760
AT1G15190				AT1G14790
AT1G15210				AT1G14860
AT1G15215				AT1G14890
AT1G15230				AT1G14900
AT1G15300				AT1G15125
AT1G15310				AT1G15140
AT1G15330				AT1G15175
AT1G15385				AT1G15340
AT1G15415				AT1G15350
AT1G15460				AT1G15380
AT1G15470				AT1G15390
AT1G15500				AT1G15400
AT1G15520				AT1G15510
AT1G15710				AT1G15550
AT1G15760				AT1G15670
AT1G15772				AT1G15730
AT1G15825				AT1G15740
AT1G15830				AT1G15800
AT1G15840				AT1G15820
AT1G15900				AT1G15890
AT1G15910				AT1G15980
AT1G16020				AT1G16022
AT1G16030				AT1G16060
AT1G16040				AT1G16080
AT1G16190				AT1G16110
AT1G16300				AT1G16120
AT1G16310				AT1G16130
AT1G16340				AT1G16140
AT1G16350				AT1G16150
AT1G16360				AT1G16170
AT1G16480				AT1G16260
AT1G16490				AT1G16320
AT1G16515				AT1G16370
AT1G16520				AT1G16400
AT1G16530				AT1G16410
AT1G16590				AT1G16445
AT1G16635				AT1G16720
AT1G16640				AT1G16750
AT1G16705				AT1G16790
AT1G16730				AT1G16880
AT1G16770				AT1G16910
AT1G16780				AT1G16960
AT1G16830				AT1G17140
AT1G16850				AT1G17147
AT1G16900				AT1G17200
AT1G16970				AT1G17220
AT1G17020				AT1G17255
AT1G17100				AT1G17260
AT1G17170				AT1G17400
AT1G17180				AT1G17455
AT1G17190				AT1G17590
AT1G17235				AT1G17610
AT1G17240				AT1G17700
AT1G17285				AT1G17850
AT1G17300				AT1G17860
AT1G17345				AT1G17950
AT1G17420				AT1G17970
AT1G17430				AT1G17990
AT1G17490				AT1G18000
AT1G17745				AT1G18010
AT1G17750				AT1G18020
AT1G17810				AT1G18060
AT1G17820				AT1G18090
AT1G17830				AT1G18140
AT1G17890				AT1G18150
AT1G17920				AT1G18170
AT1G18075				AT1G18290
AT1G18100				AT1G18330
AT1G18180				AT1G18390
AT1G18190				AT1G18400
AT1G18265				AT1G18485
AT1G18280				AT1G18570
AT1G18410				AT1G18590
AT1G18610				AT1G18620
AT1G18735				AT1G18730
AT1G18830				AT1G18810
AT1G18840				AT1G18870
AT1G18900				AT1G18980
AT1G18940				AT1G19050
AT1G19025				AT1G19150
AT1G19100				AT1G19310
AT1G19115				AT1G19320
AT1G19140				AT1G19350
AT1G19160				AT1G19370
AT1G19180				AT1G19400
AT1G19210				AT1G19420
AT1G19250				AT1G19610
AT1G19373				AT1G19620
AT1G19440				AT1G19660
AT1G19470				AT1G19670
AT1G19490				AT1G19700
AT1G19540				AT1G19715
AT1G19630				AT1G19720
AT1G19830				AT1G19740
AT1G19835				AT1G19770
AT1G19840				AT1G19790
AT1G19970				AT1G19900
AT1G20015				AT1G19940
AT1G20070				AT1G20010
AT1G20100				AT1G20020
AT1G20180				AT1G20030
AT1G20225				AT1G20160
AT1G20270				AT1G20340
AT1G20310				AT1G20350
AT1G20470				AT1G20390
AT1G20480				AT1G20400
AT1G20515				AT1G20440
AT1G20550				AT1G20620
AT1G20560				AT1G20650
AT1G20575				AT1G20691
AT1G20690				AT1G20700
AT1G20870				AT1G20810
AT1G20900				AT1G20850
AT1G20925				AT1G20990
AT1G21070				AT1G21010
AT1G21090				AT1G21060
AT1G21250				AT1G21065
AT1G21340				AT1G21100
AT1G21370				AT1G21110
AT1G21520				AT1G21120
AT1G21525				AT1G21130
AT1G21560				AT1G21140
AT1G21740				AT1G21270
AT1G21750				AT1G21320
AT1G21860				AT1G21326
AT1G21900				AT1G21350
AT1G21980				AT1G21500
AT1G22110				AT1G21510
AT1G22170				AT1G21530
AT1G22250				AT1G21540
AT1G22260				AT1G21550
AT1G22340				AT1G21600
AT1G22403				AT1G21640
AT1G22440				AT1G21670
AT1G22470				AT1G21680
AT1G22510				AT1G21760
AT1G22590				AT1G21810
AT1G22600				AT1G21830
AT1G22790				AT1G21910
AT1G22800				AT1G22050
AT1G22810				AT1G22065
AT1G22930				AT1G22160
AT1G22950				AT1G22330
AT1G23000				AT1G22350
AT1G23010				AT1G22370
AT1G23040				AT1G22380
AT1G23110				AT1G22400
AT1G23160				AT1G22490
AT1G23190				AT1G22500
AT1G23201				AT1G22530
AT1G23205				AT1G22550
AT1G23210				AT1G22570
AT1G23380				AT1G22630
AT1G23550				AT1G22640
AT1G23730				AT1G22690
AT1G23750				AT1G22700
AT1G23800				AT1G22740
AT1G23890				AT1G22770
AT1G23970				AT1G22850
AT1G24095				AT1G22885
AT1G24265				AT1G22890
AT1G24280				AT1G22900
AT1G24360				AT1G22910
AT1G24450				AT1G22980
AT1G24460				AT1G23030
AT1G24470				AT1G23050
AT1G24580				AT1G23052
AT1G24735				AT1G23080
AT1G25350				AT1G23090
AT1G25380				AT1G23130
AT1G25422				AT1G23200
AT1G25425				AT1G23310
AT1G25510				AT1G23360
AT1G25530				AT1G23390
AT1G26100				AT1G23400
AT1G26140				AT1G23460
AT1G26233				AT1G23480
AT1G26260				AT1G23530
AT1G26330				AT1G23540
AT1G26470				AT1G23740
AT1G26515				AT1G23790
AT1G26560				AT1G23830
AT1G26570				AT1G23840
AT1G26590				AT1G23870
AT1G26680				AT1G23960
AT1G26690				AT1G24020
AT1G26720				AT1G24030
AT1G26730				AT1G24070
AT1G26770				AT1G24140
AT1G26890				AT1G24145
AT1G26900				AT1G24147
AT1G27040				AT1G24148
AT1G27110				AT1G24260
AT1G27120				AT1G24320
AT1G27300				AT1G24400
AT1G27330				AT1G24405
AT1G27350				AT1G24420
AT1G27390				AT1G24430
AT1G27461				AT1G24440
AT1G27540				AT1G24540
AT1G27565				AT1G24577
AT1G27580				AT1G24625
AT1G27760				AT1G25230
AT1G27770				AT1G25250
AT1G27820				AT1G25275
AT1G27890				AT1G25390
AT1G27910				AT1G25400
AT1G27950				AT1G25440
AT1G27960				AT1G25450
AT1G27990				AT1G25460
AT1G28110				AT1G25550
AT1G28170				AT1G25560
AT1G28210				AT1G26150
AT1G28360				AT1G26200
AT1G28390				AT1G26210
AT1G28520				AT1G26230
AT1G28540				AT1G26250
AT1G28650				AT1G26290
AT1G28680				AT1G26440
AT1G28685				AT1G26450
AT1G28760				AT1G26540
AT1G28830				AT1G26600
AT1G28940				AT1G26610
AT1G28950				AT1G26761
AT1G28970				AT1G26800
AT1G28980				AT1G26920
AT1G28990				AT1G26945
AT1G29025				AT1G27020
AT1G29040				AT1G27130
AT1G29050				AT1G27200
AT1G29195				AT1G27210
AT1G29290				AT1G27290
AT1G29330				AT1G27380
AT1G29357				AT1G27385
AT1G29395				AT1G27480
AT1G29418				AT1G27670
AT1G29770				AT1G27930
AT1G29810				AT1G27940
AT1G29820				AT1G28010
AT1G29980				AT1G28050
AT1G30040				AT1G28100
AT1G30070				AT1G28130
AT1G30100				AT1G28140
AT1G30120				AT1G28150
AT1G30160				AT1G28190
AT1G30190				AT1G28230
AT1G30220				AT1G28260
AT1G30330				AT1G28280
AT1G30475				AT1G28330
AT1G30515				AT1G28400
AT1G30530				AT1G28440
AT1G30550				AT1G28470
AT1G30600				AT1G28570
AT1G30620				AT1G28580
AT1G30640				AT1G28590
AT1G30660				AT1G28620
AT1G30840				AT1G28815
AT1G30860				AT1G29000
AT1G30920				AT1G29070
AT1G30935				AT1G29110
AT1G31010				AT1G29160
AT1G31070				AT1G29230
AT1G31130				AT1G29240
AT1G31150				AT1G29270
AT1G31280				AT1G29380
AT1G31355				AT1G29390
AT1G31460				AT1G29430
AT1G31750				AT1G29440
AT1G31760				AT1G29450
AT1G31810				AT1G29460
AT1G31830				AT1G29490
AT1G31835				AT1G29500
AT1G31950				AT1G29510
AT1G31990				AT1G29520
AT1G32120				AT1G29660
AT1G32172				AT1G29670
AT1G32190				AT1G29700
AT1G32240				AT1G29720
AT1G32380				AT1G29730
AT1G32385				AT1G29910
AT1G32560				AT1G29920
AT1G32583				AT1G29930
AT1G32760				AT1G30210
AT1G32860				AT1G30280
AT1G32870				AT1G30282
AT1G32900				AT1G30360
AT1G33102				AT1G30370
AT1G33265				AT1G30380
AT1G33360				AT1G30520
AT1G33390				AT1G30690
AT1G33420				AT1G30750
AT1G33430				AT1G30760
AT1G33560				AT1G30820
AT1G33700				AT1G31040
AT1G33750				AT1G31050
AT1G33760				AT1G31170
AT1G34315				AT1G31190
AT1G34418				AT1G31200
AT1G34420				AT1G31240
AT1G34430				AT1G31310
AT1G34630				AT1G31320
AT1G34640				AT1G31330
AT1G34770				AT1G31335
AT1G35190				AT1G31540
AT1G35270				AT1G31550
AT1G35290				AT1G31580
AT1G35320				AT1G31710
AT1G35513				AT1G31720
AT1G35515				AT1G31800
AT1G35516				AT1G31820
AT1G35530				AT1G31885
AT1G35910				AT1G31920
AT1G36060				AT1G31935
AT1G37150				AT1G31940
AT1G42980				AT1G32060
AT1G42990				AT1G32070
AT1G43600				AT1G32080
AT1G43800				AT1G32160
AT1G43910				AT1G32200
AT1G43980				AT1G32220
AT1G44100				AT1G32450
AT1G44414				AT1G32460
AT1G44760				AT1G32470
AT1G44800				AT1G32500
AT1G44890				AT1G32520
AT1G44900				AT1G32540
AT1G44960				AT1G32550
AT1G45130				AT1G32690
AT1G45150				AT1G32700
AT1G45616				AT1G32928
AT1G46264				AT1G32960
AT1G46552				AT1G32990
AT1G46554				AT1G33090
AT1G47395				AT1G33170
AT1G47400				AT1G33240
AT1G47420				AT1G33290
AT1G47510				AT1G33320
AT1G47540				AT1G33340
AT1G47578				AT1G33440
AT1G47620				AT1G33470
AT1G47760				AT1G33475
AT1G47840				AT1G33540
AT1G47900				AT1G33590
AT1G47915				AT1G33600
AT1G47920				AT1G33610
AT1G48050				AT1G33670
AT1G48060				AT1G33720
AT1G48100				AT1G33770
AT1G48120				AT1G33810
AT1G48130				AT1G33811
AT1G48390				AT1G33930
AT1G48400				AT1G33970
AT1G48405				AT1G34000
AT1G48430				AT1G34100
AT1G48470				AT1G34245
AT1G48510				AT1G34480
AT1G48530				AT1G34520
AT1G48540				AT1G34580
AT1G48560				AT1G34670
AT1G48580				AT1G34760
AT1G48660				AT1G35180
AT1G48800				AT1G35210
AT1G48880				AT1G35250
AT1G48990				AT1G35260
AT1G49005				AT1G35330
AT1G49110				AT1G35340
AT1G49160				AT1G35350
AT1G49330				AT1G35420
AT1G49390				AT1G35430
AT1G49405				AT1G35580
AT1G49475				AT1G35612
AT1G49670				AT1G35680
AT1G49700				AT1G35720
AT1G49730				AT1G35780
AT1G49740				AT1G35830
AT1G49830				AT1G36070
AT1G49832				AT1G36320
AT1G49940				AT1G36390
AT1G49952				AT1G36622
AT1G50110				AT1G36940
AT1G50260				AT1G37130
AT1G50290				AT1G42540
AT1G50380				AT1G42550
AT1G50410				AT1G42970
AT1G50580				AT1G43020
AT1G50740				AT1G43140
AT1G50750				AT1G43560
AT1G50790				AT1G43650
AT1G51090				AT1G43670
AT1G51190				AT1G43675
AT1G51470				AT1G43790
AT1G51480				AT1G44000
AT1G51660				AT1G44160
AT1G51670				AT1G44180
AT1G51680				AT1G44446
AT1G52080				AT1G44575
AT1G52315				AT1G44608
AT1G52340				AT1G44920
AT1G52343				AT1G44970
AT1G52560				AT1G45010
AT1G52565				AT1G45145
AT1G52570				AT1G45163
AT1G52580				AT1G45191
AT1G52650				AT1G45201
AT1G52670				AT1G45230
AT1G52690				AT1G45249
AT1G52760				AT1G45474
AT1G52770				AT1G47128
AT1G52855				AT1G47271
AT1G52890				AT1G47370
AT1G52950				AT1G47410
AT1G53025				AT1G47440
AT1G53040				AT1G47520
AT1G53050				AT1G47655
AT1G53070				AT1G48240
AT1G53080				AT1G48260
AT1G53130				AT1G48350
AT1G53280				AT1G48450
AT1G53300				AT1G48480
AT1G53310				AT1G48500
AT1G53380				AT1G48520
AT1G53470				AT1G48600
AT1G53490				AT1G48690
AT1G53520				AT1G48700
AT1G53540				AT1G48740
AT1G53541				AT1G48745
AT1G53542				AT1G48870
AT1G53625				AT1G49032
AT1G53690				AT1G49130
AT1G53708				AT1G49180
AT1G53790				AT1G49200
AT1G53840				AT1G49210
AT1G54000				AT1G49220
AT1G54010				AT1G49230
AT1G54020				AT1G49240
AT1G54030				AT1G49310
AT1G54080				AT1G49320
AT1G54100				AT1G49380
AT1G54160				AT1G49450
AT1G54280				AT1G49470
AT1G54340				AT1G49490
AT1G54360				AT1G49500
AT1G54385				AT1G49510
AT1G54530				AT1G49570
AT1G54560				AT1G49640
AT1G54570				AT1G49650
AT1G54575				AT1G49720
AT1G54580				AT1G49750
AT1G54630				AT1G49780
AT1G54730				AT1G49960
AT1G54830				AT1G49970
AT1G54840				AT1G49975
AT1G54870				AT1G49990
AT1G54890				AT1G50020
AT1G55030				AT1G50040
AT1G55050				AT1G50190
AT1G55080				AT1G50250
AT1G55120				AT1G50280
AT1G55265				AT1G50320
AT1G55320				AT1G50450
AT1G55360				AT1G50590
AT1G55380				AT1G50732
AT1G55420				AT1G50900
AT1G55430				AT1G50970
AT1G55440				AT1G51055
AT1G55550				AT1G51070
AT1G55690				AT1G51080
AT1G55700				AT1G51100
AT1G55740				AT1G51110
AT1G55750				AT1G51260
AT1G55790				AT1G51310
AT1G55810				AT1G51340
AT1G55840				AT1G51400
AT1G55860				AT1G51405
AT1G55890				AT1G51440
AT1G55970				AT1G51500
AT1G56020				AT1G51538
AT1G56170				AT1G51550
AT1G56430				AT1G51620
AT1G56540				AT1G51770
AT1G56555				AT1G51790
AT1G56600				AT1G51800
AT1G57630				AT1G51805
AT1G57820				AT1G51820
AT1G58160				AT1G51830
AT1G58300				AT1G51840
AT1G58330				AT1G51860
AT1G58360				AT1G51870
AT1G58410				AT1G51880
AT1G58420				AT1G51890
AT1G58440				AT1G51940
AT1G58889				AT1G51950
AT1G59265				AT1G52000
AT1G59520				AT1G52140
AT1G59640				AT1G52190
AT1G59650				AT1G52200
AT1G59660				AT1G52220
AT1G59700				AT1G52230
AT1G59860				AT1G52240
AT1G59865				AT1G52270
AT1G59940				AT1G52290
AT1G60090				AT1G52342
AT1G60110				AT1G52400
AT1G60190				AT1G52410
AT1G60220				AT1G52510
AT1G60525				AT1G52750
AT1G60540				AT1G52820
AT1G60610				AT1G52827
AT1G60630				AT1G52830
AT1G60680				AT1G52870
AT1G60690				AT1G52880
AT1G60710				AT1G52910
AT1G60730				AT1G52990
AT1G60740				AT1G53035
AT1G60750				AT1G53120
AT1G60760				AT1G53160
AT1G60810				AT1G53163
AT1G60890				AT1G53170
AT1G60970				AT1G53180
AT1G61065				AT1G53210
AT1G61230				AT1G53250
AT1G61240				AT1G53330
AT1G61255				AT1G53430
AT1G61340				AT1G53440
AT1G61390				AT1G53635
AT1G61410				AT1G53640
AT1G61440				AT1G53670
AT1G61550				AT1G53730
AT1G61680				AT1G53800
AT1G61800				AT1G53870
AT1G61890				AT1G53885
AT1G61930				AT1G53890
AT1G62000				AT1G53903
AT1G62290				AT1G53940
AT1G62305				AT1G54130
AT1G62350				AT1G54215
AT1G62420				AT1G54217
AT1G62440				AT1G54350
AT1G62500				AT1G54355
AT1G62570				AT1G54410
AT1G62580				AT1G54500
AT1G62610				AT1G54520
AT1G62620				AT1G54540
AT1G62640				AT1G54660
AT1G62710				AT1G54780
AT1G62730				AT1G54790
AT1G62810				AT1G54820
AT1G62840				AT1G55000
AT1G62880				AT1G55010
AT1G62900				AT1G55140
AT1G62935				AT1G55207
AT1G62970				AT1G55330
AT1G63020				AT1G55370
AT1G63050				AT1G55390
AT1G63140				AT1G55450
AT1G63210				AT1G55480
AT1G63240				AT1G55490
AT1G63300				AT1G55580
AT1G63340				AT1G55610
AT1G63370				AT1G55670
AT1G63380				AT1G55940
AT1G63390				AT1G55960
AT1G63440				AT1G55990
AT1G63630				AT1G56010
AT1G63820				AT1G56050
AT1G63840				AT1G56200
AT1G63870				AT1G56230
AT1G63960				AT1G56240
AT1G64060				AT1G56250
AT1G64080				AT1G56300
AT1G64100				AT1G56320
AT1G64110				AT1G56500
AT1G64142				AT1G56510
AT1G64190				AT1G56630
AT1G64220				AT1G56700
AT1G64240				AT1G56720
AT1G64320				AT1G57570
AT1G64380				AT1G57770
AT1G64450				AT1G57980
AT1G64540				AT1G57990
AT1G64560				AT1G58007
AT1G64563				AT1G58030
AT1G64660				AT1G58037
AT1G64670				AT1G58070
AT1G64910				AT1G58180
AT1G64920				AT1G58290
AT1G64940				AT1G58340
AT1G64950				AT1G58370
AT1G65060				AT1G58561
AT1G65090				AT1G58590
AT1G65130				AT1G58602
AT1G65180				AT1G59620
AT1G65370				AT1G59740
AT1G65385				AT1G59840
AT1G65440				AT1G59870
AT1G65490				AT1G59930
AT1G65510				AT1G59990
AT1G65560				AT1G60000
AT1G65570				AT1G60010
AT1G65610				AT1G60050
AT1G65730				AT1G60095
AT1G65880				AT1G60130
AT1G65890				AT1G60140
AT1G65920				AT1G60160
AT1G66070				AT1G60230
AT1G66110				AT1G60260
AT1G66170				AT1G60270
AT1G66250				AT1G60360
AT1G66345				AT1G60470
AT1G66350				AT1G60550
AT1G66400				AT1G60590
AT1G66430				AT1G60600
AT1G66500				AT1G60800
AT1G66620				AT1G60870
AT1G66950				AT1G60950
AT1G66960				AT1G60989
AT1G67100				AT1G60990
AT1G67290				AT1G61050
AT1G67300				AT1G61100
AT1G67360				AT1G61190
AT1G67365				AT1G61300
AT1G67420				AT1G61380
AT1G67481				AT1G61450
AT1G67626				AT1G61470
AT1G67630				AT1G61480
AT1G67650				AT1G61500
AT1G67730				AT1G61520
AT1G67750				AT1G61590
AT1G67770				AT1G61600
AT1G67810				AT1G61610
AT1G67820				AT1G61660
AT1G67856				AT1G61740
AT1G68240				AT1G61760
AT1G68290				AT1G61795
AT1G68320				AT1G61810
AT1G68400				AT1G62200
AT1G68460				AT1G62250
AT1G68470				AT1G62262
AT1G68540				AT1G62333
AT1G68630				AT1G62370
AT1G68680				AT1G62380
AT1G68690				AT1G62400
AT1G68795				AT1G62422
AT1G68825				AT1G62480
AT1G68872				AT1G62510
AT1G68920				AT1G62540
AT1G69260				AT1G62560
AT1G69295				AT1G62630
AT1G69410				AT1G62660
AT1G69430				AT1G62670
AT1G69440				AT1G62750
AT1G69600				AT1G62770
AT1G69630				AT1G62780
AT1G69680				AT1G62800
AT1G69710				AT1G62960
AT1G69800				AT1G62975
AT1G69920				AT1G62981
AT1G70080				AT1G62990
AT1G70140				AT1G63130
AT1G70260				AT1G63180
AT1G70430				AT1G63310
AT1G70440				AT1G63350
AT1G70510				AT1G63360
AT1G70580				AT1G63500
AT1G70720				AT1G63520
AT1G70770				AT1G63530
AT1G70780				AT1G63580
AT1G70782				AT1G63600
AT1G70790				AT1G63610
AT1G70980				AT1G63970
AT1G70985				AT1G64000
AT1G71110				AT1G64065
AT1G71140				AT1G64150
AT1G71170				AT1G64170
AT1G71230				AT1G64200
AT1G71330				AT1G64230
AT1G71360				AT1G64355
AT1G71380				AT1G64360
AT1G71690				AT1G64370
AT1G71691				AT1G64400
AT1G71770				AT1G64430
AT1G71780				AT1G64510
AT1G71830				AT1G64590
AT1G71890				AT1G64640
AT1G71960				AT1G64680
AT1G72100				AT1G64690
AT1G72120				AT1G64700
AT1G72125				AT1G64720
AT1G72190				AT1G64770
AT1G72210				AT1G64780
AT1G72240				AT1G64850
AT1G72280				AT1G64860
AT1G72470				AT1G64970
AT1G72480				AT1G65190
AT1G72490				AT1G65230
AT1G72560				AT1G65260
AT1G72620				AT1G65295
AT1G72660				AT1G65390
AT1G72680				AT1G65450
AT1G72720				AT1G65484
AT1G72730				AT1G65486
AT1G72760				AT1G65590
AT1G72770				AT1G65790
AT1G72840				AT1G65800
AT1G72860				AT1G65850
AT1G72950				AT1G65860
AT1G72960				AT1G65870
AT1G73010				AT1G65910
AT1G73020				AT1G65960
AT1G73040				AT1G65970
AT1G73066				AT1G66020
AT1G73080				AT1G66140
AT1G73120				AT1G66150
AT1G73160				AT1G66173
AT1G73175				AT1G66180
AT1G73190				AT1G66190
AT1G73210				AT1G66200
AT1G73220				AT1G66230
AT1G73360				AT1G66270
AT1G73430				AT1G66330
AT1G73550				AT1G66440
AT1G73620				AT1G66460
AT1G73680				AT1G66783
AT1G73860				AT1G66810
AT1G73880				AT1G66890
AT1G73965				AT1G66910
AT1G73980				AT1G66920
AT1G74000				AT1G66940
AT1G74010				AT1G66970
AT1G74030				AT1G66980
AT1G74088				AT1G67050
AT1G74110				AT1G67080
AT1G74130				AT1G67090
AT1G74140				AT1G67110
AT1G74200				AT1G67148
AT1G74205				AT1G67195
AT1G74210				AT1G67280
AT1G74240				AT1G67480
AT1G74280				AT1G67520
AT1G74300				AT1G67660
AT1G74310				AT1G67700
AT1G74320				AT1G67710
AT1G74420				AT1G67740
AT1G74450				AT1G67800
AT1G74480				AT1G67830
AT1G74490				AT1G67840
AT1G74510				AT1G67860
AT1G74545				AT1G67865
AT1G74550				AT1G67870
AT1G74780				AT1G67900
AT1G74790				AT1G67910
AT1G74870				AT1G67940
AT1G75110				AT1G67970
AT1G75150				AT1G68010
AT1G75160				AT1G68050
AT1G75163				AT1G68110
AT1G75170				AT1G68130
AT1G75270				AT1G68180
AT1G75280				AT1G68190
AT1G75290				AT1G68200
AT1G75300				AT1G68230
AT1G75390				AT1G68330
AT1G75450				AT1G68350
AT1G75600				AT1G68440
AT1G75610				AT1G68500
AT1G75640				AT1G68520
AT1G75760				AT1G68530
AT1G75830				AT1G68570
AT1G75850				AT1G68585
AT1G75860				AT1G68590
AT1G76040				AT1G68600
AT1G76062				AT1G68620
AT1G76210				AT1G68650
AT1G76280				AT1G68660
AT1G76320				AT1G68670
AT1G76420				AT1G68725
AT1G76430				AT1G68740
AT1G76470				AT1G68810
AT1G76500				AT1G68830
AT1G76510				AT1G68840
AT1G76550				AT1G68850
AT1G76620				AT1G68880
AT1G76640				AT1G68890
AT1G76720				AT1G68940
AT1G76760				AT1G69020
AT1G76970				AT1G69080
AT1G76980				AT1G69150
AT1G77100				AT1G69160
AT1G77120				AT1G69200
AT1G77131				AT1G69230
AT1G77230				AT1G69320
AT1G77235				AT1G69325
AT1G77270				AT1G69370
AT1G77310				AT1G69450
AT1G77320				AT1G69523
AT1G77410				AT1G69550
AT1G77450				AT1G69588
AT1G77510				AT1G69690
AT1G77580				AT1G69730
AT1G77590				AT1G69740
AT1G77600				AT1G69830
AT1G77620				AT1G69850
AT1G77670				AT1G69870
AT1G77810				AT1G69890
AT1G77840				AT1G69900
AT1G77880				AT1G69970
AT1G77920				AT1G70070
AT1G77960				AT1G70100
AT1G78030				AT1G70170
AT1G78050				AT1G70200
AT1G78070				AT1G70230
AT1G78230				AT1G70290
AT1G78280				AT1G70410
AT1G78320				AT1G70470
AT1G78340				AT1G70500
AT1G78360				AT1G70520
AT1G78390				AT1G70530
AT1G78520				AT1G70690
AT1G78570				AT1G70700
AT1G78580				AT1G70750
AT1G78610				AT1G70760
AT1G78760				AT1G70820
AT1G78840				AT1G70850
AT1G78950				AT1G70860
AT1G78955				AT1G70880
AT1G78960				AT1G70885
AT1G78970				AT1G70890
AT1G79030				AT1G70920
AT1G79110				AT1G70940
AT1G79180				AT1G71020
AT1G79360				AT1G71030
AT1G79450				AT1G71050
AT1G79460				AT1G71460
AT1G79520				AT1G71500
AT1G79530				AT1G71720
AT1G79550				AT1G71740
AT1G79580				AT1G71860
AT1G79610				AT1G71866
AT1G79640				AT1G71880
AT1G79690				AT1G71910
AT1G79710				AT1G71930
AT1G79760				AT1G72010
AT1G79820				AT1G72060
AT1G79890				AT1G72070
AT1G79900				AT1G72150
AT1G79915				AT1G72180
AT1G79950				AT1G72220
AT1G79960				AT1G72230
AT1G80090				AT1G72300
AT1G80100				AT1G72360
AT1G80110				AT1G72416
AT1G80130				AT1G72450
AT1G80160				AT1G72500
AT1G80200				AT1G72510
AT1G80270				AT1G72610
AT1G80300				AT1G72640
AT1G80530				AT1G72890
AT1G80540				AT1G72910
AT1G80580				AT1G72920
AT1G80690				AT1G72930
AT1G80745				AT1G72970
AT1G80830				AT1G73060
AT1G80940				AT1G73090
AT1G80960				AT1G73110
AT2G01008				AT1G73140
AT2G01120				AT1G73170
AT2G01140				AT1G73260
AT2G01150				AT1G73270
AT2G01175				AT1G73300
AT2G01210				AT1G73330
AT2G01460				AT1G73370
AT2G01470				AT1G73410
AT2G01770				AT1G73480
AT2G01810				AT1G73500
AT2G02010				AT1G73530
AT2G02120				AT1G73600
AT2G02130				AT1G73630
AT2G02230				AT1G73640
AT2G02250				AT1G73650
AT2G02350				AT1G73655
AT2G02380				AT1G73740
AT2G02390				AT1G73750
AT2G02430				AT1G73760
AT2G02480				AT1G73830
AT2G02560				AT1G73870
AT2G02700				AT1G73885
AT2G02780				AT1G73890
AT2G02790				AT1G73910
AT2G02860				AT1G73920
AT2G02910				AT1G74070
AT2G02990				AT1G74080
AT2G03090				AT1G74090
AT2G03110				AT1G74370
AT2G03120				AT1G74430
AT2G03360				AT1G74458
AT2G03370				AT1G74460
AT2G03505				AT1G74470
AT2G03520				AT1G74520
AT2G03590				AT1G74640
AT2G03600				AT1G74650
AT2G03770				AT1G74670
AT2G04040				AT1G74730
AT2G04050				AT1G74770
AT2G04070				AT1G74810
AT2G04100				AT1G74850
AT2G04230				AT1G74875
AT2G04500				AT1G74880
AT2G04515				AT1G74910
AT2G05300				AT1G74929
AT2G05330				AT1G74940
AT2G05580				AT1G74970
AT2G05630				AT1G75090
AT2G05632				AT1G75100
AT2G05765				AT1G75120
AT2G05810				AT1G75190
AT2G05920				AT1G75250
AT2G05990				AT1G75350
AT2G06005				AT1G75360
AT2G06200				AT1G75370
AT2G07000				AT1G75380
AT2G07070				AT1G75410
AT2G07140				AT1G75460
AT2G07170				AT1G75500
AT2G07669				AT1G75520
AT2G07811				AT1G75550
AT2G11891				AT1G75590
AT2G12190				AT1G75690
AT2G12646				AT1G75700
AT2G13290				AT1G75720
AT2G13550				AT1G75750
AT2G13600				AT1G75770
AT2G13690				AT1G75800
AT2G13900				AT1G75820
AT2G14060				AT1G75840
AT2G14220				AT1G75880
AT2G14230				AT1G75900
AT2G14245				AT1G75960
AT2G14247				AT1G76020
AT2G14520				AT1G76070
AT2G14878				AT1G76080
AT2G14900				AT1G76100
AT2G14920				AT1G76180
AT2G14960				AT1G76190
AT2G15010				AT1G76230
AT2G15020				AT1G76240
AT2G15128				AT1G76250
AT2G15318				AT1G76360
AT2G15400				AT1G76410
AT2G15490				AT1G76450
AT2G16090				AT1G76530
AT2G16230				AT1G76560
AT2G16390				AT1G76570
AT2G16570				AT1G76590
AT2G16580				AT1G76610
AT2G16595				AT1G76680
AT2G16660				AT1G76730
AT2G16760				AT1G76780
AT2G16770				AT1G76800
AT2G16890				AT1G76890
AT2G16900				AT1G76892
AT2G17010				AT1G76920
AT2G17070				AT1G76990
AT2G17080				AT1G77020
AT2G17120				AT1G77060
AT2G17280				AT1G77080
AT2G17330				AT1G77090
AT2G17370				AT1G77122
AT2G17442				AT1G77200
AT2G17480				AT1G77210
AT2G17520				AT1G77380
AT2G17640				AT1G77400
AT2G17650				AT1G77490
AT2G17660				AT1G77520
AT2G17770				AT1G77525
AT2G17790				AT1G77690
AT2G17830				AT1G77760
AT2G17840				AT1G77855
AT2G18000				AT1G77885
AT2G18100				AT1G77930
AT2G18120				AT1G77990
AT2G18190				AT1G78010
AT2G18193				AT1G78020
AT2G18340				AT1G78110
AT2G18465				AT1G78120
AT2G18540				AT1G78180
AT2G18570				AT1G78200
AT2G18600				AT1G78260
AT2G18620				AT1G78270
AT2G18630				AT1G78410
AT2G18735				AT1G78430
AT2G18780				AT1G78440
AT2G18880				AT1G78460
AT2G18938				AT1G78490
AT2G18950				AT1G78530
AT2G19240				AT1G78600
AT2G19330				AT1G78630
AT2G19380				AT1G78670
AT2G19400				AT1G78680
AT2G19440				AT1G78815
AT2G19450				AT1G78820
AT2G19580				AT1G78830
AT2G19590				AT1G78850
AT2G19610				AT1G78915
AT2G19660				AT1G78990
AT2G19720				AT1G78995
AT2G19770				AT1G79040
AT2G19900				AT1G79170
AT2G20310				AT1G79420
AT2G20320				AT1G79430
AT2G20370				AT1G79510
AT2G20400				AT1G79600
AT2G20470				AT1G79620
AT2G20510				AT1G79670
AT2G20515				AT1G79680
AT2G20560				AT1G79700
AT2G20750				AT1G79770
AT2G20800				AT1G79790
AT2G20825				AT1G79850
AT2G20940				AT1G79980
AT2G21160				AT1G80030
AT2G21260				AT1G80050
AT2G21320				AT1G80080
AT2G21450				AT1G80120
AT2G21490				AT1G80180
AT2G21510				AT1G80310
AT2G21590				AT1G80320
AT2G21610				AT1G80380
AT2G21720				AT1G80440
AT2G21770				AT1G80460
AT2G21780				AT1G80480
AT2G21800				AT1G80510
AT2G21820				AT1G80520
AT2G21830				AT1G80630
AT2G21850				AT1G80640
AT2G21930				AT1G80650
AT2G22140				AT1G80730
AT2G22170				AT1G80760
AT2G22180				AT1G80770
AT2G22240				AT1G80800
AT2G22260				AT1G80920
AT2G22490				AT2G01021
AT2G22560				AT2G01090
AT2G22590				AT2G01110
AT2G22600				AT2G01170
AT2G22660				AT2G01340
AT2G22690				AT2G01420
AT2G22760				AT2G01490
AT2G22780				AT2G01520
AT2G22795				AT2G01530
AT2G22840				AT2G01540
AT2G22860				AT2G01580
AT2G22900				AT2G01590
AT2G23010				AT2G01610
AT2G23040				AT2G01620
AT2G23050				AT2G01660
AT2G23110				AT2G01670
AT2G23120				AT2G01755
AT2G23150				AT2G01850
AT2G23180				AT2G01860
AT2G23190				AT2G01870
AT2G23240				AT2G01880
AT2G23300				AT2G01890
AT2G23360				AT2G01900
AT2G23410				AT2G01918
AT2G23590				AT2G01940
AT2G23630				AT2G01950
AT2G23640				AT2G01990
AT2G23820				AT2G02020
AT2G23910				AT2G02060
AT2G23945				AT2G02070
AT2G24100				AT2G02100
AT2G24170				AT2G02410
AT2G24230				AT2G02450
AT2G24285				AT2G02610
AT2G24300				AT2G02640
AT2G24310				AT2G02710
AT2G24420				AT2G02980
AT2G24440				AT2G03200
AT2G24540				AT2G03310
AT2G24560				AT2G03340
AT2G24580				AT2G03390
AT2G24610				AT2G03410
AT2G24640				AT2G03420
AT2G24645				AT2G03440
AT2G24650				AT2G03500
AT2G24683				AT2G03530
AT2G24692				AT2G03540
AT2G24735				AT2G03550
AT2G24800				AT2G03730
AT2G24850				AT2G03980
AT2G25130				AT2G04038
AT2G25140				AT2G04039
AT2G25150				AT2G04080
AT2G25160				AT2G04270
AT2G25250				AT2G04360
AT2G25270				AT2G04460
AT2G25280				AT2G04480
AT2G25330				AT2G04570
AT2G25420				AT2G04690
AT2G25460				AT2G04700
AT2G25470				AT2G04780
AT2G25520				AT2G04790
AT2G25540				AT2G04795
AT2G25570				AT2G04800
AT2G25620				AT2G04842
AT2G25640				AT2G04850
AT2G25650				AT2G04890
AT2G25680				AT2G05070
AT2G25690				AT2G05100
AT2G25737				AT2G05160
AT2G25770				AT2G05310
AT2G25810				AT2G05380
AT2G25890				AT2G05440
AT2G25940				AT2G05510
AT2G25964				AT2G05520
AT2G25980				AT2G05540
AT2G26040				AT2G05620
AT2G26140				AT2G05830
AT2G26150				AT2G05910
AT2G26180				AT2G05914
AT2G26230				AT2G06002
AT2G26267				AT2G06025
AT2G26310				AT2G06050
AT2G26355				AT2G06520
AT2G26400				AT2G06850
AT2G26440				AT2G06925
AT2G26450				AT2G07042
AT2G26630				AT2G07180
AT2G26640				AT2G07674
AT2G26870				AT2G07675
AT2G27040				AT2G07731
AT2G27080				AT2G07732
AT2G27360				AT2G07751
AT2G27380				AT2G10940
AT2G27389				AT2G11150
AT2G27430				AT2G11910
AT2G27510				AT2G12460
AT2G27690				AT2G12461
AT2G27880				AT2G12462
AT2G27990				AT2G12490
AT2G28040				AT2G13360
AT2G28290				AT2G13570
AT2G28330				AT2G13680
AT2G28380				AT2G13810
AT2G28420				AT2G14080
AT2G28440				AT2G14210
AT2G28460				AT2G14660
AT2G28490				AT2G14880
AT2G28500				AT2G14910
AT2G28560				AT2G15030
AT2G28610				AT2G15050
AT2G28650				AT2G15080
AT2G28760				AT2G15090
AT2G28790				AT2G15220
AT2G29065				AT2G15300
AT2G29090				AT2G15310
AT2G29200				AT2G15320
AT2G29350				AT2G15350
AT2G29380				AT2G15390
AT2G29420				AT2G15620
AT2G29440				AT2G15800
AT2G29450				AT2G15810
AT2G29460				AT2G15820
AT2G29480				AT2G15830
AT2G29490				AT2G15880
AT2G29500				AT2G15890
AT2G29980				AT2G15960
AT2G29990				AT2G15970
AT2G30130				AT2G16050
AT2G30140				AT2G16270
AT2G30200				AT2G16365
AT2G30340				AT2G16370
AT2G30370				AT2G16380
AT2G30380				AT2G16385
AT2G30460				AT2G16400
AT2G30470				AT2G16710
AT2G30505				AT2G16740
AT2G30580				AT2G16750
AT2G30690				AT2G16850
AT2G30750				AT2G16970
AT2G30760				AT2G16980
AT2G30766				AT2G16990
AT2G30770				AT2G17033
AT2G30920				AT2G17036
AT2G30942				AT2G17050
AT2G30970				AT2G17060
AT2G30984				AT2G17240
AT2G31100				AT2G17430
AT2G31141				AT2G17500
AT2G31180				AT2G17550
AT2G31200				AT2G17590
AT2G31320				AT2G17695
AT2G31390				AT2G17705
AT2G31585				AT2G17710
AT2G31670				AT2G17740
AT2G31750				AT2G17820
AT2G31751				AT2G17880
AT2G31902				AT2G17940
AT2G31910				AT2G17972
AT2G31920				AT2G18010
AT2G31980				AT2G18050
AT2G31985				AT2G18180
AT2G31990				AT2G18196
AT2G32020				AT2G18210
AT2G32160				AT2G18260
AT2G32190				AT2G18280
AT2G32200				AT2G18290
AT2G32210				AT2G18300
AT2G32220				AT2G18328
AT2G32340				AT2G18350
AT2G32415				AT2G18360
AT2G32460				AT2G18370
AT2G32550				AT2G18380
AT2G32610				AT2G18440
AT2G32620				AT2G18470
AT2G32670				AT2G18500
AT2G32720				AT2G18550
AT2G32765				AT2G18560
AT2G32830				AT2G18690
AT2G32885				AT2G18700
AT2G32930				AT2G18710
AT2G32940				AT2G18730
AT2G32960				AT2G18750
AT2G32990				AT2G18800
AT2G33000				AT2G18860
AT2G33020				AT2G18876
AT2G33051				AT2G18890
AT2G33070				AT2G18940
AT2G33110				AT2G19110
AT2G33150				AT2G19130
AT2G33240				AT2G19150
AT2G33260				AT2G19190
AT2G33460				AT2G19200
AT2G33470				AT2G19310
AT2G33510				AT2G19690
AT2G33520				AT2G19800
AT2G33580				AT2G19870
AT2G33585				AT2G19920
AT2G33590				AT2G19980
AT2G33640				AT2G20030
AT2G33840				AT2G20080
AT2G33880				AT2G20180
AT2G34020				AT2G20250
AT2G34060				AT2G20260
AT2G34080				AT2G20362
AT2G34185				AT2G20520
AT2G34250				AT2G20550
AT2G34260				AT2G20570
AT2G34340				AT2G20610
AT2G34360				AT2G20630
AT2G34380				AT2G20670
AT2G34390				AT2G20690
AT2G34590				AT2G20724
AT2G34650				AT2G20725
AT2G34660				AT2G20780
AT2G34670				AT2G20850
AT2G34700				AT2G20870
AT2G34710				AT2G20875
AT2G34840				AT2G20920
AT2G34850				AT2G20950
AT2G34930				AT2G20960
AT2G34980				AT2G21020
AT2G35060				AT2G21045
AT2G35120				AT2G21060
AT2G35140				AT2G21080
AT2G35160				AT2G21100
AT2G35200				AT2G21130
AT2G35290				AT2G21140
AT2G35300				AT2G21180
AT2G35310				AT2G21185
AT2G35330				AT2G21187
AT2G35345				AT2G21188
AT2G35350				AT2G21200
AT2G35480				AT2G21210
AT2G35550				AT2G21220
AT2G35600				AT2G21280
AT2G35605				AT2G21330
AT2G35637				AT2G21340
AT2G35730				AT2G21370
AT2G35738				AT2G21385
AT2G35744				AT2G21430
AT2G35750				AT2G21530
AT2G35770				AT2G21540
AT2G35820				AT2G21560
AT2G35900				AT2G21650
AT2G35970				AT2G21660
AT2G36270				AT2G21730
AT2G36307				AT2G21860
AT2G36350				AT2G21880
AT2G36380				AT2G21890
AT2G36400				AT2G21960
AT2G36490				AT2G22080
AT2G36500				AT2G22122
AT2G36530				AT2G22190
AT2G36580				AT2G22200
AT2G36640				AT2G22330
AT2G36660				AT2G22360
AT2G36810				AT2G22450
AT2G36850				AT2G22510
AT2G36880				AT2G22540
AT2G36980				AT2G22630
AT2G37040				AT2G22650
AT2G37100				AT2G22800
AT2G37110				AT2G22810
AT2G37120				AT2G22850
AT2G37200				AT2G22890
AT2G37290				AT2G22920
AT2G37370				AT2G22970
AT2G37380				AT2G22980
AT2G37560				AT2G22990
AT2G37650				AT2G23030
AT2G37670				AT2G23200
AT2G37740				AT2G23290
AT2G37760				AT2G23390
AT2G37770				AT2G23430
AT2G37970				AT2G23540
AT2G38010				AT2G23560
AT2G38040				AT2G23600
AT2G38060				AT2G23610
AT2G38180				AT2G23620
AT2G38240				AT2G23670
AT2G38250				AT2G23672
AT2G38260				AT2G23680
AT2G38280				AT2G23690
AT2G38340				AT2G23755
AT2G38360				AT2G23760
AT2G38430				AT2G23770
AT2G38460				AT2G23840
AT2G38490				AT2G24020
AT2G38530				AT2G24060
AT2G38700				AT2G24090
AT2G38710				AT2G24110
AT2G38720				AT2G24120
AT2G38823				AT2G24140
AT2G38870				AT2G24160
AT2G38905				AT2G24240
AT2G38920				AT2G24395
AT2G39300				AT2G24430
AT2G39350				AT2G24450
AT2G39560				AT2G24550
AT2G39681				AT2G24630
AT2G39705				AT2G24680
AT2G39710				AT2G24762
AT2G39725				AT2G24790
AT2G39760				AT2G25080
AT2G39800				AT2G25090
AT2G39805				AT2G25190
AT2G40010				AT2G25200
AT2G40030				AT2G25450
AT2G40085				AT2G25605
AT2G40100				AT2G25735
AT2G40170				AT2G25780
AT2G40180				AT2G25840
AT2G40200				AT2G25900
AT2G40240				AT2G25930
AT2G40435				AT2G26170
AT2G40470				AT2G26190
AT2G40570				AT2G26290
AT2G40700				AT2G26340
AT2G40790				AT2G26410
AT2G40890				AT2G26500
AT2G40950				AT2G26530
AT2G41000				AT2G26540
AT2G41010				AT2G26550
AT2G41070				AT2G26560
AT2G41170				AT2G26570
AT2G41190				AT2G26580
AT2G41220				AT2G26650
AT2G41240				AT2G26670
AT2G41250				AT2G26690
AT2G41280				AT2G26692
AT2G41290				AT2G26695
AT2G41340				AT2G26710
AT2G41470				AT2G26900
AT2G41530				AT2G26910
AT2G41540				AT2G26930
AT2G41550				AT2G26975
AT2G41640				AT2G27035
AT2G41690				AT2G27050
AT2G41800				AT2G27130
AT2G41850				AT2G27140
AT2G41990				AT2G27290
AT2G42005				AT2G27310
AT2G42010				AT2G27370
AT2G42150				AT2G27385
AT2G42170				AT2G27402
AT2G42230				AT2G27680
AT2G42240				AT2G27740
AT2G42290				AT2G27770
AT2G42360				AT2G27830
AT2G42365				AT2G27920
AT2G42480				AT2G27930
AT2G42560				AT2G28000
AT2G42570				AT2G28110
AT2G42660				AT2G28120
AT2G42720				AT2G28200
AT2G42790				AT2G28210
AT2G42800				AT2G28250
AT2G42840				AT2G28260
AT2G42950				AT2G28305
AT2G42980				AT2G28315
AT2G42990				AT2G28410
AT2G43000				AT2G28550
AT2G43040				AT2G28605
AT2G43110				AT2G28630
AT2G43138				AT2G28660
AT2G43190				AT2G28671
AT2G43250				AT2G28710
AT2G43270				AT2G28720
AT2G43360				AT2G28800
AT2G43375				AT2G28810
AT2G43470				AT2G28880
AT2G43480				AT2G28900
AT2G43490				AT2G28930
AT2G43500				AT2G28950
AT2G43520				AT2G28960
AT2G43535				AT2G28970
AT2G43660				AT2G28990
AT2G43700				AT2G29000
AT2G43710				AT2G29060
AT2G43745				AT2G29070
AT2G43780				AT2G29120
AT2G43830				AT2G29130
AT2G43840				AT2G29170
AT2G43870				AT2G29180
AT2G43880				AT2G29280
AT2G43950				AT2G29290
AT2G43980				AT2G29300
AT2G44070				AT2G29310
AT2G44255				AT2G29330
AT2G44280				AT2G29340
AT2G44290				AT2G29360
AT2G44300				AT2G29370
AT2G44410				AT2G29410
AT2G44450				AT2G29650
AT2G44460				AT2G29670
AT2G44470				AT2G29710
AT2G44578				AT2G29720
AT2G44580				AT2G29730
AT2G44581				AT2G29970
AT2G44590				AT2G29995
AT2G44630				AT2G30010
AT2G44670				AT2G30080
AT2G44690				AT2G30150
AT2G44800				AT2G30160
AT2G44840				AT2G30170
AT2G44910				AT2G30210
AT2G44970				AT2G30230
AT2G44995				AT2G30250
AT2G45070				AT2G30390
AT2G45080				AT2G30395
AT2G45135				AT2G30400
AT2G45140				AT2G30420
AT2G45150				AT2G30424
AT2G45290				AT2G30440
AT2G45320				AT2G30520
AT2G45360				AT2G30540
AT2G45420				AT2G30570
AT2G45430				AT2G30600
AT2G45440				AT2G30615
AT2G45450				AT2G30670
AT2G45480				AT2G30740
AT2G45500				AT2G30790
AT2G45510				AT2G30820
AT2G45570				AT2G30840
AT2G45685				AT2G30860
AT2G45695				AT2G30900
AT2G45750				AT2G30930
AT2G45760				AT2G30950
AT2G45870				AT2G31018
AT2G45900				AT2G31020
AT2G46000				AT2G31040
AT2G46040				AT2G31070
AT2G46150				AT2G31081
AT2G46210				AT2G31085
AT2G46270				AT2G31110
AT2G46290				AT2G31150
AT2G46400				AT2G31230
AT2G46450				AT2G31380
AT2G46455				AT2G31400
AT2G46505				AT2G31480
AT2G46610				AT2G31790
AT2G46670				AT2G31800
AT2G46730				AT2G31810
AT2G46790				AT2G31840
AT2G46920				AT2G31860
AT2G46930				AT2G31890
AT2G46950				AT2G31945
AT2G46970				AT2G32100
AT2G46980				AT2G32150
AT2G47050				AT2G32179
AT2G47115				AT2G32180
AT2G47160				AT2G32230
AT2G47230				AT2G32290
AT2G47260				AT2G32300
AT2G47470				AT2G32390
AT2G47480				AT2G32430
AT2G47520				AT2G32480
AT2G47550				AT2G32500
AT2G47600				AT2G32510
AT2G47630				AT2G32540
AT2G47650				AT2G32560
AT2G47680				AT2G32650
AT2G47770				AT2G32660
AT2G47780				AT2G32690
AT2G47800				AT2G32750
AT2G47820				AT2G32800
AT2G47850				AT2G32860
AT2G47950				AT2G32870
AT2G48010				AT2G32880
AT2G48150				AT2G33175
AT3G01050				AT2G33180
AT3G01070				AT2G33205
AT3G01280				AT2G33250
AT3G01311				AT2G33310
AT3G01319				AT2G33385
AT3G01320				AT2G33390
AT3G01450				AT2G33400
AT3G01516				AT2G33430
AT3G01570				AT2G33450
AT3G01600				AT2G33480
AT3G01630				AT2G33620
AT3G01650				AT2G33790
AT3G01830				AT2G33800
AT3G01840				AT2G33810
AT3G01890				AT2G33830
AT3G01900				AT2G33850
AT3G01960				AT2G33855
AT3G02000				AT2G34010
AT3G02065				AT2G34090
AT3G02210				AT2G34200
AT3G02230				AT2G34420
AT3G02360				AT2G34430
AT3G02410				AT2G34460
AT3G02430				AT2G34500
AT3G02480				AT2G34510
AT3G02515				AT2G34530
AT3G02580				AT2G34610
AT3G02590				AT2G34620
AT3G02630				AT2G34640
AT3G02800				AT2G34655
AT3G02832				AT2G34770
AT3G02840				AT2G34790
AT3G02875				AT2G34810
AT3G02890				AT2G34860
AT3G02910				AT2G34940
AT3G02980				AT2G34960
AT3G02990				AT2G35000
AT3G03030				AT2G35130
AT3G03050				AT2G35150
AT3G03170				AT2G35260
AT3G03230				AT2G35270
AT3G03240				AT2G35370
AT3G03310				AT2G35380
AT3G03320				AT2G35410
AT3G03341				AT2G35420
AT3G03350				AT2G35500
AT3G03360				AT2G35585
AT3G03440				AT2G35650
AT3G03450				AT2G35700
AT3G03460				AT2G35800
AT3G03470				AT2G35830
AT3G03490				AT2G35910
AT3G03580				AT2G35930
AT3G03590				AT2G35940
AT3G03610				AT2G35950
AT3G03620				AT2G35960
AT3G03640				AT2G36000
AT3G03660				AT2G36050
AT3G03770				AT2G36090
AT3G03773				AT2G36100
AT3G03790				AT2G36120
AT3G03900				AT2G36295
AT3G03910				AT2G36320
AT3G04000				AT2G36355
AT3G04020				AT2G36410
AT3G04040				AT2G36420
AT3G04050				AT2G36430
AT3G04120				AT2G36470
AT3G04181				AT2G36540
AT3G04220				AT2G36570
AT3G04300				AT2G36690
AT3G04320				AT2G36750
AT3G04360				AT2G36790
AT3G04380				AT2G36800
AT3G04640				AT2G36830
AT3G04660				AT2G36870
AT3G04690				AT2G36895
AT3G04700				AT2G36950
AT3G04710				AT2G36970
AT3G04980				AT2G36985
AT3G05020				AT2G36990
AT3G05030				AT2G37025
AT3G05040				AT2G37090
AT3G05150				AT2G37130
AT3G05190				AT2G37170
AT3G05260				AT2G37180
AT3G05290				AT2G37210
AT3G05310				AT2G37220
AT3G05320				AT2G37280
AT3G05400				AT2G37360
AT3G05500				AT2G37460
AT3G05520				AT2G37470
AT3G05550				AT2G37590
AT3G05600				AT2G37610
AT3G05630				AT2G37640
AT3G05720				AT2G37660
AT3G05790				AT2G37678
AT3G05830				AT2G37750
AT3G05870				AT2G37900
AT3G05920				AT2G37920
AT3G05940				AT2G37925
AT3G05980				AT2G37930
AT3G06035				AT2G37950
AT3G06050				AT2G38025
AT3G06270				AT2G38070
AT3G06360				AT2G38080
AT3G06435				AT2G38090
AT3G06520				AT2G38100
AT3G06630				AT2G38110
AT3G06760				AT2G38120
AT3G06778				AT2G38140
AT3G06810				AT2G38170
AT3G06830				AT2G38270
AT3G06860				AT2G38290
AT3G06962				AT2G38300
AT3G07090				AT2G38310
AT3G07120				AT2G38330
AT3G07130				AT2G38380
AT3G07160				AT2G38390
AT3G07250				AT2G38540
AT3G07260				AT2G38620
AT3G07400				AT2G38640
AT3G07440				AT2G38695
AT3G07520				AT2G38750
AT3G07540				AT2G38760
AT3G07580				AT2G38790
AT3G07720				AT2G38800
AT3G07730				AT2G39000
AT3G07860				AT2G39010
AT3G07960				AT2G39080
AT3G08040				AT2G39140
AT3G08590				AT2G39190
AT3G08620				AT2G39200
AT3G08630				AT2G39210
AT3G08690				AT2G39250
AT3G08820				AT2G39360
AT3G08840				AT2G39370
AT3G08885				AT2G39400
AT3G08970				AT2G39420
AT3G08990				AT2G39430
AT3G09060				AT2G39470
AT3G09190				AT2G39510
AT3G09270				AT2G39518
AT3G09350				AT2G39530
AT3G09375				AT2G39570
AT3G09385				AT2G39660
AT3G09450				AT2G39670
AT3G09480				AT2G39675
AT3G09560				AT2G39690
AT3G09570				AT2G39730
AT3G09600				AT2G39850
AT3G09690				AT2G39920
AT3G09730				AT2G40000
AT3G09800				AT2G40020
AT3G09820				AT2G40080
AT3G09910				AT2G40113
AT3G09940				AT2G40130
AT3G09970				AT2G40300
AT3G10010				AT2G40320
AT3G10100				AT2G40330
AT3G10200				AT2G40370
AT3G10290				AT2G40390
AT3G10340				AT2G40400
AT3G10510				AT2G40410
AT3G10560				AT2G40460
AT3G10720				AT2G40490
AT3G10745				AT2G40530
AT3G10780				AT2G40610
AT3G10800				AT2G40670
AT3G10815				AT2G40880
AT3G11050				AT2G40900
AT3G11210				AT2G40920
AT3G11260				AT2G40970
AT3G11402				AT2G41040
AT3G11410				AT2G41090
AT3G11580				AT2G41100
AT3G11620				AT2G41180
AT3G11640				AT2G41200
AT3G12012				AT2G41312
AT3G12060				AT2G41342
AT3G12070				AT2G41380
AT3G12120				AT2G41430
AT3G12143				AT2G41510
AT3G12145				AT2G41560
AT3G12200				AT2G41680
AT3G12203				AT2G41720
AT3G12280				AT2G41870
AT3G12320				AT2G41905
AT3G12370				AT2G41940
AT3G12410				AT2G42060
AT3G12460				AT2G42130
AT3G12470				AT2G42200
AT3G12510				AT2G42220
AT3G12520				AT2G42280
AT3G12550				AT2G42300
AT3G12560				AT2G42320
AT3G12580				AT2G42485
AT3G12670				AT2G42510
AT3G12730				AT2G42530
AT3G12800				AT2G42580
AT3G12810				AT2G42590
AT3G12820				AT2G42620
AT3G12960				AT2G42690
AT3G12970				AT2G42770
AT3G13010				AT2G42870
AT3G13060				AT2G42900
AT3G13080				AT2G42955
AT3G13090				AT2G42960
AT3G13140				AT2G43010
AT3G13170				AT2G43030
AT3G13175				AT2G43050
AT3G13190				AT2G43060
AT3G13224				AT2G43100
AT3G13230				AT2G43140
[truncated: 3,017 more rows]
