# Supplementary material for: The repressive role of Arabidopsis H2A.Z in transcriptional regulation depends on AtBMI1 activity
Source: Nat Commun. 2019 Jun 27;10:2828. doi: 10.1038/s41467-019-10773-1 (PMC6597585; doi:10.1038/s41467-019-10773-1)
Supplement: Supplementary file 10 — Source Data [file 41467_2019_10773_MOESM10_ESM.xlsx]

## Sheet: Fig.1a
Fig. 1a: Original uncropped scans of western blots

## Sheet: Fig. 1c
Fig. 1c: Original uncropped scans of western blots

## Sheet: Fig. 1e
Fig.1e: Number of rosette leaves at bolting in the different genotypes
WT	hta9 hta11	hta9 hta11/FLAG_HTA9_N	hta9 hta11/FLAG_HTA9_RK	hta9 hta11/FLAG_HTA9_RR
14	8	11	10	10
15	8	11	10	10
15	8	12	10	10
14	9	12	11	10
14	9	12	11	11
14	10	12	11	11
14	10	13	11	11
15	10	13	11	11
15	10	13	11	11
16	10	13	11	11
16	10	13	11	11
15	10	13	11	12
15	10	13	12	12
16	11	14	12	12
17	11	14	12	12
17	12	14	12	12
16	12	14	12	13
16	12	14	12	13
16	12	14	12	13
17	12	14	13	13
	13	14	13	14
	13	15	13	14
	13	15	14	14
	7	15	14	14
	8	15	14	14
	7	15	14	14
	10	15	15	14
	9	15	15
	8	15
	10	16
	10	16
		17

## Sheet: Fig. 1f
Fig. 1f: Relative FT expression levels in the different genotypes
Genotype			Replicate 1	Replicate 2	Replicate 3	Replicate 4
WT			0.0056	0.0061	0.0062	0.0068
hta9 hta11			0.0087	0.0104	0.0109	0.0127
hta9 hta11/FLAG_HTA9_N			0.0058	0.0043	0.0086	0.0063
hta9 hta11/FLAG_HTA9_RK			0.0073	0.0076	0.0084	0.0101
hta9 hta11/FLAG_HTA9_RR			0.0097	0.0087	0.0115	0.007

## Sheet: Fig. 1g
Fig. 1g: Relative FLC expression levels in the different genotypes
Genotype			Replicate 1	Replicate 2	Replicate 3	Replicate 4
WT			0.002	0.002	0.002	0.0018
hta9 hta11			0.0009	0.0011	0.0009	0.001
hta9 hta11/FLAG_HTA9_N			0.0015	0.0016	0.0018	0.0022
hta9 hta11/FLAG_HTA9_RK			0.0014	0.0021	0.0015	0.002
hta9 hta11/FLAG_HTA9_RR			0.0013	0.0009	0.0014	0.0009

## Sheet: Fig. 2a
Fig. 2a: Original uncropped scans of western blots

## Sheet: Fig.2b
Fig. 2b: Quantification of HTA9 and HTA9ub levels in WT and atbmi1a/b/c mutant relative to H4
	Replicate	HTA9ub/H4	HTA9/H4
WT	replicate 1	0.0279394	0.193488
	replicate 2	0.128802	0.256587
	replicate 3	0.16	0.187413
		HTA9ub/H4	HTA9/H4
atbmi1a/b/c	replicate 1	0.0153933	0.288436
	replicate 2	0.0257255	0.40424
	replicate 3	0.0257255	0.517593

## Sheet: Fig. 2c
Fig. 2c: Original uncropped scans of western blots

## Sheet: Fig. 2d
Fig. 2d: Original uncropped scans of western blots

## Sheet: Fig. 3e
Fig. 3e: Original uncropped scans of western blots

[truncated: 9 more sheets: Fig. 5a, Fig. 5c, Fig. 6a, Fig. 6c, Suppl. Fig. 1b, Suppl. Fig. 2a, Suppl. Fig. 2b, Suppl. Fig. 3b, Suppl. Fig. 5a]
